# Supplementary material for: Changes in Biochemical Composition and Nutrient Materials in Apocynum pictum Honey During Storage
Source: Foods. 2024 Nov 25;13(23):3790. doi: 10.3390/foods13233790 (PMC11640498; doi:10.3390/foods13233790)
Supplement: Supplementary file 1 [file foods-13-03790-s001.zip]

Archive with 10 entries (10 files):
- Figure S1.jpg
- Figure S2.jpg
- Figure S3.jpg
- Figure S4.jpg
- Table S1.xlsx
- Table S2.xlsx
- Table S3.xlsx
- Table S4.xlsx
- Table S5.xlsx
- Table S6.xlsx
