# Supplementary material for: Changes in Biochemical Composition and Nutrient Materials in Apocynum pictum Honey During Storage
Source: Foods. 2024 Nov 25;13(23):3790. doi: 10.3390/foods13233790 (PMC11640498; doi:10.3390/foods13233790)
Supplement: Supplementary file 1 [file foods-13-03790-s001.zip › Table S1.xlsx]

## Sheet: Table S1
ID	name	物质	Class I	物质一级分类	Class II	物质二级分类	Level	Q1 (Da)	Q3 (Da)	Ionization model	Molecular Weight (Da)	Formula	KEGG_annotation	KEGG_pathway_annotation	LM_ID(lipidmaps)	CATEGORY(lipidmaps)	MAIN_CLASS(lipidmaps)	SUB_CLASS	HMDB_ID	CAS	kingdom(HMDB)	super_class(HMDB)	HMDB_taxonomy	sub_class(HMDB)
NEG_q1	1,10-Decanediol	1,10-癸二醇	Sugars and alcohols	糖及醇类	Fatty Alcohol	脂肪醇	1	173	111	[M-H]-	174.3	C10H22O2	--	--	--	--	--	--	--	112-47-0	--	--	--	--
NEG_q2	12,13-Dihome	12,13-DiHOME	Organic acid	有机酸	Carboxylic Acids	羧酸	1	313.2	183.1	[M-H]-	314.2	C18H34O4	--	--	LMFA02000230	Fatty Acyls [FA]	Octadecanoids [FA02]	Other Octadecanoids [FA0200]	HMDB0004705	--	Organic compounds	Lipids and lipid-like molecules	Fatty Acyls	Fatty acids and conjugates
NEG_q3	1,3-Dicaffeoylquinic Acid	1,3-二咖啡酰奎宁酸	Organic acid	有机酸	Carboxylic Acids	羧酸	1	515.1	353.1	[M-H]-	516.5	C25H24O12	C10445	--	--	--	--	--	HMDB0029279	19870-46-3	Organic compounds	Organic oxygen compounds	Organooxygen compounds	Alcohols and polyols
NEG_q4	1,3-Propanediol	1,3-丙二醇	Sugars and alcohols	糖及醇类	Polyol	多元醇	1	74.9	31	[M-H]-	76.1	C3H8O2	C02457	Glycerolipid metabolism(ko00561)	--	--	--	--	--	504-63-2	--	--	--	--
NEG_q5	13(S)-Hydroxyoctadeca-9(Z),11(E)-Dienoic Acid (13-Hode)	13-羟基-9Z,11E-十八碳二烯酸	Lipid	脂质	Fatty Acyls	脂肪酰	1	295.1	277.4	[M-H]-	296.5	C18H32O3	--	--	--	--	--	--	--	18104-45-5	--	--	--	--
NEG_q6	1,4-Anthraquinone	1,4-蒽醌	Quinones	醌类	Anthraquinones	蒽醌	1	207.1	163	[M-H]-	208.2	C14H8O2	--	--	--	--	--	--	--	635-12-1	--	--	--	--
NEG_q7	1,4-Chrysenequinone	1,4-屈醌	Ketones, Aldehydes, Acids	酮、醛、酸	Other	其他	1	257.1	211	[M-H]-	258.3	C18H10O2	--	--	--	--	--	--	--	100900-16-1	--	--	--	--
NEG_q8	1D-Myo-Inositol 1,4-Bisphosphate	1D-肌醇 1,4-二磷酸	Sugars and alcohols	糖及醇类	Other	其他	1	339	79	[M-H]-	340	C6H14O12P2	C01220	Inositol phosphate metabolism(ko00562);;Metabolic pathways(ko01100);;Phosphatidylinositol signaling system(ko04070)	--	--	--	--	--	74465-19-3	--	--	--	--
NEG_q9	1H-Indole-5-Carboxylic Acid	1H-吲哚-5-羧酸	Organic acid	有机酸	Other	其他	1	160	116	[M-H]-	161.2	C9H7NO2	--	--	--	--	--	--	--	1670-81-1	--	--	--	--
NEG_q10	1-Monomyristin	1-肉豆蔻酸单甘油酯	Lipid	脂质	Fatty Acyls	脂肪酰	1	301	150.9	[M-H]-	302.4	C17H34O4	--	--	--	--	--	--	HMDB0304951	589-68-4	Organic compounds	Lipids and lipid-like molecules	Glycerolipids	Monoradylglycerols
NEG_q11	1-O-Acetyl Britannilactone	1-O-乙酰旋覆花内酯	Terpenoids	萜类	Sesquiterpenes	倍半萜	1	265.1	96.8	[M-H]-	266.3	C17H24O5	--	--	--	--	--	--	HMDB0243974	681457-46-5	Organic compounds	Lipids and lipid-like molecules	Prenol lipids	Terpene lactones
NEG_q12	2,2-Dimethylsuccinic Acid	2,2-二甲基琥珀酸	Organic acid	有机酸	Carboxylic Acids	羧酸	1	145	101.1	[M-H]-	146.1	C6H10O4	--	--	LMFA01170080	Fatty Acyls [FA]	Fatty Acids and Conjugates [FA01]	Dicarboxylic acids [FA0117]	HMDB0002074	597-43-3	Organic compounds	Lipids and lipid-like molecules	Fatty Acyls	Fatty acids and conjugates
NEG_q13	2-(2-Methylbenzamido)Acetic Acid	2-甲基马尿酸	Organic acid	有机酸	Carboxylic Acids	羧酸	1	192	91.1	[M-H]-	193.2	C10H11NO3	--	--	--	--	--	--	HMDB0011723	42013-20-7	Organic compounds	Benzenoids	Benzene and substituted derivatives	Benzoic acids and derivatives
NEG_q14	2,3-Dihydroxy-3-Methylbutanoic Acid	2,3-二羟基-3-甲基丁酸	Organic acid	有机酸	Carboxylic Acids	羧酸	1	132.9	75	[M-H]-	134.1	C5H10O4	C04039	--	--	--	--	--	--	1756-18-9	--	--	--	--
NEG_q15	2,4-Dihydroxybenzoic Acid	2,4-二羟基苯甲酸	Polyphenols	多酚	Other	其他	1	153	109	[M-H]-	154.1	C7H6O4	--	--	--	--	--	--	HMDB0029666	89-86-1	Organic compounds	Benzenoids	Benzene and substituted derivatives	Benzoic acids and derivatives
NEG_q16	2,4-Di-Tert-Butylphenol	2,4-二叔丁基酚	Polyphenols	多酚	Monophenols	单酚	1	205.1	189	[M-H]-	206.3	C14H22O	--	--	--	--	--	--	HMDB0013816	96-76-4	Organic compounds	Benzenoids	Benzene and substituted derivatives	Phenylpropanes
NEG_q17	2,6-Dibromophenol	2,6-二溴苯酚	Polyphenols	多酚	Monophenols	单酚	1	250.9	80.9	[M-H]-	251.9	C6H4Br2O	C16247	--	--	--	--	--	HMDB0032080	608-33-3	Organic compounds	Benzenoids	Phenols	Halophenols
NEG_q18	2,6-Dihydroxyacetophenone	2,6-二羟基苯乙酮	Polyphenols	多酚	Other	其他	1	150.9	135.1	[M-H]-	152.2	C8H8O3	--	--	--	--	--	--	HMDB0029660	699-83-2	Organic compounds	Organic oxygen compounds	Organooxygen compounds	Carbonyl compounds
NEG_q19	2,6-Dihydroxybenzoic Acid	2,6-二羟基苯甲酸	Polyphenols	多酚	Other	其他	1	153	109	[M-H]-	154.1	C7H6O4	C21298	--	--	--	--	--	HMDB0013676	303-07-1	Organic compounds	Benzenoids	Benzene and substituted derivatives	Benzoic acids and derivatives
NEG_q20	2-Acetamidoethyl Phosphate	2-乙酰氨基乙基磷酸酯	Others	其他	Other	其他	1	182	79.9	[M-H]-	183.1	C4H10NO5P	--	--	--	--	--	--	--	89603-45-2	--	--	--	--
NEG_q21	2-Amino-2-Deoxyisochorismate	2-氨基-2-脱氧异分支酸酯	Organic acid	有机酸	Carboxylic Acids	羧酸	2	224.1	165	[M-H]-	225.1	C10H11NO5	C18054	Metabolic pathways(ko01100);;Biosynthesis of secondary metabolites(ko01110)	--	--	--	--	--	--	--	--	--	--
NEG_q22	2-Caren-10-Ol	2-蒈烯-10-醇	Terpenoids	萜类	Other	其他	3	197.9	124.9	[M+HCOOH]-	152.2	C10H16O	--	--	--	--	--	--	--	6909-19-9	--	--	--	--
NEG_q23	2-Cinnamoyl-1-Galloylglucose	1-O-没食子酰-2-O-肉桂酰-β-D-葡萄糖	Polyphenols	多酚	Other	其他	1	461.2	313.1	[M-H]-	462.4	C22H22O11	--	--	--	--	--	--	HMDB0039189	56994-83-3	Organic compounds	Phenylpropanoids and polyketides	Tannins	--
NEG_q24	2-C-Methyl-D-Erythrono-1,4-Lactone	(3R,4R)-二氢-3,4-二羟基-3-甲基-2(3H)-呋喃酮	Others	其他	Other	其他	1	131	86.9	[M-H]-	132.1	C5H8O4	--	--	--	--	--	--	HMDB0029884	18465-71-9	Organic compounds	Organoheterocyclic compounds	Lactones	Gamma butyrolactones
NEG_q25	2-Dimethylaminoethylphosphonic Acid	2-二甲氨基乙基磷酸	Others	其他	Other	其他	1	151.9	79	[M-H]-	153.1	C4H12NO3P	--	--	--	--	--	--	--	14596-56-6	--	--	--	--
NEG_q26	2-Hydroxy-2-Methylbutanoic Acid	2-羟基-2-甲基丁酸	Organic acid	有机酸	Carboxylic Acids	羧酸	1	117	71	[M-H]-	118.1	C5H10O3	--	--	LMFA01050389	Fatty Acyls [FA]	Fatty Acids and Conjugates [FA01]	Hydroxy fatty acids [FA0105]	HMDB0001987	3739-30-8	Organic compounds	Lipids and lipid-like molecules	Fatty Acyls	Fatty acids and conjugates
NEG_q27	2-Hydroxyanthraquinone	2-羟基蒽醌	Polyphenols	多酚	Monophenols	单酚	1	223	195	[M-H]-	224.2	C14H8O3	--	--	--	--	--	--	--	605-32-3	--	--	--	--
NEG_q28	2'-Hydroxygenistein	2'-羟基染料木素*	Flavonoids	黄酮	Isoflavones	异黄酮	1	285	117.1	[M-H]-	286.2	C15H10O6	C12134	Isoflavonoid biosynthesis(ko00943)	LMPK12050327	Polyketides [PK]	Flavonoids [PK12]	Isoflavonoids [PK1205]	HMDB0034014	1156-78-1	Organic compounds	Phenylpropanoids and polyketides	Isoflavonoids	Isoflav-2-enes
NEG_q29	2-Methylpentanedioic Acid	2-甲基戊二酸	Organic acid	有机酸	Carboxylic Acids	羧酸	2	145	101	[M-H]-	146.1	C6H10O4	--	--	LMFA01170084	Fatty Acyls [FA]	Fatty Acids and Conjugates [FA01]	Dicarboxylic acids [FA0117]	HMDB0000422	617-62-9	Organic compounds	Lipids and lipid-like molecules	Fatty Acyls	Fatty acids and conjugates
NEG_q30	2-Methylsuccinic Acid	甲基丁二酸	Lipid	脂质	Fatty Acyls	脂肪酰	1	131	87.2	[M-H]-	132.1	C5H8O4	--	--	LMFA01170119	Fatty Acyls [FA]	Fatty Acids and Conjugates [FA01]	Dicarboxylic acids [FA0117]	HMDB0001844	498-21-5	Organic compounds	Lipids and lipid-like molecules	Fatty Acyls	Fatty acids and conjugates
NEG_q31	2'''-N-Acetyl-6'''-Deamino-6'''-Hydroxyparomomycin Ii	2'''-N-Acetyl-6'''-deamino-6'''-hydroxyparomomycin II	Sugars and alcohols	糖及醇类	Polyol	多元醇	1	693.2	665.2	[M+Cl]-	658.3	C25H46N4O16	C21261	Neomycin, kanamycin and gentamicin biosynthesis(ko00524);;Biosynthesis of secondary metabolites(ko01110)	--	--	--	--	--	--	--	--	--	--
NEG_q32	2-Phenylacetaldehyde	2-苯乙醛	Ketones, Aldehydes, Acids	酮、醛、酸	Other	其他	1	118.9	93	[M-H]-	120.2	C8H8O	C00601	Phenylalanine metabolism(ko00360);;Metabolic pathways(ko01100)	--	--	--	--	HMDB0006236	122-78-1	Organic compounds	Benzenoids	Benzene and substituted derivatives	Phenylacetaldehydes
NEG_q33	(2S)-6-Prenylnaringenin	(2S)-6-异戊烯基柚皮素	Flavonoids	黄酮	Flavonones	二氢黄酮	1	339.1	219.1	[M-H]-	340.4	C20H20O5	C09832	--	LMPK12140277	Polyketides [PK]	Flavonoids [PK12]	Flavanones [PK1214]	HMDB0037247	68236-13-5	Organic compounds	Phenylpropanoids and polyketides	Flavonoids	Flavans
NEG_q34	2-Sec-Butyl-3-Methoxypyrazine	2-仲丁基-3-甲氧基吡嗪	Alkaloids	生物碱	Other	其他	1	164.9	121.1	[M-H]-	166.2	C9H14N2O	--	--	--	--	--	--	HMDB0032933	24168-70-5	Organic compounds	Organoheterocyclic compounds	Diazines	Pyrazines
NEG_q35	2-Tert-Butyl-1,4-Benzoquinone	叔丁基对苯醌	Quinones	醌类	Benzene Quinones	苯醌	1	163	119	[M-H]-	164.2	C10H12O2	--	--	--	--	--	--	--	3602-55-9	--	--	--	--
NEG_q36	2-Tridecanone	2-十三烷酮	Ketones, Aldehydes, Acids	酮、醛、酸	Methyl Ketone	甲基酮	1	196.9	152.9	[M-H]-	198.3	C13H26O	--	--	LMFA12000058	Fatty Acyls [FA]	Oxygenated hydrocarbons [FA12]	--	HMDB0034148	593-08-8	Organic compounds	Organic oxygen compounds	Organooxygen compounds	Carbonyl compounds
NEG_q37	3,4-Dimethoxycinnamic Acid	3,4-二甲氧基肉桂酸	Phenylpropanoids	苯丙素	Simple Phenylpropanols	简单苯丙素	1	207	163.1	[M-H]-	208.2	C11H12O4	--	--	--	--	--	--	HMDB0034315	2316-26-9	Organic compounds	Phenylpropanoids and polyketides	Cinnamic acids and derivatives	Hydroxycinnamic acids and derivatives
NEG_q38	3,4-O-Isopropylidene Shikimic Acid	3,4-O-异亚丙基莽草酸	Organic acid	有机酸	Carboxylic Acids	羧酸	1	213	137	[M-H]-	214.2	C10H14O5	--	--	--	--	--	--	--	183075-03-8	--	--	--	--
NEG_q39	3,5-Dihydroxyacetophenone	1-(3,5-二羟基苯基)乙-1-酮	Ketones, Aldehydes, Acids	酮、醛、酸	Aromatic Ketone	芳香酮	1	151	109	[M-H]-	152.2	C8H8O3	--	--	--	--	--	--	HMDB0029662	51863-60-6	Organic compounds	Organic oxygen compounds	Organooxygen compounds	Carbonyl compounds
NEG_q40	3,5-Dihydroxybenzoic Acid	Α-雷锁辛甲酸	Organic acid	有机酸	Carboxylic Acids	羧酸	1	153	109	[M-H]-	154.1	C7H6O4	--	--	--	--	--	--	HMDB0013677	1999-10-05	Organic compounds	Benzenoids	Benzene and substituted derivatives	Benzoic acids and derivatives
NEG_q41	3,5-Di-Tert-Butylphenol	3,5-二叔丁基苯酚	Polyphenols	多酚	Monophenols	单酚	1	205	116.9	[M-H]-	206.3	C14H22O	--	--	--	--	--	--	--	1138-52-9	--	--	--	--
NEG_q42	3-(Carboxymethylamino)Propanoic Acid	3-(羧甲基氨基)丙酸	Amino acids	氨基酸	Alpha Amino Acids	α氨基酸	1	146.1	101.9	[M-H]-	147.1	C5H9NO4	--	--	--	--	--	--	HMDB0033550	505-72-6	Organic compounds	Organic acids and derivatives	Carboxylic acids and derivatives	Amino acids, peptides, and analogues
NEG_q43	3-Hydroxy-1-(4-Hydroxyphenyl)Propan-1-One	3-羟基-1-(4-羟基苯基)丙烷-1-酮	Phenylpropanoids	苯丙素	Other	其他	1	165	135	[M-H]-	166.2	C9H10O3	--	--	--	--	--	--	HMDB0040645	53170-93-7	Organic compounds	Organic oxygen compounds	Organooxygen compounds	Carbonyl compounds
NEG_q44	3-Indolepropionic Acid	3-吲哚丙酸(IPa)	Organic acid	有机酸	Carboxylic Acids	羧酸	1	188.1	59	[M-H]-	189.2	C11H11NO2	--	--	--	--	--	--	HMDB0002302	830-96-6	Organic compounds	Organoheterocyclic compounds	Indoles and derivatives	Indolyl carboxylic acids and derivatives
NEG_q45	3-Methoxysalicylaldehyde	邻香草醛	Ketones, Aldehydes, Acids	酮、醛、酸	Benzaldehydes	苯甲醛	1	151	135.9	[M-H]-	152.2	C8H8O3	--	--	--	--	--	--	--	148-53-8	--	--	--	--
NEG_q46	3-O-Acetyloleanolic Acid	齐墩果酸 3-乙酸酯	Terpenoids	萜类	Triterpenes	三萜	1	497.3	437.5	[M-H]-	498.7	C32H50O4	--	--	--	--	--	--	--	4339-72-4	--	--	--	--
NEG_q47	3-O-Feruloylquinic Acid	3-O-阿魏酰奎尼酸	Phenylpropanoids	苯丙素	Other	其他	1	367	193.1	[M-H]-	368.3	C17H20O9	C02572	--	--	--	--	--	HMDB0030669	1899-29-2	Organic compounds	Organic oxygen compounds	Organooxygen compounds	Alcohols and polyols
NEG_q48	3-O-Methylquercetin	3-邻甲基槲皮素	Flavonoids	黄酮	Polyphenols	多酚	1	315	271.1	[M-H]-	316.3	C16H12O7	C04443	Flavone and flavonol biosynthesis(ko00944);;Biosynthesis of secondary metabolites(ko01110)	LMPK12112729	Polyketides [PK]	Flavonoids [PK12]	Flavones and Flavonols [PK1211]	HMDB0002655	1486-70-0	Organic compounds	Phenylpropanoids and polyketides	Flavonoids	Flavones
NEG_q49	3''-Oxogentamicin A2	3''-氧代霉素A2	Sugars and alcohols	糖及醇类	Polyol	多元醇	1	488.2	145.1	[M+Cl]-	453.2	C17H31N3O11	C21265	Neomycin, kanamycin and gentamicin biosynthesis(ko00524);;Biosynthesis of secondary metabolites(ko01110)	--	--	--	--	--	--	--	--	--	--
NEG_q50	3''-Oxoribostamycin	3''-Oxoribostamycin	Others	其他	Other	其他	1	487.2	353.1	[M+Cl]-	452.2	C17H32N4O10	C21176	Neomycin, kanamycin and gentamicin biosynthesis(ko00524);;Biosynthesis of secondary metabolites(ko01110)	--	--	--	--	--	--	--	--	--	--
NEG_q51	(3R,4R)-3,4-Dihydroxydihydrofuran-2(3H)-One	D-赤酮酸内酯	Sugars and alcohols	糖及醇类	Diol	二醇	1	117	59	[M-H]-	118.1	C4H6O4	--	--	--	--	--	--	--	15667-21-7	--	--	--	--
NEG_q52	4-(3,4-Dihydroxyphenyl)-2-Butanone	4-(3,4-二羟基苯基)-2-丁酮	Polyphenols	多酚	Phenols	苯酚	1	179	91.9	[M-H]-	180.2	C10H12O3	--	--	--	--	--	--	--	61152-62-3	--	--	--	--
NEG_q53	4,7-Dihydroxycoumarin	4,7-二羟基香豆素	Coumarins	香豆素	Hydroxycoumarins	羟基香豆素	1	177	133	[M-H]-	178.1	C9H6O4	--	--	--	--	--	--	HMDB0032951	1983-81-9	Organic compounds	Phenylpropanoids and polyketides	Coumarins and derivatives	Hydroxycoumarins
NEG_q54	4-Acetamidobutanoic Acid	4-乙酰氨基丁酸	Organic acid	有机酸	Carboxylic Acids	羧酸	1	144	102.1	[M-H]-	145.2	C6H11NO3	--	--	--	--	--	--	HMDB0003681	3025-96-5	Organic compounds	Organic acids and derivatives	Carboxylic acids and derivatives	Amino acids, peptides, and analogues
NEG_q55	4-Allylcatechol	4-烯丙基儿茶酚	Polyphenols	多酚	Other	其他	2	149	122	[M-H]-	150.2	C9H10O2	--	--	--	--	--	--	--	1126-61-0	--	--	--	--
NEG_q56	4-Hydroxy-3,5-Dimethoxybenzyl Alcohol	4-羟基-3,5-二甲氧基苄醇	Sugars and alcohols	糖及醇类	Aromatic Alcohol	芳香醇	1	182.9	153	[M-H]-	184.2	C9H12O4	--	--	--	--	--	--	--	530-56-3	--	--	--	--
NEG_q57	4-Hydroxyacetophenone	对羟基苯乙酮	Polyphenols	多酚	Monophenols	单酚	1	135	92.1	[M-H]-	136.2	C8H8O2	C10700	Metabolic pathways(ko01100)	--	--	--	--	--	99-93-4	--	--	--	--
NEG_q58	4-Hydroxybenzoic Acid	对羟基苯甲酸	Polyphenols	多酚	Monophenols	单酚	1	137.1	93	[M-H]-	138.1	C7H6O3	C00156	Ubiquinone and other terpenoid-quinone biosynthesis(ko00130);;Folate biosynthesis(ko00790);;Metabolic pathways(ko01100);;Biosynthesis of secondary metabolites(ko01110);;Biosynthesis of cofactors(ko01240)	--	--	--	--	HMDB0000500	99-96-7	Organic compounds	Benzenoids	Benzene and substituted derivatives	Benzoic acids and derivatives
NEG_q59	4-Hydroxyisoleucine	4-羟基-L-异亮氨酸	Amino acids	氨基酸	Other	其他	1	146.1	128	[M-H]-	147.2	C6H13NO3	--	--	--	--	--	--	--	781658-23-9	--	--	--	--
NEG_q60	4-Methoxy-4-Oxobutanoic Acid	丁二酸单甲酯	Organic acid	有机酸	Carboxylic Acids	羧酸	1	131	99	[M-H]-	132.1	C5H8O4	--	--	--	--	--	--	--	3878-55-5	--	--	--	--
NEG_q61	4-Nitrocatechol	4-硝基儿茶酚	Polyphenols	多酚	Bisphenol	双酚	1	153.9	124	[M-H]-	155.1	C6H5NO4	C02235	--	--	--	--	--	HMDB0002916	3316-09-04	Organic compounds	Benzenoids	Phenols	Nitrophenols
NEG_q62	5-Feruloylquinic Acid	5-阿魏酰奎宁酸	Phenylpropanoids	苯丙素	Other	其他	1	367.1	193.1	[M-H]-	368.3	C17H20O9	--	--	--	--	--	--	HMDB0240478	40242-06-6	Organic compounds	Organic oxygen compounds	Organooxygen compounds	Carbohydrates and carbohydrate conjugates
NEG_q63	5-Hydroxyferulic Acid	5-羟基阿魏酸	Organic acid	有机酸	Other	其他	1	209	150.2	[M-H]-	210.2	C10H10O5	C05619	Phenylpropanoid biosynthesis(ko00940);;Metabolic pathways(ko01100);;Biosynthesis of secondary metabolites(ko01110)	--	--	--	--	HMDB0035484	1782-55-4	Organic compounds	Phenylpropanoids and polyketides	Cinnamic acids and derivatives	Hydroxycinnamic acids and derivatives
NEG_q64	5-Methoxy-7-Hydroxycoumarin	7-羟基-5-甲氧基香豆素	Coumarins	香豆素	Hydroxycoumarins	羟基香豆素	1	191	176	[M-H]-	192.2	C10H8O4	--	--	--	--	--	--	--	3067-10-05	--	--	--	--
NEG_q65	6'''-Deamino-6'''-Oxoparomomycin Ii	6'''-Deamino-6'''-oxoparomomycin II	Sugars and alcohols	糖及醇类	Polyol	多元醇	1	649.2	161	[M+Cl]-	614.3	C23H42N4O15	C21263	Neomycin, kanamycin and gentamicin biosynthesis(ko00524);;Biosynthesis of secondary metabolites(ko01110)	--	--	--	--	--	--	--	--	--	--
NEG_q66	6-Hydroxymethylherniarin	6-羟甲基疝气	Coumarins	香豆素	Other	其他	1	205	80.7	[M-H]-	206.2	C11H10O4	--	--	--	--	--	--	--	117597-79-2	--	--	--	--
NEG_q67	6-Hydroxyrubiadin	6-羟基茜草素	Quinones	醌类	Anthraquinones	蒽醌	1	269	222.9	[M-H]-	270.2	C15H10O5	--	--	--	--	--	--	--	87686-86-0	--	--	--	--
NEG_q68	7-Hydroxy-3,4-Dihydro-2(1H)-Quinolinone	7-羟基-3,4-二氢-2(1H)-喹啉酮	Ketones, Aldehydes, Acids	酮、醛、酸	Other	其他	1	162	120.1	[M-H]-	163.2	C9H9NO2	--	--	--	--	--	--	--	22246-18-0	--	--	--	--
NEG_q69	7-O-Methyleriodictyol	7-O-甲基圣草酚	Flavonoids	黄酮	Other	其他	1	301.1	135	[M-H]-	302.3	C16H14O6	--	--	--	--	--	--	--	51857-11-5	--	--	--	--
NEG_q70	8-Azaguanine	8-氮鸟嘌呤	Others	其他	Other	其他	1	151	108	[M-H]-	152.1	C4H4N6O	--	--	--	--	--	--	HMDB0247422	134-58-7	Organic compounds	Organoheterocyclic compounds	Triazolopyrimidines	--
NEG_q71	8Beta,9Alpha-Dihydroxylindan-4(5),7(11)-Dien-8Alpha,12-Olide	8beta,9alpha-Dihydroxylindan-4(5),7(11)-dien-8alpha,12-olide	Terpenoids	萜类	Sesquiterpenes	倍半萜	1	261.1	139.9	[M-H]-	262.3	C15H18O4	--	--	--	--	--	--	--	956707-04-3	--	--	--	--
NEG_q72	8-Prenylnaringenin	8-异戊烯基柚皮素	Flavonoids	黄酮	Other	其他	3	339.3	219.1	[M-H]-	340.4	C20H20O5	C18023	--	--	--	--	--	HMDB0247465	53846-50-7	Organic compounds	Phenylpropanoids and polyketides	Flavonoids	Flavans
NEG_q73	Abscisic Acid	(+)-脱落酸	Organic acid	有机酸	Carboxylic Acids	羧酸	1	263.1	153.1	[M-H]-	264.3	C15H20O4	C06082	Carotenoid biosynthesis(ko00906);;Metabolic pathways(ko01100);;Biosynthesis of secondary metabolites(ko01110);;Plant hormone signal transduction(ko04075)	--	--	--	--	HMDB0035140	21293-29-8	Organic compounds	Lipids and lipid-like molecules	Prenol lipids	Sesquiterpenoids
NEG_q74	Acetylpyrazine	乙酰基吡嗪	Ketones, Aldehydes, Acids	酮、醛、酸	Aromatic Ketone	芳香酮	1	121	92.1	[M-H]-	122.1	C6H6N2O	--	--	--	--	--	--	HMDB0031861	22047-25-2	Organic compounds	Organic oxygen compounds	Organooxygen compounds	Carbonyl compounds
NEG_q75	Acetylursolic Acid	熊果酸乙酸酯	Terpenoids	萜类	Triterpenes	三萜	1	497.3	437.4	[M-H]-	498.8	C32H50O4	--	--	--	--	--	--	HMDB0036008	7372-30-7	Organic compounds	Lipids and lipid-like molecules	Prenol lipids	Triterpenoids
NEG_q76	Acetylvaline	N-乙酰-L-缬氨酸	Amino acids	氨基酸	Other	其他	1	158	116.1	[M-H]-	159.2	C7H13NO3	--	--	--	--	--	--	HMDB0011757	96-81-1	Organic compounds	Organic acids and derivatives	Carboxylic acids and derivatives	Amino acids, peptides, and analogues
NEG_q77	Aconitic Acid	丙烯-1,2,3-三羧酸	Organic acid	有机酸	Carboxylic Acids	羧酸	1	173	85	[M-H]-	174.1	C6H6O6	C00417	Citrate cycle (TCA cycle)(ko00020);;Glyoxylate and dicarboxylate metabolism(ko00630);;C5-Branched dibasic acid metabolism(ko00660);;Metabolic pathways(ko01100);;Biosynthesis of secondary metabolites(ko01110);;2-Oxocarboxylic acid metabolism(ko01210)	--	--	--	--	HMDB0000072	499-12-7	Organic compounds	Organic acids and derivatives	Carboxylic acids and derivatives	Tricarboxylic acids and derivatives
NEG_q78	Adenosine 5′-Diphosphoribose (Sodium)	二磷酸腺苷核糖	Organic acid	有机酸	Other	其他	1	558	345.9	[M-Na]-	581.3	C15H22N5NaO14P2	--	--	--	--	--	--	HMDB0001178	68414-18-6	Organic compounds	Nucleosides, nucleotides, and analogues	Purine nucleotides	Purine nucleotide sugars
NEG_q79	Adipic Acid	己二酸	Organic acid	有机酸	Carboxylic Acids	羧酸	1	145	83.1	[M-H]-	146.1	C6H10O4	C06104	Metabolic pathways(ko01100)	LMFA01170048	Fatty Acyls [FA]	Fatty Acids and Conjugates [FA01]	Dicarboxylic acids [FA0117]	HMDB0000448	124-04-9	Organic compounds	Lipids and lipid-like molecules	Fatty Acyls	Fatty acids and conjugates
NEG_q80	Afzelin	阿福豆苷	Flavonoids	黄酮	Flavonoid Glycosides	黄酮苷	1	431.1	285	[M-H]-	432.4	C21H20O10	C16911	Flavone and flavonol biosynthesis(ko00944)	LMPK12111842	Polyketides [PK]	Flavonoids [PK12]	Flavones and Flavonols [PK1211]	HMDB0248048	482-39-3	Organic compounds	Phenylpropanoids and polyketides	Coumarins and derivatives	Pyranocoumarins
NEG_q81	Ailanthone	臭椿	Terpenoids	萜类	Diterpenoids	二萜	1	375.1	301.1	[M-H]-	376.4	C20H24O7	C08747	--	--	--	--	--	--	981-15-7	--	--	--	--
NEG_q82	Alismol	泽泻醇	Terpenoids	萜类	Sesquiterpenes	倍半萜	1	265.1	96.7	[M+HCOOH]-	220.4	C15H24O	C17462	--	--	--	--	--	--	87827-55-2	--	--	--	--
NEG_q83	Allantoic Acid	尿囊酸	Ketones, Aldehydes, Acids	酮、醛、酸	Other	其他	1	175.1	132.4	[M-H]-	176.1	C4H8N4O4	C00499	Purine metabolism(ko00230);;Metabolic pathways(ko01100)	--	--	--	--	HMDB0001209	99-16-1	Organic compounds	Organic acids and derivatives	Carboxylic acids and derivatives	Amino acids, peptides, and analogues
NEG_q84	Allantoin	尿囊素	Organic acid	有机酸	Other	其他	1	157	114	[M-H]-	158.1	C4H6N4O3	C01551	--	--	--	--	--	HMDB0000462	97-59-6	Organic compounds	Organoheterocyclic compounds	Azoles	Imidazoles
NEG_q85	Allitol	蒜糖醇	Sugars and alcohols	糖及醇类	Polyol	多元醇	1	181	101	[M-H]-	182.2	C6H14O6	--	--	--	--	--	--	--	488-44-8	--	--	--	--
NEG_q86	Alpha-D-Glucose	α-D-葡萄糖	Sugars and alcohols	糖及醇类	Monosaccharides	单糖	1	179	134.8	[M-H]-	180.2	C6H12O6	C00267	Glycolysis / Gluconeogenesis(ko00010);;Fructose and mannose metabolism(ko00051);;Galactose metabolism(ko00052);;Amino sugar and nucleotide sugar metabolism(ko00520);;Metabolic pathways(ko01100);;Biosynthesis of secondary metabolites(ko01110);;Carbon metabolism(ko01200);;Biosynthesis of nucleotide sugars(ko01250)	--	--	--	--	HMDB0003345	492-62-6	Organic compounds	Organic oxygen compounds	Organooxygen compounds	Carbohydrates and carbohydrate conjugates
NEG_q87	Alyxialactone	念珠藤内脂	Terpenoids	萜类	Iridoids	环烯醚萜	1	199.1	155.2	[M-H]-	200.2	C10H16O4	--	--	--	--	--	--	--	132237-63-9	--	--	--	--
NEG_q88	Amygdalin	扁桃苷	Alkaloids	生物碱	Other	其他	3	456.3	322.9	[M-H]-	457.4	C20H27NO11	C08325	Cyanoamino acid metabolism(ko00460);;Metabolic pathways(ko01100);;Biosynthesis of secondary metabolites(ko01110)	--	--	--	--	HMDB0035030	29883-15-6	Organic compounds	Organic oxygen compounds	Organooxygen compounds	Carbohydrates and carbohydrate conjugates
NEG_q89	Anacardic Acid	漆树酸	Organic acid	有机酸	Carboxylic Acids	羧酸	3	347.3	303	[M-H]-	348.5	C22H36O3	C10759	--	LMPK15040002	Polyketides [PK]	Phenolic lipids [PK15]	Anacardic acids and derivatives [PK1504]	HMDB0029683	16611-84-0	Organic compounds	Benzenoids	Benzene and substituted derivatives	Benzoic acids and derivatives
NEG_q90	Androsin	草夹竹桃苷	Steroids	甾体	Steroidal Glycosides	甾体糖苷	1	373.1	165	[M+HCOOH]-	328.3	C15H20O8	--	--	--	--	--	--	--	531-28-2	--	--	--	--
NEG_q91	Angeloylgomisin Q	当归酰戈米辛Q	Lignans	木脂素	Other	其他	2	575.1	399.2	[M+HCOOH]-	530.6	C29H38O9	--	--	--	--	--	--	--	72561-28-5	--	--	--	--
NEG_q92	Apigenin	芹菜素	Flavonoids	黄酮	Polyphenols	多酚	1	269	117	[M-H]-	270.2	C15H10O5	C01477	Flavonoid biosynthesis(ko00941);;Isoflavonoid biosynthesis(ko00943);;Flavone and flavonol biosynthesis(ko00944);;Metabolic pathways(ko01100);;Biosynthesis of secondary metabolites(ko01110)	LMPK12110005	Polyketides [PK]	Flavonoids [PK12]	Flavones and Flavonols [PK1211]	HMDB0002124	520-36-5	Organic compounds	Phenylpropanoids and polyketides	Flavonoids	Flavones
NEG_q93	Apocynin	罗布麻宁	Ketones, Aldehydes, Acids	酮、醛、酸	Acetophenones	苯乙酮	1	165	150	[M-H]-	166.2	C9H10O3	C11380	--	--	--	--	--	HMDB0247918	498-02-2	Organic compounds	Organic oxygen compounds	Organooxygen compounds	Carbonyl compounds
NEG_q94	Arcaine Sulfate	硫酸魁蛤素	Others	其他	Other	其他	1	171	171	[M-H]-	172.1	C6H16N6	--	--	--	--	--	--	--	14923-17-2	--	--	--	--
NEG_q95	Aristolochic Acid A	马兜铃酸 A	Organic acid	有机酸	Carboxylic Acids	羧酸	1	340	265.9	[M-H]-	341.3	C17H11NO7	C08469	--	--	--	--	--	HMDB0248598	313-67-7	Organic compounds	Benzenoids	Phenanthrenes and derivatives	Aristolochic acids and derivatives
NEG_q96	(-)-Aspartic Acid	D-天冬氨酸	Amino acids	氨基酸	Other	其他	1	132.1	88	[M-H]-	133.1	C4H7NO4	C00402	Alanine, aspartate and glutamate metabolism(ko00250);;D-Amino acid metabolism(ko00470);;Metabolic pathways(ko01100)	--	--	--	--	HMDB0006483	1783-96-6	Organic compounds	Organic acids and derivatives	Carboxylic acids and derivatives	Amino acids, peptides, and analogues
NEG_q97	Atp	腺苷三磷酸	Nucleotides	核苷酸	Other	其他	1	506	159	[M-H]-	507.2	C10H16N5O13P3	C00002	Oxidative phosphorylation(ko00190);;Photosynthesis(ko00195);;Purine metabolism(ko00230);;Zeatin biosynthesis(ko00908);;Metabolic pathways(ko01100);;Biosynthesis of secondary metabolites(ko01110);;Nucleotide metabolism(ko01232);;Biosynthesis of cofactors(ko01240)	--	--	--	--	HMDB0000538	56-65-5	Organic compounds	Nucleosides, nucleotides, and analogues	Purine nucleotides	Purine ribonucleotides
NEG_q98	Aurantio-Obtusin	橙黄决明素	Quinones	醌类	Other	其他	1	329	314.1	[M-H]-	330.3	C17H14O7	C17670	--	LMPK13040027	Polyketides [PK]	Aromatic polyketides [PK13]	Anthracenes and phenanthrenes [PK1304]	HMDB0248725	67979-25-3	Organic compounds	Benzenoids	Anthracenes	Anthraquinones
NEG_q99	Aurantio-Obtusin Β-D-Glucoside	橙黄决明素葡萄糖苷	Quinones	醌类	Anthraquinones	蒽醌	3	491	476.3	[M-H]-	492.4	C23H24O12	C10303	--	--	--	--	--	--	129025-96-3	--	--	--	--
NEG_q100	Azelaic Acid	壬二酸	Ketones, Aldehydes, Acids	酮、醛、酸	Other	其他	1	187	125	[M-H]-	188.2	C9H16O4	C08261	--	LMFA01170054	Fatty Acyls [FA]	Fatty Acids and Conjugates [FA01]	Dicarboxylic acids [FA0117]	HMDB0000784	123-99-9	Organic compounds	Lipids and lipid-like molecules	Fatty Acyls	Fatty acids and conjugates
NEG_q101	Azetidine-2-Carboxylic Acid	氮杂环丁烷-2-羧酸	Organic acid	有机酸	Carboxylic Acids	羧酸	1	99.8	72	[M-H]-	101.1	C4H7NO2	--	--	--	--	--	--	HMDB0029615	2517-04-06	Organic compounds	Organic acids and derivatives	Carboxylic acids and derivatives	Amino acids, peptides, and analogues
NEG_q102	Batatasin Iii	山药素Ⅲ	Polyphenols	多酚	Other	其他	1	243.1	227.1	[M-H]-	244.3	C15H16O3	--	--	--	--	--	--	HMDB0030636	56684-87-8	Organic compounds	Phenylpropanoids and polyketides	Stilbenes	--
NEG_q103	Benzoyloxypeoniflorin	苯甲酰氧芍药苷	Steroids	甾体	Steroidal Glycosides	甾体糖苷	3	599.1	137.1	[M-H]-	600.6	C30H32O13	--	--	--	--	--	--	--	72896-40-3	--	--	--	--
NEG_q104	Beta-Rhodomycin	β-红霉素	Ketones, Aldehydes, Acids	酮、醛、酸	Polyketides	聚酮	1	564.2	503.2	[M+Na-2H]-	543.2	C28H33NO10	C18642	Biosynthesis of secondary metabolites(ko01110)	--	--	--	--	--	1404-52-0	--	--	--	--
NEG_q105	Biochanin A	鹰嘴豆素 A	Flavonoids	黄酮	Isoflavones	异黄酮	1	283.1	267.9	[M-H]-	284.3	C16H12O5	C00814	Isoflavonoid biosynthesis(ko00943);;Metabolic pathways(ko01100);;Biosynthesis of secondary metabolites(ko01110)	LMPK12050229	Polyketides [PK]	Flavonoids [PK12]	Isoflavonoids [PK1205]	HMDB0002338	491-80-5	Organic compounds	Phenylpropanoids and polyketides	Isoflavonoids	O-methylated isoflavonoids
NEG_q106	Bovinic Acid	共轭(9Z 11E)亚油酸	Lipid	脂质	Fatty Acyls	脂肪酰	1	279	279	[M-H]-	280.4	C18H32O2	C04056	Linoleic acid metabolism(ko00591)	LMFA01030118	Fatty Acyls [FA]	Fatty Acids and Conjugates [FA01]	Unsaturated fatty acids [FA0103]	HMDB0003797	2540-56-9	Organic compounds	Lipids and lipid-like molecules	Fatty Acyls	Lineolic acids and derivatives
NEG_q107	Brassinazole	3-(4-氯苯基)-1-甲基-1-苯基-2-(1,2,4-三唑-1-基)-1-丙醇	Sugars and alcohols	糖及醇类	Tertiary Alcohol	叔醇	1	372.1	372.1	[M+HCOOH]-	327.8	C18H18ClN3O	--	--	--	--	--	--	--	224047-41-0	--	--	--	--
NEG_q108	Butylparaben	尼泊金丁酯	Polyphenols	多酚	Monophenols	单酚	2	193.1	92	[M-H]-	194.2	C11H14O3	--	--	--	--	--	--	HMDB0032575	94-26-8	Organic compounds	Benzenoids	Benzene and substituted derivatives	Benzoic acids and derivatives
NEG_q109	Caffeic Acid	咖啡酸	Organic acid	有机酸	Carboxylic Acids	羧酸	1	179	135.3	[M-H]-	180.2	C9H8O4	C01481	--	--	--	--	--	HMDB0001964	331-39-5	Organic compounds	Phenylpropanoids and polyketides	Cinnamic acids and derivatives	Hydroxycinnamic acids and derivatives
NEG_q110	Caffeic Acid Phenethyl Ester	咖啡酸苯乙酯	Phenylpropanoids	苯丙素	Simple Phenylpropanols	简单苯丙素	1	283.1	135	[M-H]-	284.3	C17H16O4	C10484	--	--	--	--	--	HMDB0302344	104594-70-9	Organic compounds	Phenylpropanoids and polyketides	Cinnamic acids and derivatives	Hydroxycinnamic acids and derivatives
NEG_q111	Calystegine A6	Calystegine A6	Alkaloids	生物碱	Ornithine Alkaloids	鸟氨酸生物碱	1	158.1	74.2	[M-H]-	159.2	C7H13NO3	--	--	--	--	--	--	HMDB0031345	177794-04-6	Organic compounds	Alkaloids and derivatives	Tropane alkaloids	--
NEG_q112	Carvacrol	香芹酚	Polyphenols	多酚	Monophenols	单酚	1	148.9	134.1	[M-H]-	150.2	C10H14O	C09840	--	LMPR0102090017	Prenol Lipids [PR]	Isoprenoids [PR01]	C10 isoprenoids (monoterpenes) [PR0102]	HMDB0035770	499-75-2	Organic compounds	Lipids and lipid-like molecules	Prenol lipids	Monoterpenoids
NEG_q113	(-)-Catechin Gallate	儿茶素没食子酸酯	Flavonoids	黄酮	Flavanols	黄烷醇	1	441.3	168.9	[M-H]-	442.4	C22H18O10	--	--	LMPK12020091	Polyketides [PK]	Flavonoids [PK12]	Flavans, Flavanols and Leucoanthocyanidins [PK1202]	HMDB0029255	130405-40-2	Organic compounds	Phenylpropanoids and polyketides	Linear 1,3-diarylpropanoids	Chalcones and dihydrochalcones
NEG_q114	Chlortetracycline	金霉素	Others	其他	Antibiotic	抗生素	1	513.1	341.1	[M+Cl]-	478.1	C22H23ClN2O8	C06571	Metabolic pathways(ko01100);;Biosynthesis of secondary metabolites(ko01110)	LMPK07000004	Polyketides [PK]	Linear tetracyclines [PK07]	--	HMDB0014401	57-62-5	Organic compounds	Phenylpropanoids and polyketides	Tetracyclines	--
NEG_q115	Chrysin	柯因	Flavonoids	黄酮	Other	其他	1	253	143	[M-H]-	254.2	C15H10O4	C10028	Flavonoid biosynthesis(ko00941)	LMPK12110189	Polyketides [PK]	Flavonoids [PK12]	Flavones and Flavonols [PK1211]	HMDB0036619	480-40-0	Organic compounds	Phenylpropanoids and polyketides	Flavonoids	Flavones
NEG_q116	Cinnamyl Acetate	乙酸桂酯	Others	其他	Other	其他	1	175	131	[M-H]-	176.2	C11H12O2	C12299	--	--	--	--	--	HMDB0029699	103-54-8	Organic compounds	Benzenoids	Benzene and substituted derivatives	Styrenes
NEG_q117	Cleomiscosin A	黄花菜木脂素A	Coumarins	香豆素	Other	其他	2	385	206	[M-H]-	386.4	C20H18O8	C09922	--	--	--	--	--	--	76948-72-6	--	--	--	--
NEG_q118	Clitorin	碟豆素	Flavonoids	黄酮	Flavonols	黄酮醇	1	739.2	284	[M-H]-	740.7	C33H40O19	--	--	LMPK12113404	Polyketides [PK]	Flavonoids [PK12]	Flavones and Flavonols [PK1211]	--	55804-74-5	--	--	--	--
NEG_q119	Clorobiocin	氯霉素	Sugars and alcohols	糖及醇类	Glycosides	糖苷	1	695.2	341.1	[M-H]-	696.2	C35H37ClN2O11	C12032	Biosynthesis of secondary metabolites(ko01110)	--	--	--	--	--	39868-96-7	--	--	--	--
NEG_q120	Coniferaldehyde	松柏醛	Phenylpropanoids	苯丙素	Other	其他	1	177	161.9	[M-H]-	178.2	C10H10O3	C02666	Phenylpropanoid biosynthesis(ko00940);;Metabolic pathways(ko01100);;Biosynthesis of secondary metabolites(ko01110)	--	--	--	--	HMDB0141782	458-36-6	Organic compounds	Benzenoids	Phenols	Methoxyphenols
NEG_q121	Corosolic Acid	科罗索酸	Terpenoids	萜类	Triterpenes	三萜	1	471.2	471.2	[M-H]-	472.7	C30H48O4	--	--	--	--	--	--	HMDB0304746	4547-24-4	Organic compounds	Lipids and lipid-like molecules	Prenol lipids	Triterpenoids
NEG_q122	Cryptochlorogenic Acid	隐绿原酸	Phenylpropanoids	苯丙素	Other	其他	1	353.1	173.1	[M-H]-	354.3	C16H18O9	--	--	--	--	--	--	HMDB0030653	905-99-7	Organic compounds	Organic oxygen compounds	Organooxygen compounds	Alcohols and polyols
NEG_q123	Curculigoside B	仙茅苷乙	Sugars and alcohols	糖及醇类	Glycosides	糖苷	3	451.1	167	[M-H]-	452.4	C21H24O11	--	--	--	--	--	--	--	143601-09-6	--	--	--	--
NEG_q124	Cytidine-5'-Triphosphate	5'-三磷酸胞苷	Nucleotides	核苷酸	Pyrimidine Nucleosides	嘧啶核苷	1	481.7	159	[M-H]-	483.2	C9H16N3O14P3	C00063	Pyrimidine metabolism(ko00240);;Mannose type O-glycan biosynthesis(ko00515);;Metabolic pathways(ko01100);;Nucleotide metabolism(ko01232);;Biosynthesis of cofactors(ko01240)	--	--	--	--	HMDB0000082	65-47-4	Organic compounds	Organic oxygen compounds	Organooxygen compounds	Carbohydrates and carbohydrate conjugates
NEG_q125	Danshensu (Sodium Salt)	丹参素钠	Phenylpropanoids	苯丙素	Simple Phenylpropanols	简单苯丙素	1	219	85.1	[M-H]-	220.2	C9H9NaO5	--	--	--	--	--	--	HMDB0003503	67920-52-9	Organic compounds	Phenylpropanoids and polyketides	Phenylpropanoic acids	--
NEG_q126	Daphylloside	交让木苷	Terpenoids	萜类	Iridoids	环烯醚萜	2	491.1	283.1	[M+HCOOH]-	446.4	C19H26O12	--	--	--	--	--	--	--	14260-99-2	--	--	--	--
NEG_q127	D-Arabinose	D-(-)-阿拉伯糖	Sugars and alcohols	糖及醇类	Monosaccharides	单糖	1	195	89	[M+HCOOH]-	150.1	C5H10O5	C00216	Pentose and glucuronate interconversions(ko00040);;Ascorbate and aldarate metabolism(ko00053);;Amino sugar and nucleotide sugar metabolism(ko00520);;Metabolic pathways(ko01100);;Biosynthesis of nucleotide sugars(ko01250)	--	--	--	--	HMDB0029942	10323-20-3	Organic compounds	Organic oxygen compounds	Organooxygen compounds	Carbohydrates and carbohydrate conjugates
NEG_q128	D-Arabitol	D-阿拉伯糖醇	Sugars and alcohols	糖及醇类	Sugar Alcohols	糖醇	1	151.1	88.8	[M-H]-	152.2	C5H12O5	C01904	Pentose and glucuronate interconversions(ko00040);;Metabolic pathways(ko01100)	--	--	--	--	HMDB0000568	488-82-4	Organic compounds	Organic oxygen compounds	Organooxygen compounds	Carbohydrates and carbohydrate conjugates
NEG_q129	Decanedioic Acid	癸二酸	Organic acid	有机酸	Carboxylic Acids	羧酸	1	201.1	139	[M-H]-	202.2	C10H18O4	C08277	--	LMFA01170006	Fatty Acyls [FA]	Fatty Acids and Conjugates [FA01]	Dicarboxylic acids [FA0117]	HMDB0000792	111-20-6	Organic compounds	Lipids and lipid-like molecules	Fatty Acyls	Fatty acids and conjugates
NEG_q130	Delphinidin 3-O-(6-Caffeoyl-Beta-D-Glucoside)	飞燕草素 3-O-（6-咖啡酰-β-D-葡萄糖苷）	Flavonoids	黄酮	Anthocyanins	花青素	1	662.1	503.2	[M+Cl]-	627.1	C30H27O15+	C16367	Anthocyanin biosynthesis(ko00942)	--	--	--	--	--	--	--	--	--	--
NEG_q131	Dencichine	三七素	Amino acids	氨基酸	Other	其他	1	175	103	[M-H]-	176.1	C5H8N2O5	C04209	--	--	--	--	--	HMDB0029402	5302-45-4	Organic compounds	Organic acids and derivatives	Carboxylic acids and derivatives	Amino acids, peptides, and analogues
NEG_q132	Deoxyinosine	脱氧肌苷	Nucleotides	核苷酸	Purine Nucleosides	嘌呤核苷	1	297.1	191.1	[M+HCOOH]-	252.2	C10H12N4O4	C05512	Purine metabolism(ko00230);;Metabolic pathways(ko01100);;Nucleotide metabolism(ko01232);;ABC transporters(ko02010)	--	--	--	--	HMDB0000071	890-38-0	Organic compounds	Nucleosides, nucleotides, and analogues	Purine nucleosides	Purine 2'-deoxyribonucleosides
NEG_q133	D-Fructose	D-果糖	Sugars and alcohols	糖及醇类	Monosaccharides	单糖	1	179	89	[M-H]-	180.2	C6H12O6	C00095	Fructose and mannose metabolism(ko00051);;Galactose metabolism(ko00052);;Starch and sucrose metabolism(ko00500);;Metabolic pathways(ko01100);;Biosynthesis of secondary metabolites(ko01110);;ABC transporters(ko02010)	--	--	--	--	HMDB0000660	57-48-7	Organic compounds	Organic oxygen compounds	Organooxygen compounds	Carbohydrates and carbohydrate conjugates
NEG_q134	D-Fructose-6-Phosphate (Disodium) Salt	D-果糖-6-磷酸二钠	Ketones, Aldehydes, Acids	酮、醛、酸	Sugar Acids	糖酸	1	259	97	[M-H]-	260	C6H13O9P	--	--	--	--	--	--	--	26177-86-6	--	--	--	--
NEG_q135	D-Galacturonic Acid (Hydrate)	D-(+)-半乳糖醛酸 一水合物	Sugars and alcohols	糖及醇类	Sugar Acids	糖酸	1	193.1	73	[M-H2O-H]-	212.2	C6H12O8	--	--	--	--	--	--	--	91510-62-2	--	--	--	--
NEG_q136	D-Gluconic Acid	葡萄糖酸	Ketones, Aldehydes, Acids	酮、醛、酸	Sugar Acids	糖酸	1	195	129	[M-H]-	196.2	C6H12O7	C00257	Pentose phosphate pathway(ko00030);;Metabolic pathways(ko01100);;Biosynthesis of secondary metabolites(ko01110);;Carbon metabolism(ko01200)	--	--	--	--	HMDB0000625	526-95-4	Organic compounds	Organic oxygen compounds	Organooxygen compounds	Carbohydrates and carbohydrate conjugates
NEG_q137	D-Glucose 6-Phosphate	D-葡萄糖-6-磷酸	Sugars and alcohols	糖及醇类	Hexosephosphates	己糖磷酸	1	259	97	[M-H]-	260.1	C6H13O9P	C00092	Starch and sucrose metabolism(ko00500);;Neomycin, kanamycin and gentamicin biosynthesis(ko00524);;Inositol phosphate metabolism(ko00562);;Metabolic pathways(ko01100);;Biosynthesis of secondary metabolites(ko01110)	--	--	--	--	HMDB0001401	56-73-5	Organic compounds	Organic oxygen compounds	Organooxygen compounds	Carbohydrates and carbohydrate conjugates
NEG_q138	D-Glucose 6-Phosphate (Disodium Salt)	D-葡萄糖-6-磷酸 二钠盐 水合物	Sugars and alcohols	糖及醇类	Monosaccharides	单糖	1	259	97	[M-H]-	260.1	C6H13O9P	--	--	--	--	--	--	HMDB0001401	3671-99-6	Organic compounds	Organic oxygen compounds	Organooxygen compounds	Carbohydrates and carbohydrate conjugates
NEG_q139	D-Glucuronic Acid	D-葡萄糖醛酸	Ketones, Aldehydes, Acids	酮、醛、酸	Sugar Acids	糖酸	1	193.1	113.2	[M-H]-	194.1	C6H10O7	C00191	Pentose and glucuronate interconversions(ko00040);;Ascorbate and aldarate metabolism(ko00053);;Amino sugar and nucleotide sugar metabolism(ko00520);;Inositol phosphate metabolism(ko00562);;Metabolic pathways(ko01100);;Biosynthesis of cofactors(ko01240);;Biosynthesis of nucleotide sugars(ko01250)	--	--	--	--	HMDB0000127	6556-12-03	Organic compounds	Organic oxygen compounds	Organooxygen compounds	Carbohydrates and carbohydrate conjugates
NEG_q140	D-Glucuronic Acid Lactone	葡醛内酯	Lipid	脂质	Glycolipids	糖脂	1	175	113	[M-H]-	176.1	C6H8O6	C02670	Ascorbate and aldarate metabolism(ko00053);;Metabolic pathways(ko01100)	--	--	--	--	HMDB0006355	32449-92-6	Organic compounds	Organoheterocyclic compounds	Furofurans	Isosorbides
NEG_q141	Diammonium Glycyrrhizinate	甘草酸二铵	Terpenoids	萜类	Triterpenes	三萜	1	821.5	350.8	[M-H]-	822.4	C42H62O16	--	--	--	--	--	--	HMDB0029843	79165-06-3	Organic compounds	Lipids and lipid-like molecules	Prenol lipids	Terpene glycosides
NEG_q142	Dibenzyl Disulfide	1,2-二苄基二硫烷	Others	其他	Other	其他	1	245.2	203.1	[M-H]-	246.4	C14H14S2	--	--	--	--	--	--	HMDB0032077	150-60-7	Organic compounds	Benzenoids	Benzene and substituted derivatives	--
NEG_q143	Digiferruginol	锈色洋地黄醌醇	Quinones	醌类	Anthraquinones	蒽醌	1	253	143.1	[M-H]-	254.2	C15H10O4	--	--	--	--	--	--	--	24094-45-9	--	--	--	--
NEG_q144	Dihydrobaicalein	二氢黄芩素	Flavonoids	黄酮	Other	其他	1	271	151.2	[M-H]-	272.3	C15H12O5	--	--	LMPK12140610	Polyketides [PK]	Flavonoids [PK12]	Flavanones [PK1214]	--	35683-17-1	--	--	--	--
NEG_q145	Dihydrodaidzein	二氢7-羟基-3-(4-羟苯基)-4-苯并吡喃酮	Flavonoids	黄酮	Isoflavones	异黄酮	1	255.1	149	[M-H]-	256.3	C15H12O4	--	--	LMPK12050447	Polyketides [PK]	Flavonoids [PK12]	Isoflavonoids [PK1205]	HMDB0005760	17238-05-0	Organic compounds	Phenylpropanoids and polyketides	Isoflavonoids	Isoflavans
NEG_q146	Dihydrokaempferol	香橙素	Flavonoids	黄酮	Polyphenols	多酚	1	287	259.2	[M-H]-	288.2	C15H12O6	C00974	Flavonoid biosynthesis(ko00941);;Metabolic pathways(ko01100);;Biosynthesis of secondary metabolites(ko01110)	LMPK12140720	Polyketides [PK]	Flavonoids [PK12]	Flavanones [PK1214]	HMDB0030847	480-20-6	Organic compounds	Phenylpropanoids and polyketides	Flavonoids	Flavans
NEG_q147	Dihydrolipoic Acid	二氢硫辛酸	Lipid	脂质	Fatty Acyls	脂肪酰	1	206.8	162.8	[M-H]-	208.3	C8H16O2S2	C02147	Lipoic acid metabolism(ko00785);;Metabolic pathways(ko01100)	--	--	--	--	HMDB0012210	462-20-4	Organic compounds	Lipids and lipid-like molecules	Fatty Acyls	Fatty acids and conjugates
NEG_q148	Dihydromyricetin	二氢杨梅素	Flavonoids	黄酮	Polyphenols	多酚	1	319	193	[M-H]-	320.2	C15H12O8	C02906	Flavonoid biosynthesis(ko00941);;Biosynthesis of secondary metabolites(ko01110)	LMPK12113405	Polyketides [PK]	Flavonoids [PK12]	Flavones and Flavonols [PK1211]	HMDB0030835	27200-12-0	Organic compounds	Phenylpropanoids and polyketides	Flavonoids	Flavans
NEG_q149	Dimethyl Trisulfide	二甲基三硫	Others	其他	Other	其他	1	171	171	[M+HCOOH]-	126.3	C2H6S3	C08372	--	--	--	--	--	HMDB0013780	3658-80-8	Organic compounds	Organosulfur compounds	Organic trisulfides	--
NEG_q150	Dl-3-Phenyllactic Acid	DL-3-苯基-2-羟丙酸	Organic acid	有机酸	Carboxylic Acids	羧酸	1	165.1	147	[M-H]-	166.2	C9H10O3	--	--	--	--	--	--	HMDB0000779	828-01-3	Organic compounds	Phenylpropanoids and polyketides	Phenylpropanoic acids	--
NEG_q151	Dl-Arginine	DL-精氨酸	Amino acids	氨基酸	Other	其他	1	173.1	131	[M-H]-	174.2	C6H14N4O2	--	--	--	--	--	--	HMDB0251511	7200-25-1	Organic compounds	Organic acids and derivatives	Carboxylic acids and derivatives	Amino acids, peptides, and analogues
NEG_q152	Dl-Asparagine	DL-天冬酰胺	Amino acids	氨基酸	Other	其他	1	131	113	[M-H]-	132.1	C4H8N2O3	C16438	--	--	--	--	--	HMDB0251512	3130-87-8	Organic compounds	Organic acids and derivatives	Carboxylic acids and derivatives	Amino acids, peptides, and analogues
NEG_q153	Dl-Glyceric Acid	DL-甘油酸(20%水溶液)	Ketones, Aldehydes, Acids	酮、醛、酸	Sugar Acids	糖酸	1	105	75	[M-H]-	106.1	C3H6O4	C00258	Pentose phosphate pathway(ko00030);;Glycine, serine and threonine metabolism(ko00260);;Glycerolipid metabolism(ko00561);;Glyoxylate and dicarboxylate metabolism(ko00630);;Metabolic pathways(ko01100);;Biosynthesis of secondary metabolites(ko01110);;Carbon metabolism(ko01200)	--	--	--	--	HMDB0000139	473-81-4	Organic compounds	Organic oxygen compounds	Organooxygen compounds	Carbohydrates and carbohydrate conjugates
NEG_q154	Dl-Isocitric Acid (Trisodium Salt)	异柠檬酸三钠盐	Organic acid	有机酸	Carboxylic Acids	羧酸	1	191	111.2	[M-H]-	192	C6H8O7	--	--	--	--	--	--	--	1637-73-6	--	--	--	--
NEG_q155	Dl-Tartaric Acid	DL-酒石酸	Organic acid	有机酸	Carboxylic Acids	羧酸	1	149	87.1	[M-H]-	150.1	C4H6O6	--	--	--	--	--	--	--	133-37-9	--	--	--	--
NEG_q156	Dl-Xylose	DL-木糖	Sugars and alcohols	糖及醇类	Monosaccharides	单糖	1	149.2	59	[M-H]-	150.1	C5H10O5	C01394	--	--	--	--	--	HMDB0003402	25990-60-7	Organic compounds	Organic oxygen compounds	Organooxygen compounds	Carbohydrates and carbohydrate conjugates
NEG_q157	D-(+)-Malic Acid	D-(+)-苹果酸	Organic acid	有机酸	Carboxylic Acids	羧酸	1	133.2	115.1	[M-H]-	134.1	C4H6O5	C00497	Butanoate metabolism(ko00650);;Metabolic pathways(ko01100)	--	--	--	--	HMDB0031518	636-61-3	Organic compounds	Organic acids and derivatives	Hydroxy acids and derivatives	Beta hydroxy acids and derivatives
NEG_q158	D-(+)-Maltose Monohydrate	麦芽糖一水合物	Sugars and alcohols	糖及醇类	Disaccharides	二糖	1	341.2	161	[M-H2O-H]-	360.3	C12H22011·H2O	--	--	--	--	--	--	--	6363-53-7	--	--	--	--
NEG_q159	D-Mannitol	D-甘露醇	Sugars and alcohols	糖及醇类	Sugar Alcohols	糖醇	1	181.2	59	[M-H]-	182.2	C6H14O6	C00392	Fructose and mannose metabolism(ko00051);;Metabolic pathways(ko01100);;ABC transporters(ko02010)	--	--	--	--	HMDB0000765	69-65-8	Organic compounds	Organic oxygen compounds	Organooxygen compounds	Carbohydrates and carbohydrate conjugates
NEG_q160	D-Mannoheptulose	D-甘露庚酮糖	Sugars and alcohols	糖及醇类	Monosaccharides	单糖	1	209	119.2	[M-H]-	210.2	C7H14O7	--	--	--	--	--	--	HMDB0029935	3615-44-9	Organic compounds	Organic oxygen compounds	Organooxygen compounds	Carbohydrates and carbohydrate conjugates
NEG_q161	D-Mannose	D-甘露糖	Sugars and alcohols	糖及醇类	Monosaccharides	单糖	1	179.1	59.1	[M-H]-	180.2	C6H12O6	C00159	Fructose and mannose metabolism(ko00051);;Galactose metabolism(ko00052);;Amino sugar and nucleotide sugar metabolism(ko00520);;Metabolic pathways(ko01100);;Biosynthesis of nucleotide sugars(ko01250);;ABC transporters(ko02010)	--	--	--	--	HMDB0000169	3458-28-4	Organic compounds	Organic oxygen compounds	Organooxygen compounds	Carbohydrates and carbohydrate conjugates
NEG_q162	D-(+)-Melezitose	D-(+)-松三糖	Sugars and alcohols	糖及醇类	Polysaccharides	多糖	1	503.2	323.2	[M-H]-	504.4	C18H32O16	C08243	--	--	--	--	--	HMDB0011730	597-12-6	Organic compounds	Organic oxygen compounds	Organooxygen compounds	Carbohydrates and carbohydrate conjugates
NEG_q163	D-Melibiose	蜜二糖	Sugars and alcohols	糖及醇类	Disaccharides	二糖	1	341.1	179.1	[M-H]-	342.3	C12H22O11	C05402	Galactose metabolism(ko00052);;Metabolic pathways(ko01100);;ABC transporters(ko02010)	--	--	--	--	HMDB0000048	585-99-9	Organic compounds	Organic oxygen compounds	Organooxygen compounds	Carbohydrates and carbohydrate conjugates
NEG_q164	Docosahexaenoic Acid	二十二碳六烯酸	Lipid	脂质	Fatty Acyls	脂肪酰	1	327.2	283.4	[M-H]-	328.5	C22H32O2	C06429	Biosynthesis of unsaturated fatty acids(ko01040)	LMFA01030185	Fatty Acyls [FA]	Fatty Acids and Conjugates [FA01]	Unsaturated fatty acids [FA0103]	HMDB0002183	6217-54-5	Organic compounds	Lipids and lipid-like molecules	Fatty Acyls	Fatty acids and conjugates
NEG_q165	Dodecanedioic Acid	十二烷二酸	Lipid	脂质	Fatty Acyls	脂肪酰	1	229.1	211.2	[M-H]-	230.3	C12H22O4	C02678	--	LMFA01170009	Fatty Acyls [FA]	Fatty Acids and Conjugates [FA01]	Dicarboxylic acids [FA0117]	HMDB0000623	693-23-2	Organic compounds	Lipids and lipid-like molecules	Fatty Acyls	Fatty acids and conjugates
NEG_q166	D-Pantothenic Acid (Hemicalcium Salt)	泛酸钙	Vitamins	维生素	Vitamin B Complex	维生素B复合物	1	218	88	[M- 1/2 Ca]-	238.3	C9H16NO5 . 1/2 Ca	C12276	--	--	--	--	--	--	137-08-6	--	--	--	--
NEG_q167	D-(+)-Phenyllactic Acid	D-(+)-3-苯基乳酸	Organic acid	有机酸	Carboxylic Acids	羧酸	1	165	147	[M-H]-	166.2	C9H10O3	C05607	Phenylalanine metabolism(ko00360);;Tropane, piperidine and pyridine alkaloid biosynthesis(ko00960);;Metabolic pathways(ko01100);;Biosynthesis of secondary metabolites(ko01110)	--	--	--	--	HMDB0000563	7326-19-4	Organic compounds	Phenylpropanoids and polyketides	Phenylpropanoic acids	--
NEG_q168	D(+)-Raffinose (Pentahydrate)	D(+)-棉子糖五水合物	Sugars and alcohols	糖及醇类	Other	其他	1	503.2	179.2	[M-5H2O-H]-	594.5	C18H42O21	--	--	--	--	--	--	--	17629-30-0	--	--	--	--
NEG_q169	D-Sorbitol	山梨醇	Sugars and alcohols	糖及醇类	Sugar Alcohols	糖醇	1	181	89	[M-H]-	182.2	C6H14O6	C00794	Fructose and mannose metabolism(ko00051);;Galactose metabolism(ko00052);;Metabolic pathways(ko01100);;ABC transporters(ko02010)	--	--	--	--	HMDB0000247	50-70-4	Organic compounds	Organic oxygen compounds	Organooxygen compounds	Carbohydrates and carbohydrate conjugates
NEG_q170	D-Tagatose	D-塔格糖	Sugars and alcohols	糖及醇类	Monosaccharides	单糖	1	179	88.9	[M-H]-	180.2	C6H12O6	C00795	Galactose metabolism(ko00052);;Metabolic pathways(ko01100)	--	--	--	--	HMDB0003418	87-81-0	Organic compounds	Organic oxygen compounds	Organooxygen compounds	Carbohydrates and carbohydrate conjugates
NEG_q171	Dulcite	甜醇	Sugars and alcohols	糖及醇类	Sugar Alcohols	糖醇	1	181	101	[M-H]-	182.2	C6H14O6	C01697	Galactose metabolism(ko00052);;Metabolic pathways(ko01100)	--	--	--	--	HMDB0000107	608-66-2	Organic compounds	Organic oxygen compounds	Organooxygen compounds	Carbohydrates and carbohydrate conjugates
NEG_q172	(E)-Ferulic Acid	反式-阿魏酸	Phenylpropanoids	苯丙素	Simple Phenylpropanols	简单苯丙素	1	193	134.1	[M-H]-	194.2	C10H10O4	C01494	Phenylpropanoid biosynthesis(ko00940);;Metabolic pathways(ko01100);;Biosynthesis of secondary metabolites(ko01110)	--	--	--	--	HMDB0000954	537-98-4	Organic compounds	Phenylpropanoids and polyketides	Cinnamic acids and derivatives	Hydroxycinnamic acids and derivatives
NEG_q173	Elaidic Acid	反油酸	Lipid	脂质	Fatty Acyls	脂肪酰	1	281.2	243.1	[M-H]-	282.5	C18H34O2	C01712	--	LMFA01030073	Fatty Acyls [FA]	Fatty Acids and Conjugates [FA01]	Unsaturated fatty acids [FA0103]	HMDB0000573	112-79-8	Organic compounds	Lipids and lipid-like molecules	Fatty Acyls	Fatty acids and conjugates
NEG_q174	Emodin	大黄素	Quinones	醌类	Anthraquinones	蒽醌	1	269	225.1	[M-H]-	270.2	C15H10O5	C10343	--	LMPK13040008	Polyketides [PK]	Aromatic polyketides [PK13]	Anthracenes and phenanthrenes [PK1304]	HMDB0035214	518-82-1	Organic compounds	Benzenoids	Anthracenes	Anthraquinones
NEG_q175	Ent-16Beta,17-Dihydroxy-9(11)-Kauren-19-Oic Acid	对映-16beta,17-二羟基-9(11)-贝壳杉烯-19-酸	Terpenoids	萜类	Diterpenoids	二萜	1	333.1	78.9	[M-H]-	334.5	C20H30O4	--	--	--	--	--	--	HMDB0036760	55483-24-4	Organic compounds	Phenylpropanoids and polyketides	Stilbenes	--
NEG_q176	(-)-Epigallocatechin Gallate	(-)-表没食子儿茶素没食子酸酯	Flavonoids	黄酮	Polyphenols	多酚	1	457.1	169.2	[M-H]-	458.4	C22H18O11	C09731	--	LMPK12030005	Polyketides [PK]	Flavonoids [PK12]	Proanthocyanidins [PK1203]	HMDB0003153	989-51-5	Organic compounds	Phenylpropanoids and polyketides	Flavonoids	Flavans
NEG_q177	Eriocitrin	圣草次甙	Flavonoids	黄酮	Polyphenols	多酚	1	595.2	287.3	[M-H]-	596.5	C27H32O15	C09732	--	LMPK12140366	Polyketides [PK]	Flavonoids [PK12]	Flavanones [PK1214]	HMDB0005811	13463-28-0	Organic compounds	Benzenoids	Naphthalenes	Phenylnaphthalenes
NEG_q178	Eriodictyol	圣草酚	Flavonoids	黄酮	Flavonones	二氢黄酮	1	287.1	151	[M-H]-	288.2	C15H12O6	C05631	Flavonoid biosynthesis(ko00941);;Metabolic pathways(ko01100);;Biosynthesis of secondary metabolites(ko01110)	LMPK12140002	Polyketides [PK]	Flavonoids [PK12]	Flavanones [PK1214]	HMDB0005810	552-58-9	Organic compounds	Phenylpropanoids and polyketides	Flavonoids	Flavans
NEG_q179	Erythrocentauric Acid	红白金花酸	Coumarins	香豆素	Isocoumarins	异香豆素	1	190.9	62.9	[M-H]-	192.2	C10H8O4	--	--	--	--	--	--	--	90921-13-4	--	--	--	--
NEG_q180	Estriol	雌三醇	Steroids	甾体	Other	其他	1	333	333	[M+HCOOH]-	288.4	C18H24O3	C05141	Metabolic pathways(ko01100)	LMST02010003	Sterol Lipids [ST]	Steroids [ST02]	C18 steroids (estrogens) and derivatives [ST0201]	HMDB0000153	50-27-1	Organic compounds	Lipids and lipid-like molecules	Steroids and steroid derivatives	Estrane steroids
NEG_q181	Ethyl 3,5-Dihydroxybenzoate	二羟基苯甲酸乙酯	Polyphenols	多酚	Other	其他	1	181.1	108	[M-H]-	182.2	C9H10O4	--	--	--	--	--	--	--	4142-98-7	--	--	--	--
NEG_q182	Ethylparaben	羟苯乙酯	Others	其他	Other	其他	1	165	91.7	[M-H]-	166.2	C9H10O3	--	--	--	--	--	--	HMDB0032573	120-47-8	Organic compounds	Benzenoids	Benzene and substituted derivatives	Benzoic acids and derivatives
NEG_q183	Eugenol	丁香酚	Phenylpropanoids	苯丙素	Other	其他	1	162.9	119	[M-H]-	164.2	C10H12O2	C10453	Phenylpropanoid biosynthesis(ko00940)	--	--	--	--	HMDB0005809	97-53-0	Organic compounds	Benzenoids	Phenols	Methoxyphenols
NEG_q184	Euscaphic Acid	野鸦椿酸	Terpenoids	萜类	Triterpenes	三萜	1	487.3	469.3	[M-H]-	488.7	C30H48O5	C17890	--	--	--	--	--	HMDB0036651	53155-25-2	Organic compounds	Lipids and lipid-like molecules	Prenol lipids	Triterpenoids
NEG_q185	Feretoside	鸡矢藤次苷甲酯	Terpenoids	萜类	Iridoids	环烯醚萜	2	449	241.3	[M+HCOOH]-	404.4	C17H24O11	--	--	--	--	--	--	--	27530-67-2	--	--	--	--
NEG_q186	Ferulic Acid	阿魏酸	Organic acid	有机酸	Carboxylic Acids	羧酸	1	193	134	[M-H]-	194.2	C10H10O4	C01494	Phenylpropanoid biosynthesis(ko00940);;Metabolic pathways(ko01100);;Biosynthesis of secondary metabolites(ko01110)	--	--	--	--	HMDB0000954	1135-24-6	Organic compounds	Phenylpropanoids and polyketides	Cinnamic acids and derivatives	Hydroxycinnamic acids and derivatives
NEG_q187	Flavanomarein	黄诺马苷	Flavonoids	黄酮	Polyphenols	多酚	1	449.1	286.9	[M-H]-	450.4	C21H22O11	--	--	--	--	--	--	--	577-38-8	--	--	--	--
NEG_q188	Flavokawain C-2	黄卡瓦胡椒素C	Flavonoids	黄酮	Chalcones	查耳酮	1	299.1	118.9	[M-H]-	300.3	C17H16O5	--	--	--	--	--	--	HMDB0030875	56798-34-6	Organic compounds	Phenylpropanoids and polyketides	Linear 1,3-diarylpropanoids	Chalcones and dihydrochalcones
NEG_q189	Forsythiaside A	连翘酯苷A	Phenylpropanoids	苯丙素	Simple Phenylpropanols	简单苯丙素	1	623.2	161	[M-H]-	624.6	C29H36O15	C10456	--	--	--	--	--	--	79916-77-1	--	--	--	--
NEG_q190	Fructo-Oligosaccharide Dp8 / Gf7	蔗果八糖	Others	其他	Other	其他	1	656.3	179	[M-2H]/2]-	1315.1	C48H82O41	--	--	--	--	--	--	--	62512-21-4	--	--	--	--
NEG_q191	(-)-Fucose	(2S,3R,4R,5S)-2,3,4,5-四羟基己醛	Organic acid	有机酸	Other	其他	1	162.9	119	[M-H]-	164.2	C6H12O5	C01019	Fructose and mannose metabolism(ko00051);;Amino sugar and nucleotide sugar metabolism(ko00520);;Metabolic pathways(ko01100);;Biosynthesis of nucleotide sugars(ko01250)	--	--	--	--	HMDB0000174	2438-80-4	Organic compounds	Organic oxygen compounds	Organooxygen compounds	Carbohydrates and carbohydrate conjugates
NEG_q192	Galactose 1-Phosphate	半乳糖-1-磷酸	Sugars and alcohols	糖及醇类	Hexosephosphates	己糖磷酸	1	259	79	[M-H]-	260	C6H13O9P	C00446	Galactose metabolism(ko00052);;Amino sugar and nucleotide sugar metabolism(ko00520);;Metabolic pathways(ko01100);;Biosynthesis of nucleotide sugars(ko01250)	--	--	--	--	HMDB0000645	2255-14-3	Organic compounds	Organic oxygen compounds	Organooxygen compounds	Carbohydrates and carbohydrate conjugates
NEG_q193	Gallic Acid (Hydrate)	没食子酸-水合物	Polyphenols	多酚	Other	其他	1	169	125	[M-H2O-H]-	188.1	C7H8O6	--	--	--	--	--	--	--	5995-86-8	--	--	--	--
NEG_q194	(-)-Gallocatechin Gallate	没食子儿茶素没食子酸酯	Flavonoids	黄酮	Flavanols	黄烷醇	1	457.1	169	[M-H]-	458.4	C22H18O11	--	--	--	--	--	--	HMDB0301673	4233-96-9	Organic compounds	Phenylpropanoids and polyketides	Flavonoids	Flavonoid glycosides
NEG_q195	Gallocatechin Gallate	没食子儿茶素没食子酸酯	Flavonoids	黄酮	Other	其他	1	457	168.9	[M-H]-	458.4	C22H18O11	--	--	--	--	--	--	HMDB0041598	5127-64-0	Organic compounds	Phenylpropanoids and polyketides	Flavonoids	Flavans
NEG_q196	Ganoderic Acid C2	灵芝酸C2	Terpenoids	萜类	Triterpenes	三萜	2	517.3	287.2	[M-H]-	518.7	C30H46O7	--	--	--	--	--	--	HMDB0035304	103773-62-2	Organic compounds	Lipids and lipid-like molecules	Prenol lipids	Tetraterpenoids
NEG_q197	Geniposide	京尼平苷	Terpenoids	萜类	Iridoids	环烯醚萜	1	433.1	225	[M+HCOOH]-	388.4	C17H24O10	C09781	--	--	--	--	--	HMDB0252679	24512-63-8	Organic compounds	Lipids and lipid-like molecules	Prenol lipids	Terpene glycosides
NEG_q198	Genistein	染料木素	Flavonoids	黄酮	Isoflavones	异黄酮	1	269	133	[M-H]-	270.2	C15H10O5	C06563	Isoflavonoid biosynthesis(ko00943);;Metabolic pathways(ko01100);;Biosynthesis of secondary metabolites(ko01110)	LMPK12050218	Polyketides [PK]	Flavonoids [PK12]	Isoflavonoids [PK1205]	HMDB0003217	446-72-0	Organic compounds	Phenylpropanoids and polyketides	Isoflavonoids	Isoflav-2-enes
NEG_q199	Gentianine	秦艽甲素	Terpenoids	萜类	Iridoids	环烯醚萜	1	173.9	114.9	[M-H]-	175.2	C10H9NO2	C06525	--	--	--	--	--	HMDB0303030	439-89-4	Organic compounds	Organoheterocyclic compounds	Pyranopyridines	--
NEG_q200	Gibberellin A1	赤霉素A1	Terpenoids	萜类	Diterpenoids	二萜	1	347	273.1	[M-H]-	348.4	C19H24O6	C00859	Diterpenoid biosynthesis(ko00904);;Metabolic pathways(ko01100);;Biosynthesis of secondary metabolites(ko01110);;Plant hormone signal transduction(ko04075)	LMPR0104170001	Prenol Lipids [PR]	Isoprenoids [PR01]	C20 isoprenoids (diterpenes) [PR0104]	--	545-97-1	--	--	--	--
NEG_q201	Glaucarubin	青光红素	Terpenoids	萜类	Triterpenes	三萜	1	531.2	415.1	[M+Cl]-	496.6	C25H36O10	C08760	--	--	--	--	--	HMDB0035626	1448-23-3	Organic compounds	Lipids and lipid-like molecules	Prenol lipids	Terpene lactones
NEG_q202	Gluconate (Sodium)	葡萄糖酸钠	Sugars and alcohols	糖及醇类	Other	其他	1	195.1	75	[M-Na]-	218.1	C6H11NaO7	--	--	--	--	--	--	--	527-07-1	--	--	--	--
NEG_q203	Glucoraphanin	萝卜硫苷	Alkaloids	生物碱	Other	其他	1	436	372.1	[M-H]-	437.5	C12H23NO10S3	C08419	--	--	--	--	--	HMDB0038404	21414-41-5	Organic compounds	Organic oxygen compounds	Organooxygen compounds	Carbohydrates and carbohydrate conjugates
NEG_q204	Glycolic Acid	乙醇酸	Organic acid	有机酸	Carboxylic Acids	羧酸	1	75	45	[M-H]-	76	C2H4O3	C00160	Glyoxylate and dicarboxylate metabolism(ko00630);;Metabolic pathways(ko01100);;Biosynthesis of secondary metabolites(ko01110);;Carbon metabolism(ko01200)	--	--	--	--	HMDB0000115	79-14-1	Organic compounds	Organic acids and derivatives	Hydroxy acids and derivatives	Alpha hydroxy acids and derivatives
NEG_q205	Glycylglycine	甘氨酰甘氨酸	Amino acids	氨基酸	Peptides	多肽	1	131	86.9	[M-H]-	132.1	C4H8N2O3	C02037	--	--	--	--	--	HMDB0011733	556-50-3	Organic compounds	Organic acids and derivatives	Carboxylic acids and derivatives	Amino acids, peptides, and analogues
NEG_q206	Gossypol (Acetic Acid)	醋酸棉酚	Polyphenols	多酚	Other	其他	1	517.2	231	[M-C2H4O2-H]-	578.6	C32H34O10	--	--	--	--	--	--	HMDB0040723	12542-36-8	Organic compounds	Lipids and lipid-like molecules	Prenol lipids	Sesquiterpenoids
NEG_q207	Graniline	大叶土木香内酯	Terpenoids	萜类	Sesquiterpenes	倍半萜	1	263.1	219.1	[M-H]-	264.3	C15H20O4	C09470	--	--	--	--	--	--	40737-97-1	--	--	--	--
NEG_q208	Hederagenin	常春藤皂苷元	Terpenoids	萜类	Triterpenes	三萜	1	471.4	393.5	[M-H]-	472.7	C30H48O4	--	--	--	--	--	--	HMDB0253065	465-99-6	Organic compounds	Lipids and lipid-like molecules	Prenol lipids	Triterpenoids
NEG_q209	Hexadecanedioic Acid	十六烷二酸	Lipid	脂质	Fatty Acyls	脂肪酰	1	285.2	223	[M-H]-	286.4	C16H30O4	C08260	--	LMFA01170022	Fatty Acyls [FA]	Fatty Acids and Conjugates [FA01]	Dicarboxylic acids [FA0117]	HMDB0000672	505-54-4	Organic compounds	Lipids and lipid-like molecules	Fatty Acyls	Fatty acids and conjugates
NEG_q210	Hispidulin	高车前素	Flavonoids	黄酮	Other	其他	1	299	284.2	[M-H]-	300.3	C16H12O6	C10058	--	LMPK12111159	Polyketides [PK]	Flavonoids [PK12]	Flavones and Flavonols [PK1211]	HMDB0128581	1447-88-7	--	--	--	--
NEG_q211	Homoveratrumic Acid	高藜芦酸	Organic acid	有机酸	Carboxylic Acids	羧酸	1	195.1	136	[M-H]-	196.2	C10H12O4	--	--	--	--	--	--	HMDB0000434	93-40-3	Organic compounds	Benzenoids	Benzene and substituted derivatives	Methoxybenzenes
NEG_q212	(-)-Hydroxycitric Acid Lactone	(-)-羟基柠檬酸内酯	Organic acid	有机酸	Carboxylic Acids	羧酸	1	189	127	[M-H]-	190.1	C6H6O7	--	--	--	--	--	--	--	27750-13-6	--	--	--	--
NEG_q213	Hydroxyphenyllactic Acid	羟基苯乳酸	Ketones, Aldehydes, Acids	酮、醛、酸	Other	其他	1	181	163	[M-H]-	182.2	C9H10O4	--	--	--	--	--	--	HMDB0000755	306-23-0	Organic compounds	Phenylpropanoids and polyketides	Phenylpropanoic acids	--
NEG_q214	Hydroxypyruvic Acid	羟基丙酮酸	Organic acid	有机酸	Carboxylic Acids	羧酸	1	103	59.2	[M-H]-	104.1	C3H4O4	C00168	Glycine, serine and threonine metabolism(ko00260);;Glyoxylate and dicarboxylate metabolism(ko00630);;Metabolic pathways(ko01100);;Biosynthesis of secondary metabolites(ko01110);;Carbon metabolism(ko01200)	--	--	--	--	HMDB0001352	1113-60-6	Organic compounds	Organic acids and derivatives	Hydroxy acids and derivatives	Beta hydroxy acids and derivatives
NEG_q215	Hydroxytyrosol	羟基酪醇	Polyphenols	多酚	Other	其他	1	153	123.1	[M-H]-	154.2	C8H10O3	--	--	--	--	--	--	HMDB0005784	10597-60-1	Organic compounds	Benzenoids	Phenols	Tyrosols and derivatives
NEG_q216	Hyperoside	金丝桃甙	Flavonoids	黄酮	Polyphenols	多酚	1	463	300	[M-H]-	464.4	C21H20O12	C10073	--	LMPK12112041	Polyketides [PK]	Flavonoids [PK12]	Flavones and Flavonols [PK1211]	HMDB0030775	482-36-0	Organic compounds	Phenylpropanoids and polyketides	Flavonoids	Flavonoid glycosides
NEG_q217	Hypoxanthine	次黄嘌呤	Nucleotides	核苷酸	Purine Nucleosides	嘌呤核苷	1	135	92.1	[M-H]-	136.1	C5H4N4O	C00262	Purine metabolism(ko00230);;Metabolic pathways(ko01100);;Nucleotide metabolism(ko01232)	--	--	--	--	HMDB0000157	68-94-0	Organic compounds	Organoheterocyclic compounds	Imidazopyrimidines	Purines and purine derivatives
NEG_q218	I-Inositol	i-肌醇	Organic acid	有机酸	Other	其他	1	179	87	[M-H]-	180.2	C6H12O6	C00137	Galactose metabolism(ko00052);;Ascorbate and aldarate metabolism(ko00053);;Inositol phosphate metabolism(ko00562);;Metabolic pathways(ko01100);;Biosynthesis of secondary metabolites(ko01110);;Biosynthesis of nucleotide sugars(ko01250);;ABC transporters(ko02010);;Phosphatidylinositol signaling system(ko04070)	--	--	--	--	HMDB0000211	87-89-8	Organic compounds	Organic oxygen compounds	Organooxygen compounds	Alcohols and polyols
NEG_q219	Ilicic Acid	冬青酸	Terpenoids	萜类	Sesquiterpenes	倍半萜	1	251.1	191	[M-H]-	252.4	C15H24O3	--	--	--	--	--	--	--	4586-68-9	--	--	--	--
NEG_q220	Incensole	因香酚	Terpenoids	萜类	Diterpenoids	二萜	1	305	175	[M-H]-	306.5	C20H34O2	--	--	--	--	--	--	--	22419-74-5	--	--	--	--
NEG_q221	Indole-2-Carboxylic Acid	吲哚-2-羧酸	Organic acid	有机酸	Carboxylic Acids	羧酸	1	160	116.2	[M-H]-	161.2	C9H7NO2	--	--	--	--	--	--	HMDB0002285	1477-50-5	Organic compounds	Organoheterocyclic compounds	Indoles and derivatives	Indolecarboxylic acids and derivatives
NEG_q222	Indole-3-Carboxaldehyde	吲哚-3-甲醛	Alkaloids	生物碱	Indole Alkaloids	吲哚类生物碱	1	144	116	[M-H]-	145.2	C9H7NO	C08493	--	--	--	--	--	HMDB0029737	487-89-8	Organic compounds	Organoheterocyclic compounds	Indoles and derivatives	Indoles
NEG_q223	Inosine	肌苷	Nucleotides	核苷酸	Purine Nucleosides	嘌呤核苷	1	267.1	135	[M-H]-	268.2	C10H12N4O5	C00294	Purine metabolism(ko00230);;Metabolic pathways(ko01100);;Nucleotide metabolism(ko01232);;ABC transporters(ko02010)	--	--	--	--	HMDB0000195	58-63-9	Organic compounds	Nucleosides, nucleotides, and analogues	Purine nucleosides	--
NEG_q224	Intermedin B	Intermedin B	Terpenoids	萜类	Sesquiterpenes	倍半萜	1	233.2	96.7	[M-H]-	234.3	C15H22O2	--	--	--	--	--	--	--	127214-87-3	--	--	--	--
NEG_q225	Inulin	菊粉	Sugars and alcohols	糖及醇类	Polysaccharides	多糖	1	503.1	179.1	[M-H]-	504.2	C18H32O16	C03323	Starch and sucrose metabolism(ko00500)	--	--	--	--	HMDB0014776	9005-80-5	Organic compounds	Organic Polymers	Polysaccharides	--
NEG_q226	Irigenin	野鸢尾黄素	Flavonoids	黄酮	Isoflavones	异黄酮	3	359.1	329.1	[M-H]-	360.3	C18H16O8	C17957	--	LMPK12050417	Polyketides [PK]	Flavonoids [PK12]	Isoflavonoids [PK1205]	HMDB0303159	548-76-5	Organic compounds	Phenylpropanoids and polyketides	Isoflavonoids	O-methylated isoflavonoids
NEG_q227	Isethionic Acid	2-羟基乙烷-1-磺酸	Organic acid	有机酸	Other	其他	1	125.3	80	[M-H]-	126.1	C2H6O4S	C05123	Taurine and hypotaurine metabolism(ko00430);;Metabolic pathways(ko01100)	--	--	--	--	HMDB0003903	107-36-8	Organic compounds	Organic acids and derivatives	Organic sulfonic acids and derivatives	Organosulfonic acids and derivatives
NEG_q228	Isethionic Acid Sodium Salt	羟乙基磺酸钠(SHES)	Organic acid	有机酸	Other	其他	1	125	79.9	[M-Na]-	148.1	C2H5NaO4S	--	--	--	--	--	--	HMDB0003903	1562-00-1	Organic compounds	Organic acids and derivatives	Organic sulfonic acids and derivatives	Organosulfonic acids and derivatives
NEG_q229	Isoacteoside	异毛蕊花糖苷	Phenylpropanoids	苯丙素	Simple Phenylpropanols	简单苯丙素	1	623.1	161.1	[M-H]-	624.6	C29H36O15	--	--	--	--	--	--	HMDB0041025	61303-13-7	Organic compounds	Phenylpropanoids and polyketides	Cinnamic acids and derivatives	Hydroxycinnamic acids and derivatives
NEG_q230	Isoammodendrine	异沙树碱	Alkaloids	生物碱	Other	其他	1	207	102.8	[M-H]-	208.3	C12H20N2O	--	--	--	--	--	--	--	494-15-5	--	--	--	--
NEG_q231	Isodemethylwedelolacton	异去甲蟛蜞菊内酯	Polyphenols	多酚	Other	其他	3	299	271.1	[M-H]-	300.2	C15H8O7	--	--	--	--	--	--	--	350681-33-3	--	--	--	--
NEG_q232	Isofraxidin	异嗪皮啶	Coumarins	香豆素	Other	其他	2	221	206.1	[M-H]-	222.2	C11H10O5	C17480	--	--	--	--	--	HMDB0253642	486-21-5	Organic compounds	Phenylpropanoids and polyketides	Coumarins and derivatives	Hydroxycoumarins
NEG_q233	Isoliquiritigenin	异甘草素	Flavonoids	黄酮	Polyphenols	多酚	3	255.1	135.1	[M-H]-	256.2	C15H12O4	C08650	Flavonoid biosynthesis(ko00941);;Metabolic pathways(ko01100);;Biosynthesis of secondary metabolites(ko01110)	LMPK12120096	Polyketides [PK]	Flavonoids [PK12]	Chalcones and dihydrochalcones [PK1212]	HMDB0037316	961-29-5	Organic compounds	Phenylpropanoids and polyketides	Linear 1,3-diarylpropanoids	Chalcones and dihydrochalcones
NEG_q234	Isomaltose	低聚异麦芽糖900	Sugars and alcohols	糖及醇类	Glucans	葡聚糖	1	341.3	179	[M-H]-	342.3	C12H22O11	C00252	Starch and sucrose metabolism(ko00500);;Metabolic pathways(ko01100)	--	--	--	--	HMDB0002923	499-40-1	Organic compounds	Organic oxygen compounds	Organooxygen compounds	Carbohydrates and carbohydrate conjugates
NEG_q235	Isoorientin	异荭草素	Flavonoids	黄酮	Polyphenols	多酚	1	447	327	[M-H]-	448.4	C21H20O11	C01821	--	LMPK12110469	Polyketides [PK]	Flavonoids [PK12]	Flavones and Flavonols [PK1211]	HMDB0301981	4261-42-1	Organic compounds	Phenylpropanoids and polyketides	Flavonoids	Flavonoid glycosides
NEG_q236	Isoquercitrin	异槲皮苷	Flavonoids	黄酮	Flavonols	黄酮醇	1	463	300	[M-H]-	464.4	C21H20O12	C05623	Flavone and flavonol biosynthesis(ko00944);;Metabolic pathways(ko01100);;Biosynthesis of secondary metabolites(ko01110)	LMPK12112086	Polyketides [PK]	Flavonoids [PK12]	Flavones and Flavonols [PK1211]	HMDB0037362	21637-25-2	Organic compounds	Phenylpropanoids and polyketides	Flavonoids	Flavonoid glycosides
NEG_q237	Isosakuranetin	异野樱素	Flavonoids	黄酮	Flavonones	二氢黄酮	1	285.1	164.1	[M-H]-	286.3	C16H14O5	C05334	Flavonoid biosynthesis(ko00941);;Biosynthesis of secondary metabolites(ko01110)	LMPK12140355	Polyketides [PK]	Flavonoids [PK12]	Flavanones [PK1214]	HMDB0253690	480-43-3	Organic compounds	Phenylpropanoids and polyketides	Flavonoids	O-methylated flavonoids
NEG_q238	Isoshinanolone	蔡醇酮	Others	其他	Other	其他	1	191	117	[M-H]-	192.2	C11H12O3	C12343	--	--	--	--	--	--	39626-91-0	--	--	--	--
NEG_q239	Kaempferol	山奈酚	Flavonoids	黄酮	Polyphenols	多酚	1	285.1	116.9	[M-H]-	286.2	C15H10O6	C05903	Flavonoid biosynthesis(ko00941);;Flavone and flavonol biosynthesis(ko00944);;Metabolic pathways(ko01100);;Biosynthesis of secondary metabolites(ko01110)	LMPK12110003	Polyketides [PK]	Flavonoids [PK12]	Flavones and Flavonols [PK1211]	HMDB0005801	520-18-3	Organic compounds	Phenylpropanoids and polyketides	Flavonoids	Flavones
NEG_q240	Kaempferol 3-Glucorhamnoside	百蕊草素I	Flavonoids	黄酮	Other	其他	1	593.1	284	[M-H]-	594.5	C27H30O15	--	--	--	--	--	--	--	40437-72-7	--	--	--	--
NEG_q241	Kumatakenin	华良姜素	Flavonoids	黄酮	Methyl Ketone	甲基酮	1	313	298	[M-H]-	314.3	C17H14O6	--	--	LMPK12112690	Polyketides [PK]	Flavonoids [PK12]	Flavones and Flavonols [PK1211]	--	3301-49-3	--	--	--	--
NEG_q242	Lactitol (Monohydrate)	乳糖醇单水合物	Lipid	脂质	Fatty Acyls	脂肪酰	1	343	179.1	[M-H2O-H]-	362.3	C12H26O12	--	--	--	--	--	--	HMDB0040937	81025-04-9	Organic compounds	Lipids and lipid-like molecules	Fatty Acyls	Fatty acyl glycosides
NEG_q243	L-Arabinitol	L-(-)-阿拉伯糖醇	Sugars and alcohols	糖及醇类	Sugar Alcohols	糖醇	1	151.1	70.9	[M-H]-	152.2	C5H12O5	C00532	Pentose and glucuronate interconversions(ko00040);;Metabolic pathways(ko01100)	--	--	--	--	HMDB0001851	7643-75-6	Organic compounds	Organic oxygen compounds	Organooxygen compounds	Carbohydrates and carbohydrate conjugates
NEG_q244	L(+)-Arabinose	L-阿拉伯糖	Sugars and alcohols	糖及醇类	Monosaccharides	单糖	1	149	59.1	[M-H]-	150.1	C5H10O5	C00259	Pentose and glucuronate interconversions(ko00040);;Ascorbate and aldarate metabolism(ko00053);;Amino sugar and nucleotide sugar metabolism(ko00520);;Metabolic pathways(ko01100);;Biosynthesis of nucleotide sugars(ko01250);;ABC transporters(ko02010)	--	--	--	--	--	87-72-9	--	--	--	--
NEG_q245	L-Ascorbic Acid	L-抗坏血酸	Amino acids	氨基酸	Peptides	肽	1	175	115	[M-H]-	176.1	C6H8O6	C00072	Ascorbate and aldarate metabolism(ko00053);;Glutathione metabolism(ko00480);;Metabolic pathways(ko01100);;Biosynthesis of secondary metabolites(ko01110);;Biosynthesis of cofactors(ko01240)	--	--	--	--	HMDB0000044	50-81-7	Organic compounds	Organoheterocyclic compounds	Dihydrofurans	Furanones
NEG_q246	L-Aspartic Acid	L-天冬氨酸	Amino acids	氨基酸	Other	其他	1	132	88.1	[M-H]-	133.1	C4H7NO4	C00049	Arginine biosynthesis(ko00220);;Alanine, aspartate and glutamate metabolism(ko00250);;Glycine, serine and threonine metabolism(ko00260);;Monobactam biosynthesis(ko00261);;Cysteine and methionine metabolism(ko00270);;Lysine biosynthesis(ko00300);;Histidine metabolism(ko00340);;beta-Alanine metabolism(ko00410);;Cyanoamino acid metabolism(ko00460);;D-Amino acid metabolism(ko00470);;Carbon fixation i…	--	--	--	--	HMDB0000191	56-84-8	Organic compounds	Organic acids and derivatives	Carboxylic acids and derivatives	Amino acids, peptides, and analogues
NEG_q247	Leucoside	堪非醇3-O-桑布双糖苷	Flavonoids	黄酮	Flavonols	黄酮醇	1	579.2	284.1	[M-H]-	580.5	C26H28O15	--	--	LMPK12111729	Polyketides [PK]	Flavonoids [PK12]	Flavones and Flavonols [PK1211]	--	27661-51-4	--	--	--	--
NEG_q248	L-Glucose	L-葡萄糖	Sugars and alcohols	糖及醇类	Monosaccharides	单糖	1	179.1	135	[M-H]-	180.2	C6H12O6	--	--	--	--	--	--	HMDB0003345	921-60-8	Organic compounds	Organic oxygen compounds	Organooxygen compounds	Carbohydrates and carbohydrate conjugates
NEG_q249	L-Glutamic Acid	L-谷氨酸	Amino acids	氨基酸	Other	其他	1	146	102	[M-H]-	147.1	C5H9NO4	C00025	Arginine biosynthesis(ko00220);;Alanine, aspartate and glutamate metabolism(ko00250);;Arginine and proline metabolism(ko00330);;Carbapenem biosynthesis(ko00332);;Histidine metabolism(ko00340);;Taurine and hypotaurine metabolism(ko00430);;D-Amino acid metabolism(ko00470);;Glutathione metabolism(ko00480);;Neomycin, kanamycin and gentamicin biosynthesis(ko00524);;Glyoxylate and dicarboxylate metabol…	--	--	--	--	HMDB0000148	56-86-0	Organic compounds	Organic acids and derivatives	Carboxylic acids and derivatives	Amino acids, peptides, and analogues
NEG_q250	L-Glutamic Acid (Monosodium Salt)	L-谷氨酸单钠盐	Amino acids	氨基酸	Other	其他	1	146	102	[M-Na]-	169.1	C5H8NNaO4	--	--	--	--	--	--	--	142-47-2	--	--	--	--
NEG_q251	Licochalcone B	甘草查尔酮 B	Flavonoids	黄酮	Chalcones	查耳酮	3	285	150.1	[M-H]-	286.3	C16H14O5	--	--	LMPK12120434	Polyketides [PK]	Flavonoids [PK12]	Chalcones and dihydrochalcones [PK1212]	HMDB0037320	58749-23-8	Organic compounds	Phenylpropanoids and polyketides	Linear 1,3-diarylpropanoids	Chalcones and dihydrochalcones
NEG_q252	Licochalcone D	甘草查尔酮 D	Flavonoids	黄酮	Polyphenols	多酚	2	353	338	[M-H]-	354.4	C21H22O5	--	--	LMPK12120425	Polyketides [PK]	Flavonoids [PK12]	Chalcones and dihydrochalcones [PK1212]	--	144506-15-0	--	--	--	--
NEG_q253	L-Methionine Sulfoxide	L-蛋氨酸亚砜	Amino acids	氨基酸	Other	其他	1	164.1	63.1	[M-H]-	165.2	C5H11NO3S	C02989	Cysteine and methionine metabolism(ko00270);;Metabolic pathways(ko01100)	--	--	--	--	HMDB0002005	3226-65-1	Organic compounds	Organic acids and derivatives	Carboxylic acids and derivatives	Amino acids, peptides, and analogues
NEG_q254	L-Ornithine	L-鸟氨酸	Amino acids	氨基酸	Other	其他	1	131.1	131	[M-H]-	132.2	C5H12N2O2	C00077	Arginine biosynthesis(ko00220);;Arginine and proline metabolism(ko00330);;D-Amino acid metabolism(ko00470);;Glutathione metabolism(ko00480);;Metabolic pathways(ko01100);;Biosynthesis of secondary metabolites(ko01110);;2-Oxocarboxylic acid metabolism(ko01210);;Biosynthesis of amino acids(ko01230);;ABC transporters(ko02010)	--	--	--	--	HMDB0000214	70-26-8	Organic compounds	Organic acids and derivatives	Carboxylic acids and derivatives	Amino acids, peptides, and analogues
NEG_q255	L-Ornithine (Hydrochloride)	L-鸟氨酸（盐酸盐）	Amino acids	氨基酸	Other	其他	1	131	131	[M-Hcl-H]-	168.6	C5H13ClN2O2	--	--	--	--	--	--	HMDB0000214	3184-13-2	Organic compounds	Organic acids and derivatives	Carboxylic acids and derivatives	Amino acids, peptides, and analogues
NEG_q256	Loureiriol	月桂醇	Flavonoids	黄酮	Other	其他	1	301.1	195.1	[M-H]-	302.3	C16H14O6	--	--	--	--	--	--	--	479195-44-3	--	--	--	--
NEG_q257	L-Serine	L-丝氨酸	Amino acids	氨基酸	Other	其他	1	104	74	[M-H]-	105.1	C3H7NO3	C00065	Glycine, serine and threonine metabolism(ko00260);;Monobactam biosynthesis(ko00261);;Cysteine and methionine metabolism(ko00270);;Cyanoamino acid metabolism(ko00460);;D-Amino acid metabolism(ko00470);;Glycerophospholipid metabolism(ko00564);;Sphingolipid metabolism(ko00600);;Glyoxylate and dicarboxylate metabolism(ko00630);;Sulfur metabolism(ko00920);;Aminoacyl-tRNA biosynthesis(ko00970);;Metabol…	--	--	--	--	HMDB0000187	56-45-1	Organic compounds	Organic acids and derivatives	Carboxylic acids and derivatives	Amino acids, peptides, and analogues
NEG_q258	L-Tartaric Acid	L-(+)-酒石酸	Sugars and alcohols	糖及醇类	Sugar Acids	糖酸	1	148.9	87	[M-H]-	150.1	C4H6O6	C00898	Glyoxylate and dicarboxylate metabolism(ko00630);;Metabolic pathways(ko01100)	--	--	--	--	HMDB0000956	87-69-4	Organic compounds	Organic oxygen compounds	Organooxygen compounds	Carbohydrates and carbohydrate conjugates
NEG_q259	L-Tyrosine	L-酪氨酸	Amino acids	氨基酸	Other	其他	1	180	163	[M-H]-	181.2	C9H11NO3	C00082	Ubiquinone and other terpenoid-quinone biosynthesis(ko00130);;Monobactam biosynthesis(ko00261);;Tyrosine metabolism(ko00350);;Phenylalanine metabolism(ko00360);;Phenylalanine, tyrosine and tryptophan biosynthesis(ko00400);;Cyanoamino acid metabolism(ko00460);;Thiamine metabolism(ko00730);;Phenylpropanoid biosynthesis(ko00940);;Isoquinoline alkaloid biosynthesis(ko00950);;Betalain biosynthesis(ko0…	--	--	--	--	HMDB0000158	60-18-4	Organic compounds	Organic acids and derivatives	Carboxylic acids and derivatives	Amino acids, peptides, and analogues
NEG_q260	Luteolin	木犀草素	Flavonoids	黄酮	Polyphenols	多酚	1	285	133	[M-H]-	286.2	C15H10O6	C01514	Flavonoid biosynthesis(ko00941);;Flavone and flavonol biosynthesis(ko00944);;Metabolic pathways(ko01100);;Biosynthesis of secondary metabolites(ko01110)	LMPK12110006	Polyketides [PK]	Flavonoids [PK12]	Flavones and Flavonols [PK1211]	HMDB0005800	491-70-3	Organic compounds	Phenylpropanoids and polyketides	Flavonoids	Flavones
NEG_q261	Maclurin	桑橙素	Xanthones	氧杂蒽酮	Other	其他	1	261	151.2	[M-H]-	262.2	C13H10O6	C09951	--	--	--	--	--	HMDB0032644	519-34-6	Organic compounds	Benzenoids	Benzene and substituted derivatives	Benzophenones
NEG_q262	Malic Acid	苹果酸	Organic acid	有机酸	Carboxylic Acids	羧酸	1	133	115	[M-H]-	134.1	C4H6O5	C00711	--	--	--	--	--	HMDB0000156	6915-15-7	Organic compounds	Organic acids and derivatives	Hydroxy acids and derivatives	Beta hydroxy acids and derivatives
NEG_q263	Malic Acid 4-Me Ester	苹果酸 4-甲酯	Others	其他	Other	其他	1	146.8	78.8	[M-H]-	148.1	C5H8O5	--	--	--	--	--	--	--	66178-02-7	--	--	--	--
NEG_q264	Malonic Acid	丙二酸	Organic acid	有机酸	Carboxylic Acids	羧酸	1	103	58.9	[M-H]-	104.1	C3H4O4	C00383	Fatty acid biosynthesis(ko00061);;Pyrimidine metabolism(ko00240);;beta-Alanine metabolism(ko00410);;Metabolic pathways(ko01100);;Fatty acid metabolism(ko01212)	LMFA01170041	Fatty Acyls [FA]	Fatty Acids and Conjugates [FA01]	Dicarboxylic acids [FA0117]	HMDB0000691	141-82-2	Organic compounds	Organic acids and derivatives	Carboxylic acids and derivatives	Dicarboxylic acids and derivatives
NEG_q265	Maltopentaose	麦芽五糖	Sugars and alcohols	糖及醇类	Polysaccharides	多糖	1	827.2	161.1	[M-H]-	828.7	C30H52O26	--	--	--	--	--	--	HMDB0012254	34620-76-3	Organic compounds	Organic oxygen compounds	Organooxygen compounds	Carbohydrates and carbohydrate conjugates
NEG_q266	Maltose	麦芽糖	Sugars and alcohols	糖及醇类	Disaccharides	二糖	1	387.1	161	[M+HCOOH]-	342.3	C12H22O11	C00208	Starch and sucrose metabolism(ko00500);;Metabolic pathways(ko01100);;Biosynthesis of secondary metabolites(ko01110);;ABC transporters(ko02010)	--	--	--	--	HMDB0000163	69-79-4	Organic compounds	Organic oxygen compounds	Organooxygen compounds	Carbohydrates and carbohydrate conjugates
NEG_q267	Mannitol	甘露醇	Others	其他	Other	其他	1	181.1	89	[M-H]-	182.2	C6H14O6	C00392	Fructose and mannose metabolism(ko00051);;Metabolic pathways(ko01100);;ABC transporters(ko02010)	--	--	--	--	HMDB0000765	87-78-5	Organic compounds	Organic oxygen compounds	Organooxygen compounds	Carbohydrates and carbohydrate conjugates
NEG_q268	Marilactone	马里内酯	Ketones, Aldehydes, Acids	酮、醛、酸	Polyketides	聚酮	1	152.9	137.8	[M-H]-	154.2	C8H10O3	--	--	--	--	--	--	--	34818-17-2	--	--	--	--
NEG_q269	Medicarpin	美迪紫檀素	Polyphenols	多酚	Monophenols	单酚	1	269	254.1	[M-H]-	270.3	C16H14O4	C10503	Isoflavonoid biosynthesis(ko00943);;Metabolic pathways(ko01100);;Biosynthesis of secondary metabolites(ko01110)	LMPK12070028	Polyketides [PK]	Flavonoids [PK12]	Pterocarpans [PK1207]	HMDB0254403	32383-76-9	Organic compounds	Phenylpropanoids and polyketides	Isoflavonoids	Furanoisoflavonoids
NEG_q270	Meglutol	美格鲁托	Organic acid	有机酸	Carboxylic Acids	羧酸	1	160.9	99.1	[M-H]-	162.1	C6H10O5	C03761	--	--	--	--	--	HMDB0000355	503-49-1	Organic compounds	Lipids and lipid-like molecules	Fatty Acyls	Fatty acids and conjugates
NEG_q271	Methyl 3-Indolecarboxylate	吲哚-3-甲酸甲酯	Alkaloids	生物碱	Other	其他	1	174.1	115	[M-H]-	175.2	C10H9NO2	--	--	--	--	--	--	--	942-24-5	--	--	--	--
NEG_q272	Methyl 3-Phenylpropanoate	3-苯基丙酸甲酯	Lipid	脂质	Fatty Acyls	脂肪酰	1	163	118.9	[M-H]-	164.2	C10H12O2	--	--	LMFA07010951	Fatty Acyls [FA]	Fatty esters [FA07]	Short fatty esters [FA0710]	HMDB0030060	103-25-3	Organic compounds	Lipids and lipid-like molecules	Fatty Acyls	Fatty acid esters
NEG_q273	Methyl 4-Hydroxyphenylacetate	对羟基苯乙酸甲酯	Polyphenols	多酚	Monophenols	单酚	1	164.9	121	[M-H]-	166.2	C9H10O3	--	--	--	--	--	--	--	14199-15-6	--	--	--	--
NEG_q274	Methyl Isoferulate	异阿魏酸甲酯	Others	其他	Other	其他	1	207	163	[M-H]-	208.2	C11H12O4	--	--	--	--	--	--	--	16980-82-8	--	--	--	--
NEG_q275	Methylmalonic Acid	甲基丙二酸	Organic acid	有机酸	Carboxylic Acids	羧酸	1	117	73	[M-H]-	118.1	C4H6O4	C02170	Pyrimidine metabolism(ko00240);;Valine, leucine and isoleucine degradation(ko00280);;Propanoate metabolism(ko00640);;Metabolic pathways(ko01100)	LMFA01170118	Fatty Acyls [FA]	Fatty Acids and Conjugates [FA01]	Dicarboxylic acids [FA0117]	HMDB0000202	516-05-2	Organic compounds	Organic acids and derivatives	Carboxylic acids and derivatives	Dicarboxylic acids and derivatives
NEG_q276	Methyl Paraben	尼泊金甲酯	Polyphenols	多酚	Monophenols	单酚	1	151	92	[M-H]-	152.2	C8H8O3	--	--	--	--	--	--	HMDB0032572	99-76-3	Organic compounds	Benzenoids	Benzene and substituted derivatives	Benzoic acids and derivatives
NEG_q277	Methyl Sinapate	芥子酸甲酯	Phenylpropanoids	苯丙素	Other	其他	1	237.1	206.9	[M-H]-	238.2	C12H14O5	--	--	--	--	--	--	--	20733-94-2	--	--	--	--
NEG_q278	Miraxanthin-V	Miraxanthin-V	Amino acids	氨基酸	Alpha Amino Acids	α氨基酸	1	381.1	111	[M+Cl]-	346.1	C17H18N2O6	C08557	Betalain biosynthesis(ko00965);;Biosynthesis of secondary metabolites(ko01110)	--	--	--	--	--	5375-64-4	--	--	--	--
NEG_q279	Morin	桑黄素	Flavonoids	黄酮	Polyphenols	多酚	1	301.1	150.8	[M-H]-	302.2	C15H10O7	C10105	--	LMPK12112517	Polyketides [PK]	Flavonoids [PK12]	Flavones and Flavonols [PK1211]	HMDB0030796	480-16-0	Organic compounds	Phenylpropanoids and polyketides	Flavonoids	Flavones
NEG_q280	Mucic Acid	粘液酸	Ketones, Aldehydes, Acids	酮、醛、酸	Sugar Acids	糖酸	1	209	85	[M-H]-	210.1	C6H10O8	C00879	Ascorbate and aldarate metabolism(ko00053);;Metabolic pathways(ko01100)	LMFA01170107	Fatty Acyls [FA]	Fatty Acids and Conjugates [FA01]	Dicarboxylic acids [FA0117]	HMDB0000639	526-99-8	Organic compounds	Organic oxygen compounds	Organooxygen compounds	Carbohydrates and carbohydrate conjugates
NEG_q281	Myristoleic Acid	肉豆蔻油酸	Lipid	脂质	Fatty Acyls	脂肪酰	1	225.1	58.9	[M-H]-	226.4	C14H26O2	C08322	--	LMFA01030051	Fatty Acyls [FA]	Fatty Acids and Conjugates [FA01]	Unsaturated fatty acids [FA0103]	HMDB0002000	544-64-9	Organic compounds	Lipids and lipid-like molecules	Fatty Acyls	Fatty acids and conjugates
NEG_q282	N-Acetylnorloline	N-乙酰诺洛啉	Alkaloids	生物碱	Ornithine Alkaloids	鸟氨酸生物碱	1	180.9	79.1	[M-H]-	182.2	C9H14N2O2	--	--	--	--	--	--	--	38964-35-1	--	--	--	--
NEG_q283	Nadh (Disodium Salt)	还原型 β-烟酰胺腺嘌呤二核苷酸 二钠盐 水合物	Nucleotides	核苷酸	Other	其他	1	710.1	408.2	[M-NaH+HCOOH]-	689.4	C21H30N7NaO14P2	--	--	--	--	--	--	--	606-68-8	--	--	--	--
NEG_q284	Naphthoresorcinol	间萘二酚	Sugars and alcohols	糖及醇类	Other	其他	1	159	115.1	[M-H]-	160.2	C10H8O2	--	--	--	--	--	--	--	132-86-5	--	--	--	--
NEG_q285	Narcissin	水仙苷	Flavonoids	黄酮	Flavonols	黄酮醇	1	623	314.8	[M-H]-	624.5	C28H32O16	--	--	LMPK12110586	Polyketides [PK]	Flavonoids [PK12]	Flavones and Flavonols [PK1211]	HMDB0037746	604-80-8	Organic compounds	Phenylpropanoids and polyketides	Flavonoids	Flavonoid glycosides
NEG_q286	(±)-Naringenin	(±)-柚皮素	Flavonoids	黄酮	Flavonones	二氢黄酮	1	271	151	[M-H]-	272.2	C15H12O5	--	--	--	--	--	--	HMDB0242579	67604-48-2	Organic compounds	Phenylpropanoids and polyketides	Flavonoids	Flavans
NEG_q287	Naringenin Chalcone	柚皮素查耳酮	Flavonoids	黄酮	Chalcones	查耳酮	1	271	151	[M-H]-	272.2	C15H12O5	C06561	Flavonoid biosynthesis(ko00941);;Metabolic pathways(ko01100);;Biosynthesis of secondary metabolites(ko01110)	LMPK12120264	Polyketides [PK]	Flavonoids [PK12]	Chalcones and dihydrochalcones [PK1212]	HMDB0029631	73692-50-9	Organic compounds	Phenylpropanoids and polyketides	Linear 1,3-diarylpropanoids	Chalcones and dihydrochalcones
NEG_q288	Narirutin	芸香柚皮苷	Flavonoids	黄酮	Flavonones	二氢黄酮	1	579.1	270.9	[M-H]-	580.5	C27H32O14	C09793	--	LMPK12140236	Polyketides [PK]	Flavonoids [PK12]	Flavanones [PK1214]	HMDB0033740	14259-46-2	Organic compounds	Phenylpropanoids and polyketides	Flavonoids	Flavonoid glycosides
NEG_q289	N-Carbamoyl-Dl-Aspartic Acid	脲基琥珀酸	Amino acids	氨基酸	Other	其他	1	175	132	[M-H]-	176.1	C5H8N2O5	--	--	--	--	--	--	--	923-37-5	--	--	--	--
NEG_q290	Nepodin	羊蹄素	Polyphenols	多酚	Other	其他	1	215	172	[M-H]-	216.2	C13H12O3	C09954	--	--	--	--	--	--	3785-24-8	--	--	--	--
NEG_q291	Nicotinuric Acid	烟酰甘氨酸	Amino acids	氨基酸	Other	其他	1	179	78	[M-H]-	180.2	C8H8N2O3	C05380	Nicotinate and nicotinamide metabolism(ko00760)	--	--	--	--	HMDB0003269	583-08-4	Organic compounds	Organic acids and derivatives	Carboxylic acids and derivatives	Amino acids, peptides, and analogues
NEG_q292	N-((-)-Jasmonoyl)-S-Isoleucine	N-茉莉酸-异亮氨酸	Amino acids	氨基酸	Dipeptide	二肽	1	322	130	[M-H]-	323.2	C18H29NO4	C18699	Plant hormone signal transduction(ko04075)	--	--	--	--	--	120330-92-9	--	--	--	--
NEG_q293	Nmda	N-甲基-D-天冬氨酸	Amino acids	氨基酸	Other	其他	1	146	115.2	[M-H]-	147.1	C5H9NO4	C12269	--	--	--	--	--	HMDB0002393	6384-92-5	Organic compounds	Organic acids and derivatives	Carboxylic acids and derivatives	Amino acids, peptides, and analogues
NEG_q294	N,N-Dimethylsphingosine	N,N-二甲基鞘氨醇	Lipid	脂质	Fatty Acids	脂肪酸	1	326.3	296.3	[M-H]-	327.3	C20H41NO2	C13914	--	LMSP01070001	Sphingolipids [SP]	Sphingoid bases [SP01]	N-methylated sphingoid bases [SP0107]	HMDB0013645	119567-63-4	Organic compounds	Organic nitrogen compounds	Organonitrogen compounds	Amines
NEG_q295	Nonacosane	正二十九烷	Others	其他	Other	其他	2	407.2	187	[M-H]-	408.8	C29H60	C08384	--	LMFA11000005	Fatty Acyls [FA]	Hydrocarbons [FA11]	--	HMDB0034288	630-03-5	Organic compounds	Hydrocarbons	Saturated hydrocarbons	Alkanes
NEG_q296	O-Acetylserine	O-乙酰-L-丝氨酸	Amino acids	氨基酸	Other	其他	1	146	116	[M-H]-	147.1	C5H9NO4	C00979	Cysteine and methionine metabolism(ko00270);;Zeatin biosynthesis(ko00908);;Sulfur metabolism(ko00920);;Metabolic pathways(ko01100);;Biosynthesis of secondary metabolites(ko01110);;Carbon metabolism(ko01200);;Biosynthesis of amino acids(ko01230);;Sulfur relay system(ko04122)	--	--	--	--	HMDB0003011	5147-00-2	Organic compounds	Organic acids and derivatives	Carboxylic acids and derivatives	Amino acids, peptides, and analogues
NEG_q297	Octadecanedioic Acid	十八烷二酸	Organic acid	有机酸	Carboxylic Acids	羧酸	1	313.3	251.2	[M-H]-	314.5	C18H34O4	--	--	LMFA01170029	Fatty Acyls [FA]	Fatty Acids and Conjugates [FA01]	Dicarboxylic acids [FA0117]	HMDB0000782	871-70-5	Organic compounds	Lipids and lipid-like molecules	Fatty Acyls	Fatty acids and conjugates
NEG_q298	Oleanolic Acid	齐墩果酸	Terpenoids	萜类	Triterpenes	三萜	1	455.3	407.3	[M-H]-	456.7	C30H48O3	C17148	--	LMPR0106150004	Prenol Lipids [PR]	Isoprenoids [PR01]	C30 isoprenoids (triterpenes) [PR0106]	HMDB0002364	508-02-1	Organic compounds	Lipids and lipid-like molecules	Prenol lipids	Triterpenoids
NEG_q299	Oleaside A	夹竹桃苷 A	Steroids	甾体	Other	其他	1	515.3	93	[M-H]-	516.3	C30H44O7	--	--	--	--	--	--	--	69686-84-6	--	--	--	--
NEG_q300	Oleic Acid	油酸	Lipid	脂质	Fatty Acyls	脂肪酰	1	281.2	281.2	[M-H]-	282.5	C18H34O2	C00712	Fatty acid biosynthesis(ko00061);;Cutin, suberine and wax biosynthesis(ko00073);;Biosynthesis of unsaturated fatty acids(ko01040)	LMFA01030002	Fatty Acyls [FA]	Fatty Acids and Conjugates [FA01]	Unsaturated fatty acids [FA0103]	HMDB0000207	112-80-1	Organic compounds	Lipids and lipid-like molecules	Fatty Acyls	Fatty acids and conjugates
NEG_q301	Olivetol	橄榄醇	Polyphenols	多酚	Other	其他	1	179	135	[M-H]-	180.2	C11H16O2	--	--	LMPK15030008	Polyketides [PK]	Phenolic lipids [PK15]	Alkyl resorcinols and derivatives [PK1503]	--	500-66-3	--	--	--	--
NEG_q302	Oroselol	山芹醇	Coumarins	香豆素	Other	其他	1	289.1	289.1	[M+HCOOH]-	244.2	C14H12O4	--	--	--	--	--	--	--	1891-25-4	--	--	--	--
NEG_q303	Orotic Acid	乳清酸	Ketones, Aldehydes, Acids	酮、醛、酸	Other	其他	1	154.9	111	[M-H]-	156.1	C5H4N2O4	C00295	Pyrimidine metabolism(ko00240);;Metabolic pathways(ko01100);;Biosynthesis of cofactors(ko01240)	--	--	--	--	HMDB0000226	65-86-1	Organic compounds	Organoheterocyclic compounds	Diazines	Pyrimidines and pyrimidine derivatives
NEG_q304	O-Toluic Acid	邻甲基苯甲酸	Organic acid	有机酸	Carboxylic Acids	羧酸	1	135	91	[M-H]-	136.2	C8H8O2	C07215	Metabolic pathways(ko01100)	--	--	--	--	HMDB0002340	118-90-1	Organic compounds	Benzenoids	Benzene and substituted derivatives	Benzoic acids and derivatives
NEG_q305	Oxohydrastinine	氧代肼	Alkaloids	生物碱	Isoquinoline Alkaloids	异喹啉类生物碱	1	204	116.8	[M-H]-	205.2	C11H11NO3	--	--	--	--	--	--	--	552-29-4	--	--	--	--
NEG_q306	Oxytetracycline	土霉素	Others	其他	Antibiotic	抗生素	2	459.1	209.1	[M-H]-	460.1	C22H24N2O9	C06624	Metabolic pathways(ko01100);;Biosynthesis of secondary metabolites(ko01110)	LMPK07000005	Polyketides [PK]	Linear tetracyclines [PK07]	--	HMDB0014733	79-57-2	Organic compounds	Phenylpropanoids and polyketides	Tetracyclines	--
NEG_q307	Palmitoleic Acid	顺-9-十六碳烯酸	Lipid	脂质	Fatty Acyls	脂肪酰	1	253.2	132	[M-H]-	254.4	C16H30O2	C08362	Fatty acid biosynthesis(ko00061);;Metabolic pathways(ko01100)	LMFA01030056	Fatty Acyls [FA]	Fatty Acids and Conjugates [FA01]	Unsaturated fatty acids [FA0103]	HMDB0003229	373-49-9	Organic compounds	Lipids and lipid-like molecules	Fatty Acyls	Fatty acids and conjugates
NEG_q308	Paroxypropione	对羟基苯丙酮	Ketones, Aldehydes, Acids	酮、醛、酸	Propiophenones	丙苯酮	1	149	91.9	[M-H]-	150.2	C9H10O2	C13342	--	--	--	--	--	--	70-70-2	--	--	--	--
NEG_q309	P-Coumaric Acid Ethyl Ester	对香豆酸乙酯	Lipid	脂质	Fatty Acids	脂肪酸	1	191	117	[M-H]-	192.2	C11H12O3	--	--	--	--	--	--	--	7362-39-2	--	--	--	--
NEG_q310	P-Cresyl Sulfate (Potassium)	对甲基硫酸钾	Polyphenols	多酚	Other	其他	1	187	107.1	[M-K]-	226.3	C7H7KO4S	--	--	--	--	--	--	HMDB0011635	91978-69-7	Organic compounds	Organic acids and derivatives	Organic sulfuric acids and derivatives	Arylsulfates
NEG_q311	Phenylpyruvic Acid	苯丙酮酸	Organic acid	有机酸	Carboxylic Acids	羧酸	1	162.9	91	[M-H]-	164.2	C9H8O3	C00166	Phenylalanine metabolism(ko00360);;Phenylalanine, tyrosine and tryptophan biosynthesis(ko00400);;D-Amino acid metabolism(ko00470);;Tropane, piperidine and pyridine alkaloid biosynthesis(ko00960);;Metabolic pathways(ko01100);;Biosynthesis of secondary metabolites(ko01110);;2-Oxocarboxylic acid metabolism(ko01210);;Biosynthesis of amino acids(ko01230)	--	--	--	--	HMDB0000205	156-06-9	Organic compounds	Benzenoids	Benzene and substituted derivatives	Phenylpyruvic acid derivatives
NEG_q312	Phosphoenolpyruvic Acid (TricyclohexylammoniuM Salt)	三环己胺2-(膦酰氧基)丙烯酸酯	Organic acid	有机酸	Other	其他	1	167	78.8	[M-H]-	465.6	C21H44N3O6P	--	--	--	--	--	--	HMDB0000263	35556-70-8	Organic compounds	Organic acids and derivatives	Organic phosphoric acids and derivatives	Phosphate esters
NEG_q313	Phosphonoacetic Acid	膦酰乙酸	Organic acid	有机酸	Carboxylic Acids	羧酸	1	139	78.9	[M-H]-	140	C2H5O5P	C05682	Phosphonate and phosphinate metabolism(ko00440);;Metabolic pathways(ko01100)	--	--	--	--	HMDB0004110	4408-78-0	Organic compounds	Organic acids and derivatives	Organic phosphonic acids and derivatives	Organic phosphonic acids
NEG_q314	Phthalic Acid	邻苯二甲酸	Organic acid	有机酸	Carboxylic Acids	羧酸	1	164.9	77.1	[M-H]-	166.1	C8H6O4	C01606	Metabolic pathways(ko01100);;ABC transporters(ko02010)	--	--	--	--	HMDB0002107	88-99-3	Organic compounds	Benzenoids	Benzene and substituted derivatives	Benzoic acids and derivatives
NEG_q315	P-Hydroxybenzaldehyde	对羟基苯甲醛	Ketones, Aldehydes, Acids	酮、醛、酸	Aryl-Aldehydes	芳基醛	1	120.9	92	[M-H]-	122.1	C7H6O2	C00633	Metabolic pathways(ko01100)	--	--	--	--	HMDB0011718	123-08-0	Organic compounds	Organic oxygen compounds	Organooxygen compounds	Carbonyl compounds
NEG_q316	P-Hydroxycinnamic Acid	对羟基肉桂酸	Organic acid	有机酸	Carboxylic Acids	羧酸	1	162.9	119	[M-H]-	164.2	C9H8O3	C00811	Ubiquinone and other terpenoid-quinone biosynthesis(ko00130);;Tyrosine metabolism(ko00350);;Phenylpropanoid biosynthesis(ko00940);;Isoquinoline alkaloid biosynthesis(ko00950);;Metabolic pathways(ko01100);;Biosynthesis of secondary metabolites(ko01110)	--	--	--	--	HMDB0002035	7400-08-0	Organic compounds	Phenylpropanoids and polyketides	Cinnamic acids and derivatives	Hydroxycinnamic acids and derivatives
NEG_q317	Picroside Ii	胡黄连苷II	Terpenoids	萜类	Iridoids	环烯醚萜	2	511.3	235.2	[M-H]-	512.5	C23H28O13	--	--	--	--	--	--	HMDB0246243	39012-20-9	Organic compounds	Phenylpropanoids and polyketides	Tannins	Hydrolyzable tannins
NEG_q318	Pimelic Acid	庚二酸	Organic acid	有机酸	Carboxylic Acids	羧酸	1	159	97	[M-H]-	160.2	C7H12O4	C02656	Biotin metabolism(ko00780);;Metabolic pathways(ko01100);;Biosynthesis of cofactors(ko01240)	LMFA01170051	Fatty Acyls [FA]	Fatty Acids and Conjugates [FA01]	Dicarboxylic acids [FA0117]	HMDB0000857	111-16-0	Organic compounds	Lipids and lipid-like molecules	Fatty Acyls	Fatty acids and conjugates
NEG_q319	Pinobanksin 3-Acetate	醋酸品醇	Organic acid	有机酸	Other	其他	1	313.2	253	[M-H]-	314.3	C17H14O6	C16418	Flavonoid biosynthesis(ko00941)	--	--	--	--	--	52117-69-8	--	--	--	--
NEG_q320	Pinocembrin	松属素	Flavonoids	黄酮	Flavonones	二氢黄酮	1	255	151	[M-H]-	256.2	C15H12O4	C09827	Flavonoid biosynthesis(ko00941)	LMPK12140214	Polyketides [PK]	Flavonoids [PK12]	Flavanones [PK1214]	HMDB0030808	480-39-7	Organic compounds	Phenylpropanoids and polyketides	Flavonoids	Flavans
NEG_q321	Pinocembrin Chalcone	2',4',6'-三羟基查耳酮	Flavonoids	黄酮	Chalcones	查耳酮	1	255.1	150.9	[M-H]-	256.2	C15H12O4	C16404	Flavonoid biosynthesis(ko00941)	--	--	--	--	--	4197-97-1	--	--	--	--
NEG_q322	Pinostilbene	松芪	Steroids	甾体	Other	其他	3	241.1	225.1	[M-H]-	242.3	C15H14O3	--	--	--	--	--	--	--	42438-89-1	--	--	--	--
NEG_q323	Pinusolidic Acid	松内酯酸	Terpenoids	萜类	Diterpenoids	二萜	1	331.1	316	[M-H]-	332.4	C20H28O4	--	--	--	--	--	--	--	40433-82-7	--	--	--	--
NEG_q324	P-Mentha-1(7),2-Diene	3-异丙基-6-亚甲基-1-环己烯	Terpenoids	萜类	Monoterpenes	单萜	1	135	92.1	[M-H]-	136.2	C10H16	--	--	--	--	--	--	HMDB0036081	555-10-2	Organic compounds	Lipids and lipid-like molecules	Prenol lipids	Monoterpenoids
NEG_q325	P-Menthane-1,2,8-Triol	对薄荷烷-1,2,8-三醇	Terpenoids	萜类	Monoterpenes	单萜	1	187	113.2	[M-H]-	188.3	C10H20O3	--	--	--	--	--	--	--	62014-81-7	--	--	--	--
NEG_q326	P-Menthane-1,3,8-Triol	对萜品-1,3,8-三醇	Terpenoids	萜类	Other	其他	1	187	141	[M-H]-	188.3	C10H20O3	--	--	--	--	--	--	--	155348-06-4	--	--	--	--
NEG_q327	Polydatin	虎杖苷	Steroids	甾体	Steroidal Glycosides	甾体糖苷	1	389.2	227.1	[M-H]-	390.4	C20H22O8	C10275	--	LMPK13090012	Polyketides [PK]	Aromatic polyketides [PK13]	Diphenyl ethers, biphenyls, dibenzyls and stilbenes [PK1309]	HMDB0030564	27208-80-6	Organic compounds	Phenylpropanoids and polyketides	Stilbenes	Stilbene glycosides
NEG_q328	Poriol	去甲杜鹃素	Flavonoids	黄酮	Other	其他	1	285.1	163.9	[M-H]-	286.3	C16H14O5	--	--	LMPK12140301	Polyketides [PK]	Flavonoids [PK12]	Flavanones [PK1214]	--	14348-16-4	--	--	--	--
NEG_q329	Pratensein	红车轴草素	Flavonoids	黄酮	Isoflavones	异黄酮	1	299	284	[M-H]-	300.3	C16H12O6	C10520	Isoflavonoid biosynthesis(ko00943)	LMPK12050265	Polyketides [PK]	Flavonoids [PK12]	Isoflavonoids [PK1205]	HMDB0030617	2284-31-3	Organic compounds	Phenylpropanoids and polyketides	Isoflavonoids	O-methylated isoflavonoids
NEG_q330	Procurcumenol	原莪术烯醇	Terpenoids	萜类	Sesquiterpenes	倍半萜	1	233	96.9	[M-H]-	234.3	C15H22O2	--	--	--	--	--	--	HMDB0036427	21698-40-8	Organic compounds	Lipids and lipid-like molecules	Prenol lipids	Sesquiterpenoids
NEG_q331	Progoitrin	2-羟基-3-丁烯基硫甙	Sugars and alcohols	糖及醇类	Glycosides	糖苷	1	387.8	195	[M-H]-	389.4	C11H19NO10S2	C08425	--	--	--	--	--	HMDB0034071	585-95-5	Organic compounds	Organic oxygen compounds	Organooxygen compounds	Carbohydrates and carbohydrate conjugates
NEG_q332	Protocatechuic Acid	原儿茶酸	Organic acid	有机酸	Other	其他	1	153	109	[M-H]-	154.1	C7H6O4	C00230	Metabolic pathways(ko01100);;Biosynthesis of secondary metabolites(ko01110)	--	--	--	--	HMDB0001856	99-50-3	Organic compounds	Benzenoids	Benzene and substituted derivatives	Benzoic acids and derivatives
NEG_q333	Protosappanin B	原苏木素 B	Polyphenols	多酚	Other	其他	3	303.1	231.1	[M-H]-	304.3	C16H16O6	--	--	--	--	--	--	HMDB0256875	102036-29-3	Organic compounds	Organic oxygen compounds	Organooxygen compounds	Ethers
NEG_q334	Pseudolaric Acid A	土荆皮甲酸	Terpenoids	萜类	Diterpenoids	二萜	2	387.2	283.2	[M-H]-	388.4	C22H28O6	--	--	--	--	--	--	--	82508-32-5	--	--	--	--
NEG_q335	Pseudouridine	假尿苷	Nucleotides	核苷酸	Pyrimidine Nucleosides	嘧啶核苷	1	243	152.9	[M-H]-	244.2	C9H12N2O6	C02067	Pyrimidine metabolism(ko00240);;Metabolic pathways(ko01100)	--	--	--	--	HMDB0000767	1445-07-4	Organic compounds	Nucleosides, nucleotides, and analogues	Nucleoside and nucleotide analogues	--
NEG_q336	Pterostilbene	紫檀茋	Polyphenols	多酚	Monophenols	单酚	2	255	240.2	[M-H]-	256.3	C16H16O3	C10287	Stilbenoid, diarylheptanoid and gingerol biosynthesis(ko00945);;Biosynthesis of secondary metabolites(ko01110)	LMPK13090015	Polyketides [PK]	Aromatic polyketides [PK13]	Diphenyl ethers, biphenyls, dibenzyls and stilbenes [PK1309]	HMDB0130987	537-42-8	--	--	--	--
NEG_q337	Pyrogallol	连苯三酚	Polyphenols	多酚	Phenols	苯酚	1	124.9	79	[M-H]-	126.1	C6H6O3	C01108	--	--	--	--	--	HMDB0013674	87-66-1	Organic compounds	Benzenoids	Phenols	Benzenetriols and derivatives
NEG_q338	Quercetin-1	槲皮素	Flavonoids	黄酮	Flavonols	黄酮醇	1	301	150.8	[M-H]-	302.2	C15H10O7	C00389	Flavonoid biosynthesis(ko00941);;Flavone and flavonol biosynthesis(ko00944);;Metabolic pathways(ko01100);;Biosynthesis of secondary metabolites(ko01110)	LMPK12110004	Polyketides [PK]	Flavonoids [PK12]	Flavones and Flavonols [PK1211]	HMDB0005794	117-39-5	Organic compounds	Phenylpropanoids and polyketides	Flavonoids	Flavones
NEG_q339	(R)-5-Oxopyrrolidine-2-Carboxylic Acid	D-焦谷氨酸	Organic acid	有机酸	Carboxylic Acids	羧酸	1	127.9	81.9	[M-H]-	129.1	C5H7NO3	C02237	D-Amino acid metabolism(ko00470);;Metabolic pathways(ko01100)	--	--	--	--	--	4042-36-8	--	--	--	--
NEG_q340	(Rac)-Hesperetin	3′,5,7-三羟基-4-甲氧基黄酮	Flavonoids	黄酮	Polyphenols	多酚	3	301	164	[M-H]-	302.3	C16H14O6	--	--	--	--	--	--	HMDB0030746	69097-99-0	Organic compounds	Phenylpropanoids and polyketides	Flavonoids	O-methylated flavonoids
NEG_q341	Raspberry Ketone	覆盆子酮	Polyphenols	多酚	Monophenols	单酚	1	163.1	119	[M-H]-	164.2	C10H12O2	--	--	--	--	--	--	HMDB0033723	5471-51-2	Organic compounds	Benzenoids	Phenols	1-hydroxy-2-unsubstituted benzenoids
NEG_q342	(R)-(+)-Citronellal	(R)-(+)-香茅醛	Terpenoids	萜类	Monoterpenes	单萜	1	153.2	109	[M-H]-	154.2	C10H18O	C09848	Biosynthesis of secondary metabolites(ko01110)	LMPR0102010007	Prenol Lipids [PR]	Isoprenoids [PR01]	C10 isoprenoids (monoterpenes) [PR0102]	HMDB0035820	2385-77-5	Organic compounds	Lipids and lipid-like molecules	Prenol lipids	Monoterpenoids
NEG_q343	Resveratrol	白藜芦醇	Steroids	甾体	Other	其他	1	227	185.2	[M-H]-	228.2	C14H12O3	C03582	Stilbenoid, diarylheptanoid and gingerol biosynthesis(ko00945);;Biosynthesis of secondary metabolites(ko01110)	LMPK13090005	Polyketides [PK]	Aromatic polyketides [PK13]	Diphenyl ethers, biphenyls, dibenzyls and stilbenes [PK1309]	HMDB0003747	501-36-0	Organic compounds	Phenylpropanoids and polyketides	Stilbenes	--
NEG_q344	Rhamnetin	鼠李素	Flavonoids	黄酮	Flavonols	黄酮醇	1	315.1	165	[M-H]-	316.3	C16H12O7	C10176	--	LMPK12112624	Polyketides [PK]	Flavonoids [PK12]	Flavones and Flavonols [PK1211]	HMDB0133823	90-19-7	--	--	--	--
NEG_q345	Rhapontigenin	茅草苷元	Polyphenols	多酚	Other	其他	1	257.1	241	[M-H]-	258.3	C15H14O4	--	--	--	--	--	--	HMDB0031842	500-65-2	Organic compounds	Phenylpropanoids and polyketides	Stilbenes	--
NEG_q346	Ribitol	核糖醇	Sugars and alcohols	糖及醇类	Sugar Alcohols	糖醇	1	151	89	[M-H]-	152.2	C5H12O5	C00474	Pentose and glucuronate interconversions(ko00040);;Riboflavin metabolism(ko00740);;Metabolic pathways(ko01100)	--	--	--	--	HMDB0000508	488-81-3	Organic compounds	Organic oxygen compounds	Organooxygen compounds	Carbohydrates and carbohydrate conjugates
NEG_q347	Ricinoleic Acid (Purity≥99%)	蓖麻油酸	Lipid	脂质	Glycerophospholipids	甘油磷酯	1	297.2	183.1	[M-H]-	298.5	C18H34O3	C08365	--	LMFA02000184	Fatty Acyls [FA]	Octadecanoids [FA02]	Other Octadecanoids [FA0200]	HMDB0034297	141-22-0	Organic compounds	Lipids and lipid-like molecules	Fatty Acyls	Fatty acids and conjugates
NEG_q348	Rutin (Hydrate)	芸香苷水合物	Flavonoids	黄酮	Flavonols	黄酮醇	1	609	300.1	[M-H2O-H]-	628.5	C27H32O17	--	--	--	--	--	--	HMDB0003249	207671-50-9	Organic compounds	Phenylpropanoids and polyketides	Flavonoids	Flavonoid glycosides
NEG_q349	Rutin (Trihydrate)	芦丁三水合物	Flavonoids	黄酮	Other	其他	1	609.1	300.1	[M-3H2O-H]-	664.6	C27H36O19	--	--	--	--	--	--	HMDB0003249	250249-75-3	Organic compounds	Phenylpropanoids and polyketides	Flavonoids	Flavonoid glycosides
NEG_q350	(S)-(+)-1,2-Propanediol	(S)-(+)-1,2-丙二醇	Sugars and alcohols	糖及醇类	Polyol	多元醇	1	74.8	31	[M-H]-	76.1	C3H8O2	--	--	--	--	--	--	HMDB0006213	4254-15-3	Organic compounds	Organic oxygen compounds	Organooxygen compounds	Alcohols and polyols
NEG_q351	(S)-3-(4-Hydroxyphenyl)-2-Hydroxypropionic Acid	2-羟基-(4-羟基苯基)丙酸	Ketones, Aldehydes, Acids	酮、醛、酸	Phenylpropanoic Acids	苯丙酸	1	181	163	[M-H]-	182.2	C9H10O4	--	--	--	--	--	--	--	23508-35-2	--	--	--	--
NEG_q352	Safflower Yellow	红花黄	Flavonoids	黄酮	Other	其他	1	989.2	665	[M-H]-	944.2	C43H44O24	--	--	--	--	--	--	--	1401-20-3	--	--	--	--
NEG_q353	Safranal	藏红花醛	Terpenoids	萜类	Monoterpenes	单萜	1	149.2	134	[M-H]-	150.2	C10H14O	C17062	Biosynthesis of various plant secondary metabolites(ko00999)	--	--	--	--	HMDB0036061	116-26-7	Organic compounds	Organic oxygen compounds	Organic oxides	--
NEG_q354	Sakuranetin	樱花亭	Flavonoids	黄酮	Flavonones	二氢黄酮	1	285.1	165.1	[M-H]-	286.3	C16H14O5	C09833	Flavonoid biosynthesis(ko00941);;Biosynthesis of secondary metabolites(ko01110)	LMPK12140571	Polyketides [PK]	Flavonoids [PK12]	Flavanones [PK1214]	HMDB0030090	2957-21-3	Organic compounds	Phenylpropanoids and polyketides	Flavonoids	O-methylated flavonoids
NEG_q355	Salicylamide	水杨酰胺	Phenylpropanoids	苯丙素	Phenylpropanols	苯丙烷	1	135.9	93	[M-H]-	137.1	C7H7NO2	--	--	--	--	--	--	HMDB0015687	65-45-2	Organic compounds	Benzenoids	Phenols	1-hydroxy-4-unsubstituted benzenoids
NEG_q356	Salicylic Acid	水杨酸	Organic acid	有机酸	Other	其他	1	137	92.9	[M-H]-	138.1	C7H6O3	C00805	Biosynthesis of various alkaloids(ko00996);;Metabolic pathways(ko01100);;Biosynthesis of secondary metabolites(ko01110);;Plant hormone signal transduction(ko04075)	--	--	--	--	HMDB0001895	69-72-7	Organic compounds	Benzenoids	Benzene and substituted derivatives	Benzoic acids and derivatives
NEG_q357	Salidroside	红景天苷	Polyphenols	多酚	Glycosides	糖苷	1	299.1	119	[M-H]-	300.3	C14H20O7	C06046	Tyrosine metabolism(ko00350);;Metabolic pathways(ko01100)	--	--	--	--	HMDB0257463	10338-51-9	Organic compounds	Organic oxygen compounds	Organooxygen compounds	Carbohydrates and carbohydrate conjugates
NEG_q358	Schaftoside	夏佛塔苷	Flavonoids	黄酮	Other	其他	1	563.1	353	[M-H]-	564.5	C26H28O14	C10181	--	LMPK12110207	Polyketides [PK]	Flavonoids [PK12]	Flavones and Flavonols [PK1211]	HMDB0033571	51938-32-0	Organic compounds	Phenylpropanoids and polyketides	Flavonoids	Flavonoid glycosides
NEG_q359	Sclareol	香紫苏醇	Terpenoids	萜类	Diterpenoids	二萜	1	353.3	353.3	[M+HCOOH]-	308.5	C20H36O2	C09183	Diterpenoid biosynthesis(ko00904);;Biosynthesis of secondary metabolites(ko01110)	LMPR0104030010	Prenol Lipids [PR]	Isoprenoids [PR01]	C20 isoprenoids (diterpenes) [PR0104]	HMDB0036827	515-03-7	Organic compounds	Lipids and lipid-like molecules	Prenol lipids	Diterpenoids
NEG_q360	Scutellarein	野黄芩素	Flavonoids	黄酮	Polyphenols	多酚	1	285	116.9	[M-H]-	286.2	C15H10O6	C10184	--	LMPK12111160	Polyketides [PK]	Flavonoids [PK12]	Flavones and Flavonols [PK1211]	HMDB0128587	529-53-3	--	--	--	--
NEG_q361	Shikonofuran A	紫草呋喃A	Others	其他	Other	其他	1	315.2	255	[M-H]-	316.4	C18H20O5	--	--	--	--	--	--	--	85022-66-8	--	--	--	--
NEG_q362	Sinalbin Potassium Salt	白芥子钾盐	Others	其他	Other	其他	1	423.9	96.8	[M-KH-H]-	465.5	C14H20KNO10S2	--	--	--	--	--	--	--	16411-05-5	--	--	--	--
NEG_q363	(S)-Leucic Acid	(S)-2-羟基-4-甲基戊酸	Organic acid	有机酸	Carboxylic Acids	羧酸	1	131	85	[M-H]-	132.2	C6H12O3	--	--	LMFA01050408	Fatty Acyls [FA]	Fatty Acids and Conjugates [FA01]	Hydroxy fatty acids [FA0105]	HMDB0000746	13748-90-8	Organic compounds	Lipids and lipid-like molecules	Fatty Acyls	Fatty acids and conjugates
NEG_q364	(S)-Malic Acid	L-苹果酸	Organic acid	有机酸	Carboxylic Acids	羧酸	1	133	115	[M-H]-	134.1	C4H6O5	C00149	Citrate cycle (TCA cycle)(ko00020);;Pyruvate metabolism(ko00620);;Glyoxylate and dicarboxylate metabolism(ko00630);;Carbon fixation in photosynthetic organisms(ko00710);;Metabolic pathways(ko01100);;Biosynthesis of secondary metabolites(ko01110);;Carbon metabolism(ko01200)	--	--	--	--	HMDB0000156	97-67-6	Organic compounds	Organic acids and derivatives	Hydroxy acids and derivatives	Beta hydroxy acids and derivatives
NEG_q365	Sn-Glycerol 3-Phosphate	sn-甘油3-磷酸	Ketones, Aldehydes, Acids	酮、醛、酸	Other	其他	1	171	79	[M-H]-	172.1	C3H9O6P	C00093	Glycerolipid metabolism(ko00561);;Glycerophospholipid metabolism(ko00564);;Metabolic pathways(ko01100);;Biosynthesis of secondary metabolites(ko01110);;ABC transporters(ko02010)	--	--	--	--	HMDB0000126	17989-41-2	Organic compounds	Lipids and lipid-like molecules	Glycerophospholipids	Glycerophosphates
NEG_q366	Sodium (3S,4R,5R)-6-((Hydrogenphosphonato)Oxy)-3,4,5-Trihydroxy-2-Oxohexyl Phosphate Octahydrate	D-果糖-1,6 -二磷酸三钠盐	Sugars and alcohols	糖及醇类	Other	其他	2	339	96.9	[M-8H20-3Na+2H]-	550.2	C6H27Na3O20P2	--	--	--	--	--	--	--	81028-91-3	--	--	--	--
NEG_q367	Succinic Acid	琥珀酸	Organic acid	有机酸	Carboxylic Acids	羧酸	1	117	72.9	[M-H]-	118.1	C4H6O4	C00042	Citrate cycle (TCA cycle)(ko00020);;Oxidative phosphorylation(ko00190);;Alanine, aspartate and glutamate metabolism(ko00250);;Lysine degradation(ko00310);;Tyrosine metabolism(ko00350);;Phenylalanine metabolism(ko00360);;Pyruvate metabolism(ko00620);;Glyoxylate and dicarboxylate metabolism(ko00630);;Propanoate metabolism(ko00640);;Butanoate metabolism(ko00650);;Nicotinate and nicotinamide metaboli…	LMFA01170043	Fatty Acyls [FA]	Fatty Acids and Conjugates [FA01]	Dicarboxylic acids [FA0117]	HMDB0000254	110-15-6	Organic compounds	Organic acids and derivatives	Carboxylic acids and derivatives	Dicarboxylic acids and derivatives
NEG_q368	Sucrose	蔗糖	Sugars and alcohols	糖及醇类	Disaccharides	二糖	1	341	178.9	[M-H]-	342.3	C12H22O11	C00089	Galactose metabolism(ko00052);;Starch and sucrose metabolism(ko00500);;Metabolic pathways(ko01100);;Biosynthesis of secondary metabolites(ko01110);;ABC transporters(ko02010)	--	--	--	--	HMDB0000258	57-50-1	Organic compounds	Organic oxygen compounds	Organooxygen compounds	Carbohydrates and carbohydrate conjugates
NEG_q369	Sulcatone	甲基庚烯酮	Ketones, Aldehydes, Acids	酮、醛、酸	Methyl Ketone	甲基酮	1	125.3	80	[M-H]-	126.2	C8H14O	C07287	--	LMFA12000039	Fatty Acyls [FA]	Oxygenated hydrocarbons [FA12]	--	HMDB0035915	110-93-0	Organic compounds	Organic oxygen compounds	Organooxygen compounds	Carbonyl compounds
NEG_q370	Sulfate	硫酸盐	Others	其他	Other	其他	1	97	80	[M-H]-	98	H2O4S	C00059	Purine metabolism(ko00230);;Monobactam biosynthesis(ko00261);;Cysteine and methionine metabolism(ko00270);;Sulfur metabolism(ko00920);;Metabolic pathways(ko01100);;Biosynthesis of secondary metabolites(ko01110);;ABC transporters(ko02010)	--	--	--	--	HMDB0001448	7664-93-9	Inorganic compounds	Homogeneous non-metal compounds	Non-metal oxoanionic compounds	Non-metal sulfates
NEG_q371	Taurine	牛磺酸	Organic acid	有机酸	Other	其他	1	124	80	[M-H]-	125.2	C2H7NO3S	C00245	Taurine and hypotaurine metabolism(ko00430);;Sulfur metabolism(ko00920);;Metabolic pathways(ko01100);;ABC transporters(ko02010)	--	--	--	--	HMDB0000251	107-35-7	Organic compounds	Organic acids and derivatives	Organic sulfonic acids and derivatives	Organosulfonic acids and derivatives
NEG_q372	Taurocholic Acid	牛磺胆酸	Ketones, Aldehydes, Acids	酮、醛、酸	Bile Acids	胆汁酸	1	514.2	124.1	[M-H]-	515.7	C26H45NO7S	C05122	Taurine and hypotaurine metabolism(ko00430);;Metabolic pathways(ko01100)	LMST05040001	Sterol Lipids [ST]	Steroid conjugates [ST05]	Taurine conjugates [ST0504]	HMDB0000036	81-24-3	Organic compounds	Lipids and lipid-like molecules	Steroids and steroid derivatives	Bile acids, alcohols and derivatives
NEG_q373	Taxifolin	花旗松素	Flavonoids	黄酮	Polyphenols	多酚	1	303	285	[M-H]-	304.2	C15H12O7	C01617	Flavonoid biosynthesis(ko00941);;Metabolic pathways(ko01100);;Biosynthesis of secondary metabolites(ko01110)	LMPK12140721	Polyketides [PK]	Flavonoids [PK12]	Flavanones [PK1214]	HMDB0303943	480-18-2	Organic compounds	Phenylpropanoids and polyketides	Flavonoids	Flavans
NEG_q374	(+)-Taxifolin	(+)-花旗松素	Flavonoids	黄酮	Flavonols	黄酮醇	1	303	285	[M-H]-	304.2	C15H12O7	C01617	Flavonoid biosynthesis(ko00941);;Metabolic pathways(ko01100);;Biosynthesis of secondary metabolites(ko01110)	--	--	--	--	HMDB0303943	17654-26-1	Organic compounds	Phenylpropanoids and polyketides	Flavonoids	Flavans
NEG_q375	(-)-Terpinen-4-Ol	(-)-4-萜品醇	Terpenoids	萜类	Other	其他	1	152.9	108.7	[M-H]-	154.2	C10H18O	--	--	--	--	--	--	--	20126-76-5	--	--	--	--
NEG_q376	Tetradecanedioic Acid	十四烷二酸	Lipid	脂质	Fatty Acyls	脂肪酰	1	257	239.2	[M-H]-	258.4	C14H26O4	C11002	--	LMFA01170018	Fatty Acyls [FA]	Fatty Acids and Conjugates [FA01]	Dicarboxylic acids [FA0117]	HMDB0000872	821-38-5	Organic compounds	Lipids and lipid-like molecules	Fatty Acyls	Fatty acids and conjugates
NEG_q377	Thunberginol C	藤本酚 C	Flavonoids	黄酮	Other	其他	1	271.1	150.9	[M-H]-	272.3	C15H12O5	--	--	--	--	--	--	--	147517-06-4	--	--	--	--
NEG_q378	Thymoquinone	百里醌	Quinones	醌类	Benzene Quinones	苯醌	1	162.8	119	[M-H]-	164.2	C10H12O2	--	--	--	--	--	--	HMDB0034732	490-91-5	Organic compounds	Organic oxygen compounds	Organooxygen compounds	Carbonyl compounds
NEG_q379	Tiliroside	银椴甙	Flavonoids	黄酮	Polyphenols	多酚	1	593.1	285.1	[M-H]-	594.5	C30H26O13	--	--	LMPK12111791	Polyketides [PK]	Flavonoids [PK12]	Flavones and Flavonols [PK1211]	--	20316-62-5	--	--	--	--
NEG_q380	Toringin	三叶海棠素	Flavonoids	黄酮	Monophenols	单酚	1	415	253	[M-H]-	416.4	C21H20O9	--	--	LMPK12110146	Polyketides [PK]	Flavonoids [PK12]	Flavones and Flavonols [PK1211]	HMDB0036618	1329-10-8	Organic compounds	Phenylpropanoids and polyketides	Flavonoids	Flavonoid glycosides
NEG_q381	Totarol	桃柁酚	Terpenoids	萜类	Diterpenoids	二萜	1	285.1	222.9	[M-H]-	286.5	C20H30O	--	--	--	--	--	--	--	511-15-9	--	--	--	--
NEG_q382	Trans-3,4-Methylenedioxycinnamyl Alcohol	反式-3,4-亚甲二氧基肉桂醇	Phenylpropanoids	苯丙素	Other	其他	1	176.9	117	[M-H]-	178.2	C10H10O3	--	--	--	--	--	--	--	58095-76-4	--	--	--	--
NEG_q383	Traumatic Acid	反式-2-十二碳烯二酸	Organic acid	有机酸	Carboxylic Acids	羧酸	1	227.1	183.1	[M-H]-	228.3	C12H20O4	C16308	alpha-Linolenic acid metabolism(ko00592);;Biosynthesis of secondary metabolites(ko01110)	LMFA01170002	Fatty Acyls [FA]	Fatty Acids and Conjugates [FA01]	Dicarboxylic acids [FA0117]	HMDB0000933	6402-36-4	Organic compounds	Lipids and lipid-like molecules	Fatty Acyls	Fatty acids and conjugates
NEG_q384	Tricarballylic Acid	丙三酸	Organic acid	有机酸	Carboxylic Acids	羧酸	1	175.1	157	[M-H]-	176.1	C6H8O6	--	--	--	--	--	--	HMDB0031193	99-14-9	Organic compounds	Organic acids and derivatives	Carboxylic acids and derivatives	Tricarboxylic acids and derivatives
NEG_q385	Tricosanoic Acid	二十烷酸	Lipid	脂质	Fatty Acyls	脂肪酰	3	353.1	285.1	[M-H]-	354.6	C23H46O2	--	--	LMFA01010023	Fatty Acyls [FA]	Fatty Acids and Conjugates [FA01]	Straight chain fatty acids [FA0101]	HMDB0001160	2433-96-7	Organic compounds	Lipids and lipid-like molecules	Fatty Acyls	Fatty acids and conjugates
NEG_q386	Tulipalin A	2-甲烯基丁内酯	Terpenoids	萜类	Other	其他	1	143	143	[M+HCOOH]-	98.1	C5H6O2	C20578	--	--	--	--	--	HMDB0246945	547-65-9	Organic compounds	Organoheterocyclic compounds	Lactones	Gamma butyrolactones
NEG_q387	Turanose	松二糖	Sugars and alcohols	糖及醇类	Disaccharides	二糖	1	387.1	179	[M+HCOOH]-	342.3	C12H22O11	C19636	--	--	--	--	--	HMDB0011740	547-25-1	Organic compounds	Lipids and lipid-like molecules	Fatty Acyls	Fatty acyl glycosides
NEG_q388	Undecanedioic Acid	十一烷二酸	Lipid	脂质	Fatty Acyls	脂肪酰	1	215.1	197	[M-H]-	216.3	C11H20O4	--	--	LMFA01170007	Fatty Acyls [FA]	Fatty Acids and Conjugates [FA01]	Dicarboxylic acids [FA0117]	HMDB0000888	1852-04-6	Organic compounds	Lipids and lipid-like molecules	Fatty Acyls	Fatty acids and conjugates
NEG_q389	Uric Acid	尿酸	Ketones, Aldehydes, Acids	酮、醛、酸	Other	其他	1	167	124	[M-H]-	168.1	C5H4N4O3	C00366	Purine metabolism(ko00230);;Metabolic pathways(ko01100)	--	--	--	--	HMDB0000289	69-93-2	Organic compounds	Organoheterocyclic compounds	Imidazopyrimidines	Purines and purine derivatives
NEG_q390	Uridine	尿嘧啶核苷	Nucleotides	核苷酸	Pyrimidine Nucleosides	嘧啶核苷	1	243	200	[M-H]-	244.2	C9H12N2O6	C00299	Pyrimidine metabolism(ko00240);;Metabolic pathways(ko01100);;Nucleotide metabolism(ko01232);;ABC transporters(ko02010)	--	--	--	--	HMDB0000296	58-96-8	Organic compounds	Nucleosides, nucleotides, and analogues	Pyrimidine nucleosides	--
NEG_q391	Uridine 5'-Diphospho-D-Glucose	尿苷 5'-二磷酸葡萄糖	Sugars and alcohols	糖及醇类	Glycosides	糖苷	1	565	323	[M-H]-	566.1	C15H24N2O17P2	C00029	Pentose and glucuronate interconversions(ko00040);;Galactose metabolism(ko00052);;Ascorbate and aldarate metabolism(ko00053);;Starch and sucrose metabolism(ko00500);;Amino sugar and nucleotide sugar metabolism(ko00520);;Neomycin, kanamycin and gentamicin biosynthesis(ko00524);;Glycerolipid metabolism(ko00561);;Zeatin biosynthesis(ko00908);;Metabolic pathways(ko01100);;Biosynthesis of secondary me…	--	--	--	--	--	133-89-1	--	--	--	--
NEG_q392	Uridine 5′-Diphosphoglucose (Disodium Salt)	二磷酸尿苷葡萄糖二钠盐	Alkaloids	生物碱	Other	其他	1	565	323	[M-H]-	566	C15H24N2O17P2	--	--	--	--	--	--	--	28053-08-9	--	--	--	--
NEG_q393	Uridine 5'-Monophosphate	尿苷一磷酸	Nucleotides	核苷酸	Pyrimidine Nucleosides	嘧啶核苷	1	323.1	79	[M-H]-	324.2	C9H13N2O9P	C00105	Pyrimidine metabolism(ko00240);;Metabolic pathways(ko01100);;Nucleotide metabolism(ko01232);;Biosynthesis of cofactors(ko01240)	--	--	--	--	HMDB0000288	58-97-9	Organic compounds	Nucleosides, nucleotides, and analogues	Pyrimidine nucleotides	Pyrimidine ribonucleotides
NEG_q394	Uridine 5'-Monophosphate Disodium Salt	尿苷-5'-单磷酸二钠盐	Ketones, Aldehydes, Acids	酮、醛、酸	Other	其他	1	323	79	[M-H]-	324.2	C9H13N2O9P	--	--	--	--	--	--	--	3387-36-8	--	--	--	--
NEG_q395	Vanillic Acid	香草酸	Organic acid	有机酸	Other	其他	1	167	108	[M-H]-	168.2	C8H8O4	C06672	--	--	--	--	--	HMDB0000484	121-34-6	Organic compounds	Benzenoids	Benzene and substituted derivatives	Benzoic acids and derivatives
NEG_q396	Veratraldehyde	藜芦醛	Ketones, Aldehydes, Acids	酮、醛、酸	Benzaldehydes	苯甲醛	2	164.9	136.8	[M-H]-	166.2	C9H10O3	C02201	--	--	--	--	--	HMDB0032138	120-14-9	Organic compounds	Benzenoids	Benzene and substituted derivatives	Methoxybenzenes
NEG_q397	(-)-Vibo-Quercitol	(-)-VIBO-栎醇	Sugars and alcohols	糖及醇类	Sugar Alcohols	糖醇	1	162.9	145	[M-H]-	164.2	C6H12O5	C08259	--	--	--	--	--	--	488-76-6	--	--	--	--
NEG_q398	Vulpic Acid	吴耳酸	Organic acid	有机酸	Carboxylic Acids	羧酸	3	321.2	189.8	[M-H]-	322.3	C19H14O5	--	--	--	--	--	--	--	521-52-8	--	--	--	--
NEG_q399	Xanthine	黄嘌呤	Nucleotides	核苷酸	Purine Nucleosides	嘌呤核苷	1	151	108	[M-H]-	152.1	C5H4N4O2	C00385	Purine metabolism(ko00230);;Caffeine metabolism(ko00232);;Metabolic pathways(ko01100);;Biosynthesis of secondary metabolites(ko01110);;Nucleotide metabolism(ko01232)	--	--	--	--	HMDB0000292	69-89-6	Organic compounds	Organoheterocyclic compounds	Imidazopyrimidines	Purines and purine derivatives
NEG_q400	Xanthorin	占吨灵	Quinones	醌类	Anthraquinones	蒽醌	1	299	284	[M-H]-	300.3	C16H12O6	--	--	--	--	--	--	--	17526-15-7	--	--	--	--
NEG_q401	(Z)-Aconitic Acid	顺乌头酸	Organic acid	有机酸	Carboxylic Acids	羧酸	1	172.9	84.9	[M-H]-	174.1	C6H6O6	C00417	Citrate cycle (TCA cycle)(ko00020);;Glyoxylate and dicarboxylate metabolism(ko00630);;C5-Branched dibasic acid metabolism(ko00660);;Metabolic pathways(ko01100);;Biosynthesis of secondary metabolites(ko01110);;2-Oxocarboxylic acid metabolism(ko01210)	--	--	--	--	HMDB0000072	585-84-2	Organic compounds	Organic acids and derivatives	Carboxylic acids and derivatives	Tricarboxylic acids and derivatives
NEG_q402	Zarzissine	扎齐辛	Alkaloids	生物碱	Other	其他	1	134	106.9	[M-H]-	135.1	C5H5N5	--	--	--	--	--	--	--	160568-14-9	--	--	--	--
NEG_q403	Α-L-Rhamnose Monohydrate	α-L-鼠李糖一水合物	Sugars and alcohols	糖及醇类	Other	其他	1	181	137	[M-H]-	182.2	C6H14O6	--	--	--	--	--	--	--	6155-35-7	--	--	--	--
NEG_q404	Β-Amyrin	β-香树素	Terpenoids	萜类	Triterpenes	三萜	1	425	295.2	[M-H]-	426.7	C30H50O	C08616	Sesquiterpenoid and triterpenoid biosynthesis(ko00909);;Biosynthesis of secondary metabolites(ko01110)	LMPR0106150015	Prenol Lipids [PR]	Isoprenoids [PR01]	C30 isoprenoids (triterpenes) [PR0106]	HMDB0249098	559-70-6	Organic compounds	Lipids and lipid-like molecules	Prenol lipids	Triterpenoids
NEG_q405	Β-Cyano-L-Alanine	β-氰基-1-丙氨酸	Amino acids	氨基酸	Other	其他	1	113	96	[M-H]-	114.1	C4H6N2O2	C02512	Cyanoamino acid metabolism(ko00460);;Metabolic pathways(ko01100);;Biosynthesis of secondary metabolites(ko01110)	--	--	--	--	HMDB0060245	6232-19-5	Organic compounds	Organic acids and derivatives	Carboxylic acids and derivatives	Amino acids, peptides, and analogues
NEG_q406	Γ-Cyclodextrin	γ-环糊精	Sugars and alcohols	糖及醇类	Glucans	葡聚糖	1	647.3	161.1	[M-2H]/2]-	1297.1	C48H80O40	--	--	--	--	--	--	HMDB0029927	17465-86-0	Organic compounds	Organic oxygen compounds	Organooxygen compounds	Carbohydrates and carbohydrate conjugates
POS_q1	1,1,1,1-Kestohexose	蔗果六糖	Sugars and alcohols	糖及醇类	Other	其他	1	1008.4	325.1	[M+NH4]+	990.9	C36H62O31	--	--	--	--	--	--	--	62512-19-0	--	--	--	--
POS_q2	1,5-Diphenylpentan-1-One	1,5-二苯基-1-戊酮	Ketones, Aldehydes, Acids	酮、醛、酸	Pentanones	戊酮	1	239.4	143.2	[M+H]+	238.3	C17H18O	--	--	--	--	--	--	--	39686-51-6	--	--	--	--
POS_q3	18Β-Glycyrrhetinic Acid	18β-甘草次酸	Terpenoids	萜类	Triterpenes	三萜	2	471.5	189.3	[M+H]+	470.7	C30H46O4	C02283	--	LMPR0106150014	Prenol Lipids [PR]	Isoprenoids [PR01]	C30 isoprenoids (triterpenes) [PR0106]	HMDB0011628	471-53-4	Organic compounds	Lipids and lipid-like molecules	Prenol lipids	Triterpenoids
POS_q4	1-Deoxymannojirimycin (Hydrochloride)	1-甘露糖野尻霉素盐酸盐	Alkaloids	生物碱	Piperidine Alkaloids	哌啶类生物碱	1	164.4	69	[M-Hcl+H]+	199.6	C6H14ClNO4	--	--	--	--	--	--	--	73465-43-7	--	--	--	--
POS_q5	1F-Fructofuranosylnystose	1F-呋喃果糖基果糖	Sugars and alcohols	糖及醇类	Polysaccharides	多糖	1	851	689.2	[M+Na]+	828.7	C30H52O26	--	--	--	--	--	--	--	59432-60-9	--	--	--	--
POS_q6	1-Kestose	1-蔗果三糖	Sugars and alcohols	糖及醇类	Polysaccharides	多糖	1	522.2	325.1	[M+NH4]+	504.4	C18H32O16	C03661	--	--	--	--	--	HMDB0011729	470-69-9	Organic compounds	Organic oxygen compounds	Organooxygen compounds	Carbohydrates and carbohydrate conjugates
POS_q7	1-Methyladenosine	1-甲基腺苷	Nucleotides	核苷酸	Purine Nucleosides	嘌呤核苷	1	282.2	150.1	[M+H]+	281.3	C11H15N5O4	C02494	--	--	--	--	--	HMDB0003331	15763-06-1	Organic compounds	Nucleosides, nucleotides, and analogues	Purine nucleosides	--
POS_q8	1-Methylguanosine	1-甲基鸟酐	Nucleotides	核苷酸	Purine Nucleosides	嘌呤核苷	1	298.3	166.1	[M+H]+	297.3	C11H15N5O5	--	--	--	--	--	--	HMDB0001563	2140-65-0	Organic compounds	Nucleosides, nucleotides, and analogues	Purine nucleosides	--
POS_q9	1-Methyl-L-Histidine	1-甲基-L-组氨酸	Amino acids	氨基酸	Other	其他	1	170.3	124.2	[M+H]+	169.2	C7H11N3O2	--	--	--	--	--	--	HMDB0000001	332-80-9	Organic compounds	Organic acids and derivatives	Carboxylic acids and derivatives	Amino acids, peptides, and analogues
POS_q10	(20S)-Protopanaxadiol	20 (S)-原人参二醇	Terpenoids	萜类	Triterpenes	三萜	2	461.2	425.3	[M+H]+	460.7	C30H52O3	C20715	Biosynthesis of various plant secondary metabolites(ko00999);;Biosynthesis of secondary metabolites(ko01110)	--	--	--	--	--	30636-90-9	--	--	--	--
POS_q11	2,2'-Anhydrouridine	2,2'-脱水尿苷	Nucleotides	核苷酸	Glycosides	糖苷	1	227.1	179.1	[M+H]+	226.2	C9H10N2O5	--	--	--	--	--	--	--	3736-77-4	--	--	--	--
POS_q12	2,3'-Bipyridine	2,3'-联吡啶	Others	其他	Other	其他	1	157.3	79.1	[M+H]+	156.2	C10H8N2	--	--	--	--	--	--	--	581-50-0	--	--	--	--
POS_q13	2,3-Pentanedione	2,3-戊二酮	Ketones, Aldehydes, Acids	酮、醛、酸	Pentanones	戊酮	1	101.2	101.2	[M+H]+	100.1	C5H8O2	--	--	--	--	--	--	HMDB0031598	600-14-6	Organic compounds	Organic oxygen compounds	Organooxygen compounds	Carbonyl compounds
POS_q14	25-O-Methylalisol A	25-甲氧基泽泻醇A	Terpenoids	萜类	Other	其他	2	522.6	487.4	[M+NH4]+	504.7	C31H52O5	--	--	--	--	--	--	--	155801-00-6	--	--	--	--
POS_q15	(2-Aminoethyl)Phosphonic Acid	2-氨基乙基膦酸	Organic acid	有机酸	Other	其他	1	126.1	109	[M+H]+	125.1	C2H8NO3P	C03557	Phosphonate and phosphinate metabolism(ko00440);;Metabolic pathways(ko01100);;ABC transporters(ko02010)	--	--	--	--	HMDB0011747	2041-14-7	Organic compounds	Organic acids and derivatives	Organic phosphonic acids and derivatives	Organic phosphonic acids
POS_q16	2-Chloro-Dl-Phenylalanine	2-氯苯丙氨酸	Amino acids	氨基酸	Other	其他	1	200	154	[M+H]+	199	C9H10ClNO2	--	--	--	--	--	--	--	14091-11-3	--	--	--	--
POS_q17	2-Hydroxyeupatolide	2-羟基泽兰内酯	Terpenoids	萜类	Sesquiterpenes	倍半萜	1	282.4	247	[M+NH4]+	264.3	C15H20O4	--	--	--	--	--	--	--	72229-33-5	--	--	--	--
POS_q18	2-Methoxycinnamaldehyde	2-甲氧基肉桂醛	Phenylpropanoids	苯丙素	Simple Phenylpropanols	简单苯丙素	1	163	85	[M+H]+	162.2	C10H10O2	--	--	--	--	--	--	HMDB0033830	1504-74-1	Organic compounds	Phenylpropanoids and polyketides	Cinnamaldehydes	--
POS_q19	2-Phenylethylamine	2-苯乙胺	Phenylpropanoids	苯丙素	Phenylpropanols	苯丙烷	1	122.2	105.1	[M+H]+	121.2	C8H11N	C05332	Phenylalanine metabolism(ko00360);;Metabolic pathways(ko01100)	--	--	--	--	HMDB0012275	64-04-0	Organic compounds	Benzenoids	Benzene and substituted derivatives	Phenethylamines
POS_q20	2-Phenylethylamine (Hydrochloride)	2-苯乙胺盐酸盐	Others	其他	Other	其他	1	122.3	105.2	[M-Hcl+H]+	157.6	C8H12ClN	--	--	--	--	--	--	HMDB0012275	156-28-5	Organic compounds	Benzenoids	Benzene and substituted derivatives	Phenethylamines
POS_q21	2-Phenylethyl-Beta-Glucopyranoside	2-苯乙基葡萄糖苷	Sugars and alcohols	糖及醇类	Glycosides	糖苷	1	302.4	145.1	[M+NH4]+	284.3	C14H20O6	--	--	--	--	--	--	HMDB0029819	18997-54-1	Organic compounds	Organic oxygen compounds	Organooxygen compounds	Carbohydrates and carbohydrate conjugates
POS_q22	(2R,3R,4S,5R)-2-(6-((2-Hydroxyethyl)Amino)-9H-Purin-9-Yl)-5-(Hydroxymethyl)Tetrahydrofuran-3,4-Diol	N6-(2-羟乙基)腺苷	Nucleotides	核苷酸	Purine Nucleosides	嘌呤核苷	1	312.3	180.1	[M+H]+	311.3	C12H17N5O5	--	--	--	--	--	--	--	4338-48-1	--	--	--	--
POS_q23	(2S,3R,4S,5R)-2-Amino-3,4,5,6-Tetrahydroxyhexanal Hydrochloride	盐酸D-甘露糖胺	Sugars and alcohols	糖及醇类	Monosaccharides	单糖	1	180.1	162.1	[M-Hcl+H]+	215.6	C6H14ClNO5	--	--	--	--	--	--	--	5505-63-5	--	--	--	--
POS_q24	(-)-3,5-Dicaffeoyl Quinic Acid	(-)-3,5-二咖啡酰奎宁酸	Organic acid	有机酸	Carboxylic Acids	羧酸	1	517.3	163.2	[M+H]+	516.5	C25H24O12	--	--	--	--	--	--	--	89919-62-0	--	--	--	--
POS_q25	3,7,4'-Trihydroxyflavone	5-脱氧莰非醇	Flavonoids	黄酮	Flavonols	黄酮醇	1	270.8	192.9	[M+H]+	270.2	C15H10O5	C10037	--	LMPK12111552	Polyketides [PK]	Flavonoids [PK12]	Flavones and Flavonols [PK1211]	HMDB0034004	2034-65-3	Organic compounds	Phenylpropanoids and polyketides	Flavonoids	Flavones
POS_q26	3,8'-Biapigenin	3,8''-联芹菜甙元	Flavonoids	黄酮	Other	其他	1	539.1	521.1	[M+H]+	538.1	C30H18O10	--	--	--	--	--	--	--	101140-06-1	--	--	--	--
POS_q27	(3-Carboxypropyl)Trimethylammonium Chloride	(3-羧丙基)三甲基氯化铵	Ketones, Aldehydes, Acids	酮、醛、酸	Other	其他	1	146.2	87.1	[M-Hcl+H]+	181.7	C7H16ClNO2	--	--	--	--	--	--	HMDB0001161	6249-56-5	Organic compounds	Lipids and lipid-like molecules	Fatty Acyls	Fatty acids and conjugates
POS_q28	3-Hydroxy-2-Phenyl-Propanamide	3-羟基-2-苯基-丙酰胺	Alkaloids	生物碱	Other	其他	1	166.3	120.1	[M+H]+	165.2	C9H11NO2	--	--	--	--	--	--	--	56598-62-0	--	--	--	--
POS_q29	3-Hydroxyadipic Acid 3,6-Lactone	3-羟基己二酸 3,6-内酯	Organic acid	有机酸	Carboxylic Acids	羧酸	1	145.1	127	[M+H]+	144	C6H8O4	--	--	--	--	--	--	HMDB0029171	60551-20-4	Organic compounds	Organoheterocyclic compounds	Lactones	Gamma butyrolactones
POS_q30	3'-Hydroxyropivacaine	3'-羟基哌卡因	Amino acids	氨基酸	Alpha Amino Acids	α氨基酸	1	329.2	129	[M+K]+	290.4	C17H26N2O2	C16573	--	--	--	--	--	HMDB0259614	163589-30-8	Organic compounds	Organic acids and derivatives	Carboxylic acids and derivatives	Amino acids, peptides, and analogues
POS_q31	3'-Methoxydaidzein	3'-甲氧基大豆苷元	Flavonoids	黄酮	Isoflavones	异黄酮	1	285.3	213.1	[M+H]+	284.3	C16H12O5	--	--	LMPK12050057	Polyketides [PK]	Flavonoids [PK12]	Isoflavonoids [PK1205]	--	21913-98-4	--	--	--	--
POS_q32	3'-Methoxydaidzin	3'-甲氧基黄豆苷*	Flavonoids	黄酮	Other	其他	2	447.3	285.1	[M+H]+	446.4	C22H22O10	--	--	--	--	--	--	--	200127-80-6	--	--	--	--
POS_q33	3-Methyl-L-Histidine	3-甲基-L-组氨酸	Amino acids	氨基酸	Other	其他	1	170.3	96	[M+H]+	169.2	C7H11N3O2	C01152	Histidine metabolism(ko00340);;Metabolic pathways(ko01100)	--	--	--	--	HMDB0000479	368-16-1	Organic compounds	Organic acids and derivatives	Carboxylic acids and derivatives	Amino acids, peptides, and analogues
POS_q34	3-O-Methylgalangin	高良姜素-3-甲醚	Flavonoids	黄酮	Polyphenols	多酚	1	285.2	270.2	[M+H]+	284.3	C16H12O5	C11577	--	LMPK12111654	Polyketides [PK]	Flavonoids [PK12]	Flavones and Flavonols [PK1211]	HMDB0029522	6665-74-3	Organic compounds	Phenylpropanoids and polyketides	Flavonoids	O-methylated flavonoids
POS_q35	4-(4-Methoxyphenyl)-2-Butanone	4-(4-甲氧苯基)-2-丁酮	Polyphenols	多酚	Other	其他	1	179.1	101.1	[M+H]+	178.2	C11H14O2	--	--	--	--	--	--	HMDB0033597	104-20-1	Organic compounds	Benzenoids	Phenol ethers	Anisoles
POS_q36	4',5,7-Trihydroxy-6-Prenylflavone	6-异戊烯基芹菜素	Flavonoids	黄酮	Other	其他	1	339.3	283	[M+H]+	338.4	C20H18O5	--	--	--	--	--	--	--	68097-13-2	--	--	--	--
POS_q37	4',6,7-Trimethoxyisoflavone	4',6,7-三甲氧基异黄酮	Flavonoids	黄酮	Isoflavones	异黄酮	1	313.3	269.2	[M+H]+	312.3	C18H16O5	--	--	--	--	--	--	--	798-61-8	--	--	--	--
POS_q38	4-Amino-L-Phenylalanine	4-氨基-L-苯丙氨酸	Amino acids	氨基酸	Other	其他	1	180.9	122.2	[M+H]+	180.2	C9H12N2O2	--	--	--	--	--	--	HMDB0030397	943-80-6	Organic compounds	Organic acids and derivatives	Carboxylic acids and derivatives	Amino acids, peptides, and analogues
POS_q39	4'-Demethylepipodophyllotoxin	4'-去甲基表鬼臼毒素	Lignans	木脂素	Other	其他	1	417.9	185.1	[M+NH4]+	400.4	C21H20O8	C21185	--	--	--	--	--	HMDB0246627	6559-91-7	Organic compounds	Lignans, neolignans and related compounds	Lignan lactones	Podophyllotoxins
POS_q40	4-Hydroxyhygric Acid	N-甲基-反式-4-羟基-L-脯氨酸	Amino acids	氨基酸	Other	其他	1	146.3	100	[M+H]+	145.2	C6H11NO3	--	--	--	--	--	--	--	4252-82-8	--	--	--	--
POS_q41	4-Hydroxyphenylacetylglutamic Acid	4-羟基苯乙酰谷氨酸	Amino acids	氨基酸	Other	其他	1	282.1	107	[M+H]+	281.1	C13H15NO6	C05595	Tyrosine metabolism(ko00350)	--	--	--	--	HMDB0006061	--	Organic compounds	Organic acids and derivatives	Carboxylic acids and derivatives	Amino acids, peptides, and analogues
POS_q42	4-Sulfobenzoate	4-磺基苯甲酸酯	Organic acid	有机酸	Benzoic Acids	苯甲酸	1	203	157	[M+H]+	202	C7H6O5S	C02236	--	--	--	--	--	--	636-78-2	--	--	--	--
POS_q43	5,2'-O-Dimethyluridine	5,2'-O-二甲基尿苷	Nucleotides	核苷酸	Pyrimidine Nucleosides	嘧啶核苷	1	273.1	111	[M+H]+	272.2	C11H16N2O6	--	--	--	--	--	--	--	55486-09-4	--	--	--	--
POS_q44	5,7-Dihydroxyisoflavone	5,7-二羟基异黄酮	Flavonoids	黄酮	Isoflavones	异黄酮	1	242.1	224.1	[M+H]+	241.1	C15H15NO2	C02168	--	LMPK12050160	Polyketides [PK]	Flavonoids [PK12]	Isoflavonoids [PK1205]	HMDB0030699	61-68-7	Organic compounds	Phenylpropanoids and polyketides	Isoflavonoids	Isoflav-2-enes
POS_q45	5,7-Dimethoxyflavone	5,7-二甲氧基黄酮	Flavonoids	黄酮	Other	其他	1	283.3	239.2	[M+H]+	282.3	C17H14O4	C10029	--	LMPK12110188	Polyketides [PK]	Flavonoids [PK12]	Flavones and Flavonols [PK1211]	HMDB0036620	21392-57-4	Organic compounds	Phenylpropanoids and polyketides	Flavonoids	O-methylated flavonoids
POS_q46	6-Hydroxyflavone	6-羟基黄酮	Flavonoids	黄酮	Monophenols	单酚	1	239.1	161.1	[M+H]+	238.2	C15H10O3	C14137	--	--	--	--	--	--	6665-83-4	--	--	--	--
POS_q47	6''-O-Xylosyl-Glycitin	6”-O-木糖黄豆黄苷	Flavonoids	黄酮	Other	其他	1	579.3	285.1	[M+H]+	578.5	C27H30O14	--	--	--	--	--	--	--	231288-18-9	--	--	--	--
POS_q48	[6]-Shogaol	6-姜烯酚	Polyphenols	多酚	Phenols	苯酚	1	241.2	152.1	[M-2H2O+H]+	276.4	C17H24O3	C10494	--	--	--	--	--	--	555-66-8	--	--	--	--
POS_q49	7,3'-Dihydroxy-5'-Methoxyisoflavone	7,3'-二羟基-5'-甲氧基异黄酮	Flavonoids	黄酮	Isoflavones	异黄酮	1	285.3	213.1	[M+H]+	284.3	C16H12O5	--	--	--	--	--	--	--	947611-61-2	--	--	--	--
POS_q50	7,4'-Di-O-Methylapigenin	4',7-二甲氧基-5-羟基黄酮	Flavonoids	黄酮	Other	其他	1	298.9	221	[M+H]+	298.3	C17H14O5	C10019	--	LMPK12111029	Polyketides [PK]	Flavonoids [PK12]	Flavones and Flavonols [PK1211]	HMDB0132454	5128-44-9	Organic compounds	Phenylpropanoids and polyketides	Flavonoids	O-methylated flavonoids
POS_q51	7-Hydroxy-4H-Chromen-4-One	7-羟基色原酮	Flavonoids	黄酮	Monophenols	单酚	1	163	85	[M+H]+	162.1	C9H6O3	--	--	--	--	--	--	--	59887-89-7	--	--	--	--
POS_q52	7-Ketocholesterol	胆甾-3-羟基-5-烯-7-酮	Steroids	甾体	Other	其他	1	401.5	365.3	[M+H]+	400.6	C27H44O2	--	--	--	--	--	--	HMDB0000501	566-28-9	Organic compounds	Lipids and lipid-like molecules	Steroids and steroid derivatives	Cholestane steroids
POS_q53	9,12,15-Octadecatrien-1-Ol	9,12,15-Octadecatrien-1-ol	Lipid	脂质	Fatty Alcohol	脂肪醇	1	282.3	121.1	[M+NH4]+	264.2	C18H32O	--	--	LMFA05000216	Fatty Acyls [FA]	Fatty alcohols [FA05]	--	--	2774-90-5	--	--	--	--
POS_q54	Acetylatractylodinol	乙酰基仓术呋喃烃醇	Others	其他	Other	其他	1	241.2	163.1	[M+H]+	240.2	C15H12O3	C17857	--	--	--	--	--	--	61582-39-6	--	--	--	--
POS_q55	Acetylcholine (Chloride)	氯化乙酰胆碱	Alkaloids	生物碱	Other	其他	1	145.8	87.1	[M-Hcl+H]+	181.7	C7H16ClNO2	C08201	--	--	--	--	--	--	60-31-1	--	--	--	--
POS_q56	Adenosine	腺苷	Nucleotides	核苷酸	Purine Nucleosides	嘌呤核苷	1	268.3	136.2	[M+H]+	267.2	C10H13N5O4	C00212	Purine metabolism(ko00230);;Metabolic pathways(ko01100);;Nucleotide metabolism(ko01232);;ABC transporters(ko02010)	--	--	--	--	HMDB0000050	58-61-7	Organic compounds	Nucleosides, nucleotides, and analogues	Purine nucleosides	--
POS_q57	(+)-Afzelechin	(+)-阿夫儿茶精	Flavonoids	黄酮	Polyphenols	多酚	1	275	197	[M+H]+	274.3	C15H14O5	C09320	Flavonoid biosynthesis(ko00941);;Biosynthesis of secondary metabolites(ko01110)	LMPK12020035	Polyketides [PK]	Flavonoids [PK12]	Flavans, Flavanols and Leucoanthocyanidins [PK1202]	HMDB0030823	2545-00-8	Organic compounds	Phenylpropanoids and polyketides	Flavonoids	Flavans
POS_q58	Agarotetrol	沉香四醇	Others	其他	Other	其他	1	319.1	241.1	[M+H]+	318.3	C17H18O6	--	--	--	--	--	--	--	69809-22-9	--	--	--	--
POS_q59	Aicar	5-氨基咪唑-4-甲酰胺-1-Β-D-呋喃核糖苷5-一磷酸盐	Nucleotides	核苷酸	Ribonucleotides	核糖核苷酸	3	339.1	110	[M+H]+	338.1	C9H15N4O8P	C04677	Purine metabolism(ko00230);;Histidine metabolism(ko00340);;Metabolic pathways(ko01100);;Biosynthesis of secondary metabolites(ko01110)	--	--	--	--	HMDB0001517	3031-94-5	Organic compounds	Nucleosides, nucleotides, and analogues	Imidazole ribonucleosides and ribonucleotides	1-ribosyl-imidazolecarboxamides
POS_q60	Aicar (Phosphate)	阿卡地新磷酸盐	Alkaloids	生物碱	Other	其他	1	259.3	127.2	[M-H3PO4+H]+	356.2	C9H17N4O9P	--	--	--	--	--	--	--	681006-28-0	--	--	--	--
POS_q61	Alizarin 2-Methyl Ether	1-羟基-2-甲氧基蒽醌	Quinones	醌类	Anthraquinones	蒽醌	1	255.2	237.2	[M+H]+	254.1	C15H10O4	C10291	--	--	--	--	--	--	6003-11-08	--	--	--	--
POS_q62	Allocryptopine	别隐品碱	Alkaloids	生物碱	Isoquinoline Alkaloids	异喹啉类生物碱	1	370.2	188.2	[M+H]+	369.4	C21H23NO5	C02134	Isoquinoline alkaloid biosynthesis(ko00950);;Biosynthesis of secondary metabolites(ko01110)	--	--	--	--	HMDB0302683	485-91-6	Organic compounds	Alkaloids and derivatives	Protopine alkaloids	--
POS_q63	Allysine(6-Oxo Dl-Norleucine)	烯丙酯	Organic acid	有机酸	Carboxylic Acids	羧酸	1	146.1	100.1	[M+H]+	145.1	C6H11NO3	C04076	Lysine biosynthesis(ko00300);;Lysine degradation(ko00310);;Tropane, piperidine and pyridine alkaloid biosynthesis(ko00960);;Metabolic pathways(ko01100);;Biosynthesis of secondary metabolites(ko01110);;Biosynthesis of amino acids(ko01230)	--	--	--	--	--	--	--	--	--	--
POS_q64	Amabiline	倒提壶灵	Alkaloids	生物碱	Other	其他	2	284.2	122.1	[M+H]+	283.2	C15H25NO4	C10263	--	--	--	--	--	HMDB0302358	17958-43-9	Organic compounds	Alkaloids and derivatives	--	--
POS_q65	Ancitabine (Hydrochloride)	盐酸环胞苷	Nucleotides	核苷酸	Glycosides	糖苷	1	226.1	178.1	[M-Hcl+H]+	261.7	C9H12ClN3O4	C13112	--	--	--	--	--	--	10212-25-6	--	--	--	--
POS_q66	Anethole Trithione	茴三硫	Others	其他	Other	其他	1	240.9	163	[M+H]+	240.4	C10H8OS3	--	--	--	--	--	--	HMDB0248420	532-11-6	Organic compounds	Benzenoids	Phenol ethers	Anisoles
POS_q67	Anodendrine	七叶树碱	Alkaloids	生物碱	Other	其他	1	224.4	148.1	[M+H]+	223.3	C13H21NO2	--	--	--	--	--	--	--	28942-07-6	--	--	--	--
POS_q68	Anserine	L-鹅肌肽	Amino acids	氨基酸	Other	其他	1	241.3	109	[M+H]+	240.3	C10H16N4O3	C01262	Histidine metabolism(ko00340);;beta-Alanine metabolism(ko00410);;Metabolic pathways(ko01100)	--	--	--	--	HMDB0000194	584-85-0	Organic compounds	Organic acids and derivatives	Peptidomimetics	Hybrid peptides
POS_q69	Apigenin 7-Glucoside	芹甙元-7-葡萄糖苷	Flavonoids	黄酮	Polyphenols	多酚	1	433.3	271.1	[M+H]+	432.4	C21H20O10	C04608	Flavone and flavonol biosynthesis(ko00944)	LMPK12110336	Polyketides [PK]	Flavonoids [PK12]	Flavones and Flavonols [PK1211]	HMDB0037340	578-74-5	Organic compounds	Phenylpropanoids and polyketides	Flavonoids	Flavonoid glycosides
POS_q70	Ar-Curcumene	姜黄烯	Terpenoids	萜类	Sesquiterpenes	倍半萜	1	241.3	85	[M+K]+	202.3	C15H22	--	--	--	--	--	--	HMDB0059878	4176-06-01	Organic compounds	Lipids and lipid-like molecules	Prenol lipids	Sesquiterpenoids
POS_q71	Arecaidine Hydrochloride	盐酸槟榔次碱	Alkaloids	生物碱	Other	其他	1	142.3	81	[M-Hcl+H]+	177.6	C7H12ClNO2	--	--	--	--	--	--	--	6018-28-6	--	--	--	--
POS_q72	Arglabin	阿格拉宾	Terpenoids	萜类	Sesquiterpenes	倍半萜	1	247	169.1	[M+H]+	246.3	C15H18O3	--	--	--	--	--	--	HMDB0248591	84692-91-1	Organic compounds	Lipids and lipid-like molecules	Prenol lipids	Terpene lactones
POS_q73	Asperuloside	车叶草苷	Terpenoids	萜类	Iridoids	环烯醚萜	1	415.3	119.2	[M+H]+	414.4	C18H22O11	C09769	Monoterpenoid biosynthesis(ko00902);;Biosynthesis of secondary metabolites(ko01110)	--	--	--	--	HMDB0248667	14259-45-1	Organic compounds	Organic oxygen compounds	Organooxygen compounds	Carbohydrates and carbohydrate conjugates
POS_q74	Asp-Phe Methyl Ester	Asp-Phe甲酯	Amino acids	氨基酸	Dipeptide	二肽	2	295.1	120.1	[M+H]+	294.1	C14H18N2O5	C11045	--	--	--	--	--	--	22839-47-0	--	--	--	--
POS_q75	Astringin	白皮杉醇葡萄糖苷	Polyphenols	多酚	Other	其他	1	429.1	351	[M+Na]+	406.4	C20H22O9	C10245	--	LMPK13090007	Polyketides [PK]	Aromatic polyketides [PK13]	Diphenyl ethers, biphenyls, dibenzyls and stilbenes [PK1309]	HMDB0303169	29884-49-9	Organic compounds	Phenylpropanoids and polyketides	Stilbenes	Stilbene glycosides
POS_q76	Atropine	阿托品	Alkaloids	生物碱	Other	其他	1	290.4	124.3	[M+H]+	289.4	C17H23NO3	C01479	Tropane, piperidine and pyridine alkaloid biosynthesis(ko00960);;Biosynthesis of secondary metabolites(ko01110)	--	--	--	--	HMDB0003573	51-55-8	Organic compounds	Organic acids and derivatives	Hydroxy acids and derivatives	Beta hydroxy acids and derivatives
POS_q77	Atropine Sulfate	硫酸阿托品	Alkaloids	生物碱	Other	其他	1	290.4	124.2	[M-H2SO4]/2+H]+	676.8	2C17H23NO3·H2SO4	--	--	--	--	--	--	--	55-48-1	--	--	--	--
POS_q78	Baimaside	槲皮素3-O-槐糖	Flavonoids	黄酮	Polyphenols	多酚	1	627.4	303	[M+H]+	626.5	C27H30O17	C12667	Flavone and flavonol biosynthesis(ko00944);;Biosynthesis of secondary metabolites(ko01110)	LMPK12112094	Polyketides [PK]	Flavonoids [PK12]	Flavones and Flavonols [PK1211]	--	18609-17-1	--	--	--	--
POS_q79	Baogongteng A	包公藤甲素	Alkaloids	生物碱	Other	其他	2	186.4	130.1	[M+H]+	185.2	C9H15NO3	--	--	--	--	--	--	--	74239-84-2	--	--	--	--
POS_q80	Benzocaine	苯佐卡因	Organic acid	有机酸	Benzoates	苯甲酸酯	3	166.1	120	[M+H]+	165.1	C9H11NO2	C07527	--	--	--	--	--	HMDB0004992	1994-09-07	Organic compounds	Benzenoids	Benzene and substituted derivatives	Benzoic acids and derivatives
POS_q81	Benzofuran	苯呋喃	Others	其他	Benzofurans	苯并呋喃	1	119	91.1	[M+H]+	118	C8H6O	C14512	--	--	--	--	--	HMDB0032929	271-89-6	Organic compounds	Organoheterocyclic compounds	Benzofurans	--
POS_q82	Benzoyleneurea	亚苯甲酰基脲	Ketones, Aldehydes, Acids	酮、醛、酸	Other	其他	1	162.9	85	[M+H]+	162.2	C8H6N2O2	--	--	--	--	--	--	HMDB0249051	86-96-4	Organic compounds	Organoheterocyclic compounds	Diazanaphthalenes	Benzodiazines
POS_q83	Beta-D-Fructose 2-Phosphate	β-D-果糖 2-磷酸	Sugars and alcohols	糖及醇类	Hexosephosphates	己糖磷酸	1	261	99	[M+H]+	260	C6H13O9P	C03267	Fructose and mannose metabolism(ko00051);;Metabolic pathways(ko01100)	--	--	--	--	HMDB0006800	--	Organic compounds	Organic oxygen compounds	Organooxygen compounds	Carbohydrates and carbohydrate conjugates
POS_q84	Betaine	甜菜碱	Alkaloids	生物碱	Other	其他	2	118.2	58	[M+H]+	117.2	C5H11NO2	C00719	Glycine, serine and threonine metabolism(ko00260);;Metabolic pathways(ko01100);;ABC transporters(ko02010)	--	--	--	--	HMDB0000043	107-43-7	Organic compounds	Organic acids and derivatives	Carboxylic acids and derivatives	Amino acids, peptides, and analogues
POS_q85	Betaine Hydrochloride	盐酸甜菜碱	Alkaloids	生物碱	Other	其他	3	118.2	58.2	[M-Hcl+H]+	153.6	C5H12ClNO2	--	--	--	--	--	--	HMDB0000043	590-46-5	Organic compounds	Organic acids and derivatives	Carboxylic acids and derivatives	Amino acids, peptides, and analogues
POS_q86	Bisabolol Oxide A	甜没药萜醇氧化物A	Terpenoids	萜类	Sesquiterpenes	倍半萜	1	239.2	55.1	[M+H]+	238.2	C15H26O2	C16773	--	--	--	--	--	HMDB0038196	22567-36-8	Organic compounds	Organoheterocyclic compounds	Oxanes	--
POS_q87	Brevianamide F	（3S，8AS）-3-（1H-吲哚-3-基甲基）六氢吡咯并[1,2-a]吡嗪-1,4-二酮	Alkaloids	生物碱	Indole Alkaloids	吲哚类生物碱	2	284	130.2	[M+H]+	283.3	C16H17N3O2	C20563	Metabolic pathways(ko01100);;Biosynthesis of secondary metabolites(ko01110)	--	--	--	--	--	38136-70-8	--	--	--	--
POS_q88	Bruceantin	鸦胆亭	Terpenoids	萜类	Diterpenoids	二萜	1	549.2	111.1	[M+H]+	548.6	C28H36O11	C08749	--	--	--	--	--	--	41451-75-6	--	--	--	--
POS_q89	Bruceine B	鸦胆子素B	Terpenoids	萜类	Diterpenoids	二萜	1	481.2	421.1	[M+H]+	480.2	C23H28O11	C08751	--	--	--	--	--	--	25514-29-8	--	--	--	--
POS_q90	C16 Sphinganine	C16 鞘氨醇	Sugars and alcohols	糖及醇类	Amino Alcohols	氨基醇	1	256.3	102.1	[M-H2O+H]+	273.3	C16H35NO2	--	--	LMSP01040001	Sphingolipids [SP]	Sphingoid bases [SP01]	Sphingoid base homologs and variants [SP0104]	--	--	--	--	--	--
POS_q91	C16 Sphingosine	C16 鞘氨醇	Sugars and alcohols	糖及醇类	Amino Alcohols	氨基醇	1	272.3	254.2	[M+H]+	271.3	C16H33NO2	--	--	LMSP01040008	Sphingolipids [SP]	Sphingoid bases [SP01]	Sphingoid base homologs and variants [SP0104]	HMDB0242181	--	Organic compounds	Organic nitrogen compounds	Organonitrogen compounds	Amines
POS_q92	Calycosin	毛蕊异黄酮	Flavonoids	黄酮	Isoflavones	异黄酮	1	285.3	213.2	[M+H]+	284.3	C16H12O5	C01562	Isoflavonoid biosynthesis(ko00943);;Biosynthesis of secondary metabolites(ko01110)	LMPK12050056	Polyketides [PK]	Flavonoids [PK12]	Isoflavonoids [PK1205]	HMDB0249566	20575-57-9	Organic compounds	Phenylpropanoids and polyketides	Isoflavonoids	O-methylated isoflavonoids
POS_q93	Camalexin	植保素	Alkaloids	生物碱	Indole Alkaloids	吲哚类生物碱	2	201.2	142.2	[M+H]+	200.3	C11H8N2S	C21721	--	--	--	--	--	HMDB0038631	135531-86-1	Organic compounds	Organoheterocyclic compounds	Indoles and derivatives	Indoles
POS_q94	Capsaicin	辣椒素	Polyphenols	多酚	Monophenols	单酚	1	306.4	137.2	[M+H]+	305.4	C18H27NO3	C06866	Biosynthesis of various alkaloids(ko00996);;Metabolic pathways(ko01100);;Biosynthesis of secondary metabolites(ko01110)	LMFA08020085	Fatty Acyls [FA]	Fatty amides [FA08]	N-acyl amines [FA0802]	HMDB0002227	404-86-4	Organic compounds	Benzenoids	Phenols	Methoxyphenols
POS_q95	Carbendazim	多菌灵	Others	其他	Other	其他	3	192.1	160.1	[M+H]+	191.1	C9H9N3O2	C10897	--	--	--	--	--	HMDB0031769	10605-21-7	Organic compounds	Organoheterocyclic compounds	Benzimidazoles	2-benzimidazolylcarbamic acid esters
POS_q96	Chebulanin	诃子宁	Polyphenols	多酚	Other	其他	2	670.4	177	[M+NH4]+	652.5	C27H24O19	--	--	--	--	--	--	--	166833-80-3	--	--	--	--
POS_q97	Choline (Bitartrate)	L-(+)-酒石酸氢胆碱	Ketones, Aldehydes, Acids	酮、醛、酸	Other	其他	1	104.1	60.1	[M-C4H6O6+H]+	253.2	C9H19NO7	--	--	--	--	--	--	--	87-67-2	--	--	--	--
POS_q98	Choline (Chloride)	氯化胆碱	Lipid	脂质	Other	其他	1	104.3	60.1	[M+H]+	104.1	C5H14N+O	--	--	--	--	--	--	--	67-48-1	--	--	--	--
POS_q99	Cimiracemoside D	化合物Cimiracemoside D	Terpenoids	萜类	Triterpenes	三萜	1	696.4	451.2	[M+NH4]+	678.9	C37H58O11	--	--	--	--	--	--	--	290821-39-5	--	--	--	--
POS_q100	Cis-N-Feruloyltyramine	N-顺式阿魏酰酪胺	Alkaloids	生物碱	Other	其他	1	314.4	177.1	[M+H]+	313.4	C18H19NO4	--	--	--	--	--	--	HMDB0036381	80510-09-4	Organic compounds	Phenylpropanoids and polyketides	Cinnamic acids and derivatives	Hydroxycinnamic acids and derivatives
POS_q101	Citicoline	胞磷胆碱	Alkaloids	生物碱	Other	其他	1	489.3	184.1	[M+H]+	488.3	C14H26N4O11P2	C00307	Glycerophospholipid metabolism(ko00564);;Metabolic pathways(ko01100)	--	--	--	--	HMDB0001413	987-78-0	Organic compounds	Organoheterocyclic compounds	Pteridines and derivatives	Pterins and derivatives
POS_q102	Coumarin	香豆素	Coumarins	香豆素	Other	其他	1	147.1	103.2	[M+H]+	146.1	C9H6O2	C05851	Biosynthesis of various plant secondary metabolites(ko00999);;Biosynthesis of secondary metabolites(ko01110)	--	--	--	--	HMDB0001218	91-64-5	Organic compounds	Phenylpropanoids and polyketides	Coumarins and derivatives	--
POS_q103	Coumarin 7	香豆素-7	Coumarins	香豆素	Other	其他	1	334.3	290.2	[M+H]+	333.4	C20H19N3O2	--	--	--	--	--	--	--	27425-55-4	--	--	--	--
POS_q104	Crebanine	克班宁	Alkaloids	生物碱	Quinoline Alkaloids	喹啉类生物碱	3	340.3	309.2	[M+H]+	339.4	C20H21NO4	--	--	--	--	--	--	--	25127-29-1	--	--	--	--
POS_q105	Cupressuflavone	柏木双黄酮	Flavonoids	黄酮	Biflavones	双黄酮	1	539.1	521.1	[M+H]+	538.1	C30H18O10	C10034	--	LMPK12040010	Polyketides [PK]	Flavonoids [PK12]	Biflavonoids and polyflavonoids [PK1204]	--	3952-18-9	--	--	--	--
POS_q106	Curdione	莪术二酮	Terpenoids	萜类	Sesquiterpenes	倍半萜	2	237.2	135.3	[M+H]+	236.3	C15H24O2	C17493	--	--	--	--	--	HMDB0034714	13657-68-6	Organic compounds	Lipids and lipid-like molecules	Prenol lipids	Sesquiterpenoids
POS_q107	Curzerenone	莪术呋喃烯酮	Terpenoids	萜类	Sesquiterpenes	倍半萜	1	231.4	149	[M+H]+	230.3	C15H18O2	C16943	--	--	--	--	--	HMDB0036155	20493-56-5	Organic compounds	Lipids and lipid-like molecules	Prenol lipids	Monoterpenoids
POS_q108	Cyanidin 3-Rutinoside	山奈酚3-O-洋槐糖苷	Flavonoids	黄酮	Anthocyanins	花青素	1	595.2	287.1	[M+H]+	594.2	C27H30O15	C08620	Anthocyanin biosynthesis(ko00942)	--	--	--	--	HMDB0031458	28338-59-2	Organic compounds	Phenylpropanoids and polyketides	Flavonoids	Flavonoid glycosides
POS_q109	Cyclohexanecarboxylic Acid	环己烷羧酸	Organic acid	有机酸	Carboxylic Acids	羧酸	1	129.1	90.2	[M+H]+	128.2	C7H12O2	C09822	Metabolic pathways(ko01100)	--	--	--	--	HMDB0031342	98-89-5	Organic compounds	Organic acids and derivatives	Carboxylic acids and derivatives	Carboxylic acids
POS_q110	Cyclo(Phe-Hpro)	环(苯丙氨酸-羟脯氨酸)二肽	Amino acids	氨基酸	Dipeptide	二肽	1	261.4	120	[M+H]+	260.3	C14H16N2O3	--	--	--	--	--	--	--	1016899-94-7	--	--	--	--
POS_q111	Cyclo(Phe-Leu)	环(苯丙氨酸-亮氨酸)二肽	Amino acids	氨基酸	Dipeptide	二肽	1	261.4	120.1	[M+H]+	260.3	C15H20N2O2	--	--	--	--	--	--	HMDB0094673	3354-31-2	Organic compounds	Organic acids and derivatives	Carboxylic acids and derivatives	Amino acids, peptides, and analogues
POS_q112	Cytisinicline	野靛碱	Alkaloids	生物碱	Pyridine Alkaloids	吡啶类生物碱	1	191	148.2	[M+H]+	190.2	C11H14N2O	C10763	Tropane, piperidine and pyridine alkaloid biosynthesis(ko00960);;Biosynthesis of secondary metabolites(ko01110)	--	--	--	--	--	485-35-8	--	--	--	--
POS_q113	D(-)-2-Aminobutyric Acid	D-2-氨基丁酸	Amino acids	氨基酸	Other	其他	1	104	58.2	[M+H]+	103.1	C4H9NO2	C02261	--	LMFA01100043	Fatty Acyls [FA]	Fatty Acids and Conjugates [FA01]	Amino fatty acids [FA0110]	HMDB0000650	2623-91-8	Organic compounds	Organic acids and derivatives	Carboxylic acids and derivatives	Amino acids, peptides, and analogues
POS_q114	D-Alanine	D-丙氨酸	Amino acids	氨基酸	Other	其他	1	90.2	44.2	[M+H]+	89.1	C3H7NO2	C00133	D-Amino acid metabolism(ko00470);;Metabolic pathways(ko01100)	--	--	--	--	HMDB0001310	338-69-2	Organic compounds	Organic acids and derivatives	Carboxylic acids and derivatives	Amino acids, peptides, and analogues
POS_q115	Dalbergioidin	2',4',5,7-四羟基异黄烷酮	Flavonoids	黄酮	Isoflavones	异黄酮	1	289.1	153	[M+H]+	288.1	C15H12O6	C10415	--	--	--	--	--	HMDB0032707	30368-42-4	Organic compounds	Phenylpropanoids and polyketides	Isoflavonoids	Isoflavans
POS_q116	Danthron	丹蒽醌	Quinones	醌类	Other	其他	1	241.2	163.1	[M+H]+	240.2	C14H8O4	C10312	--	--	--	--	--	HMDB0029752	117-10-2	Organic compounds	Benzenoids	Anthracenes	Anthraquinones
POS_q117	D-(+)-Cellobiose	D-纤维二糖	Sugars and alcohols	糖及醇类	Polysaccharides	多糖	1	360.3	163.2	[M+NH4]+	342.3	C12H22O11	--	--	--	--	--	--	HMDB0000055	528-50-7	Organic compounds	Organic oxygen compounds	Organooxygen compounds	Carbohydrates and carbohydrate conjugates
POS_q118	Decitabine	地西他滨	Nucleotides	核苷酸	Glycosides	糖苷	1	229.3	113.2	[M+H]+	228.2	C8H12N4O4	--	--	--	--	--	--	HMDB0015391	2353-33-5	Organic compounds	Organoheterocyclic compounds	Triazines	Triazinones
POS_q119	Decyl Aldehyde	癸醛	Ketones, Aldehydes, Acids	酮、醛、酸	Other	其他	1	157.3	79	[M+H]+	156.3	C10H20O	C12307	--	LMFA06000052	Fatty Acyls [FA]	Fatty aldehydes [FA06]	--	HMDB0011623	112-31-2	Organic compounds	Organic oxygen compounds	Organooxygen compounds	Carbonyl compounds
POS_q120	Deoxyshikonin	脱氧紫草素	Quinones	醌类	Naphthalene Quinones	萘醌	1	272.9	195	[M+H]+	272.3	C16H16O4	C18133	Ubiquinone and other terpenoid-quinone biosynthesis(ko00130);;Biosynthesis of secondary metabolites(ko01110)	--	--	--	--	--	43043-74-9	--	--	--	--
POS_q121	Desmethoxy Yangonin	去甲氧基醉椒素	Polyphenols	多酚	Other	其他	1	229.2	131.2	[M+H]+	228.2	C14H12O3	--	--	--	--	--	--	HMDB0034270	15345-89-8	Organic compounds	Phenylpropanoids and polyketides	Kavalactones	--
POS_q122	Desoxypeganine	去氧花青素	Alkaloids	生物碱	Other	其他	1	173.3	144	[M+H]+	172.2	C11H12N2	C10656	--	--	--	--	--	--	495-59-0	--	--	--	--
POS_q123	D-Galactosamine Hcl	D-半乳糖胺盐酸盐	Sugars and alcohols	糖及醇类	Monosaccharides	单糖	1	180.3	72.2	[M-Hcl+H]+	215.6	C6H14ClNO5	--	--	--	--	--	--	--	1772-03-8	--	--	--	--
POS_q124	D-Galactose	D-半乳糖	Sugars and alcohols	糖及醇类	Monosaccharides	单糖	1	198.2	163.2	[M+NH4]+	180.2	C6H12O6	C00124	Galactose metabolism(ko00052);;Metabolic pathways(ko01100)	--	--	--	--	HMDB0000143	59-23-4	Organic compounds	Organic oxygen compounds	Organooxygen compounds	Carbohydrates and carbohydrate conjugates
POS_q125	D-Glucosamic Acid	D-氨基葡萄糖酸	Sugars and alcohols	糖及醇类	Amino Sugars	氨基糖	1	196.4	132.1	[M+H]+	195.2	C6H13NO6	C03752	Pentose phosphate pathway(ko00030);;Metabolic pathways(ko01100)	--	--	--	--	--	3646-68-2	--	--	--	--
POS_q126	Dibutyl Maleate	马来酸二丁酯	Organic acid	有机酸	Carboxylic Acids	羧酸	1	229.3	99	[M+H]+	228.3	C12H20O4	--	--	--	--	--	--	--	105-76-0	--	--	--	--
POS_q127	Dicaprylyl Carbonate	碳酸二辛酯	Others	其他	Other	其他	1	304.3	304.3	[M+NH4]+	286.4	C17H34O3	--	--	--	--	--	--	--	1680-31-5	--	--	--	--
POS_q128	Dicentrine	荷苞牡丹碱	Alkaloids	生物碱	Isoquinoline Alkaloids	异喹啉类生物碱	1	340.3	309.1	[M+H]+	339.4	C20H21NO4	C17426	--	--	--	--	--	HMDB0242273	517-66-8	Organic compounds	Alkaloids and derivatives	Aporphines	--
POS_q129	Diethyl Oxalpropionate	草酰丙酸二乙酯	Lipid	脂质	Other	其他	1	203.2	129.2	[M+H]+	202.2	C9H14O5	C04067	--	--	--	--	--	HMDB0032306	759-65-9	Organic compounds	Organic acids and derivatives	Keto acids and derivatives	Beta-keto acids and derivatives
POS_q130	Dimethyl Biphenyl-4,4'-Dicarboxylate	4,4'-二羧酸联苯二甲酯	Polyphenols	多酚	Other	其他	1	271.1	193	[M+H]+	270.3	C16H14O4	--	--	--	--	--	--	HMDB0247395	792-74-5	Organic compounds	Benzenoids	Benzene and substituted derivatives	Biphenyls and derivatives
POS_q131	Dimethylcurcumin	二甲基姜黄素	Phenylpropanoids	苯丙素	Simple Phenylpropanols	简单苯丙素	1	397.2	191.2	[M+H]+	396.4	C23H24O6	--	--	--	--	--	--	HMDB0248645	52328-98-0	Organic compounds	Phenylpropanoids and polyketides	Diarylheptanoids	Linear diarylheptanoids
POS_q132	Diphenyl Disulfide	1,2-二苯基二硫烷	Others	其他	Other	其他	1	241.2	163	[M+Na]+	218.3	C12H10S2	--	--	--	--	--	--	HMDB0031823	882-33-7	Organic compounds	Benzenoids	Benzene and substituted derivatives	--
POS_q133	Diphylline	甘油茶碱	Others	其他	Purines	嘌呤	1	255.1	177	[M+H]+	254.2	C10H14N4O4	C07819	--	--	--	--	--	HMDB0014789	479-18-5	Organic compounds	Organoheterocyclic compounds	Imidazopyrimidines	Purines and purine derivatives
POS_q134	Dl-3-Phenylalanine	DL-苯丙氨酸	Amino acids	氨基酸	Peptides	肽	1	166.3	120.1	[M+H]+	165.2	C9H11NO2	C02057	--	--	--	--	--	--	150-30-1	--	--	--	--
POS_q135	Dl-Alanine	DL-丙氨酸	Amino acids	氨基酸	Other	其他	1	90	44	[M+H]+	89.1	C3H7NO2	C01401	Cyanoamino acid metabolism(ko00460);;Metabolic pathways(ko01100)	--	--	--	--	HMDB0062251	302-72-7	Organic compounds	Organic acids and derivatives	Carboxylic acids and derivatives	Amino acids, peptides, and analogues
POS_q136	Dl-Alpha-Tocopherylacetate	DL-alpha-生育酚乙酸酯	Vitamins	维生素	Other	其他	1	473.4	207.1	[M+H]+	472.4	C31H52O3	C13202	--	--	--	--	--	--	7695-91-2	--	--	--	--
POS_q137	D-Leucine	D-亮氨酸	Amino acids	氨基酸	Other	其他	1	132.2	86	[M+H]+	131.2	C6H13NO2	C01570	--	--	--	--	--	HMDB0013773	328-38-1	Organic compounds	Organic acids and derivatives	Carboxylic acids and derivatives	Amino acids, peptides, and analogues
POS_q138	Dl-Methionine Methylsulfonium Chloride	维生素U	Others	其他	Other	其他	1	164.3	102	[M-Hcl+H]+	199.7	C6H14ClNO2S	--	--	--	--	--	--	--	3493-12-07	--	--	--	--
POS_q139	Dl-Threonine	DL-苏氨酸	Amino acids	氨基酸	Other	其他	1	120	103.1	[M+H]+	119.1	C4H9NO3	--	--	--	--	--	--	--	80-68-2	--	--	--	--
POS_q140	D-Ornithine (Hydrochloride)	D-鸟氨酸盐酸盐	Amino acids	氨基酸	Other	其他	1	133.3	70.1	[M-Hcl+H]+	168.6	C5H13ClN2O2	C11320	--	--	--	--	--	--	16682-12-5	--	--	--	--
POS_q141	D-Panose	D-潘糖	Sugars and alcohols	糖及醇类	Glucans	葡聚糖	1	522.4	325.1	[M+NH4]+	504.4	C18H32O16	C00713	--	--	--	--	--	HMDB0029937	33401-87-5	Organic compounds	Organic oxygen compounds	Organooxygen compounds	Carbohydrates and carbohydrate conjugates
POS_q142	D-Panthenol	D-泛醇	Others	其他	Other	其他	1	206.3	76.2	[M+H]+	205.2	C9H19NO4	C05944	Pantothenate and CoA biosynthesis(ko00770)	LMFA08020198	Fatty Acyls [FA]	Fatty amides [FA08]	N-acyl amines [FA0802]	HMDB0004231	81-13-0	Organic compounds	Organic oxygen compounds	Organooxygen compounds	Alcohols and polyols
POS_q143	D-Phenylalanine	D-苯丙氨酸	Amino acids	氨基酸	Other	其他	1	165.9	120.2	[M+H]+	165.2	C9H11NO2	C02265	Phenylalanine metabolism(ko00360);;D-Amino acid metabolism(ko00470);;Metabolic pathways(ko01100)	--	--	--	--	HMDB0250791	673-06-3	Organic compounds	Organic acids and derivatives	Carboxylic acids and derivatives	Amino acids, peptides, and analogues
POS_q144	D-Proline	D-脯氨酸	Amino acids	氨基酸	Alpha Amino Acids	α氨基酸	1	116.1	70.1	[M+H]+	115.1	C5H9NO2	C00763	Arginine and proline metabolism(ko00330);;D-Amino acid metabolism(ko00470);;Metabolic pathways(ko01100)	--	--	--	--	HMDB0003411	344-25-2	Organic compounds	Organic acids and derivatives	Carboxylic acids and derivatives	Amino acids, peptides, and analogues
POS_q145	D-Serine	D-丝氨酸	Amino acids	氨基酸	Other	其他	1	106	60.2	[M+H]+	105.1	C3H7NO3	C00740	Glycine, serine and threonine metabolism(ko00260);;D-Amino acid metabolism(ko00470);;Metabolic pathways(ko01100)	--	--	--	--	HMDB0003406	312-84-5	Organic compounds	Organic acids and derivatives	Carboxylic acids and derivatives	Amino acids, peptides, and analogues
POS_q146	D-(+)-Trehalose	α,α-海藻糖	Sugars and alcohols	糖及醇类	Monosaccharides	单糖	1	360.3	163.1	[M+NH4]+	342.3	C12H22O11	C01083	Starch and sucrose metabolism(ko00500);;Metabolic pathways(ko01100);;Biosynthesis of secondary metabolites(ko01110);;ABC transporters(ko02010)	--	--	--	--	HMDB0000975	99-20-7	Organic compounds	Organic oxygen compounds	Organooxygen compounds	Carbohydrates and carbohydrate conjugates
POS_q147	Dump	2'-脱氧胸苷-5'-三磷酸	Nucleotides	核苷酸	Ribonucleotides	核糖核苷酸	1	309	113	[M+H]+	308	C9H13N2O8P	C00365	Pyrimidine metabolism(ko00240);;Metabolic pathways(ko01100);;Nucleotide metabolism(ko01232)	--	--	--	--	HMDB0001409	964-26-1	Organic compounds	Nucleosides, nucleotides, and analogues	Pyrimidine nucleotides	Pyrimidine deoxyribonucleotides
POS_q148	Emodin Anthrone	大黄素蒽酮	Quinones	醌类	Anthraquinones	蒽醌	1	257.2	179	[M+H]+	256.2	C15H12O4	--	--	--	--	--	--	HMDB0036457	491-60-1	Organic compounds	Benzenoids	Anthracenes	--
POS_q149	Epitulipinolide	表美国鹅掌楸内酯	Terpenoids	萜类	Sesquiterpenes	倍半萜	1	291.2	231.1	[M+H]+	290.2	C17H22O4	C09566	--	--	--	--	--	--	24164-13-4	--	--	--	--
POS_q150	Ergothioneine-1	麦角硫因	Alkaloids	生物碱	Histidine Alkaloids	组氨酸生物碱	1	230.1	127	[M+H]+	229.1	C9H15N3O2S	C05570	Histidine metabolism(ko00340);;Metabolic pathways(ko01100)	--	--	--	--	--	58511-63-0	--	--	--	--
POS_q151	Eriosematin A	绒毛素A	Flavonoids	黄酮	Other	其他	2	247.2	177.2	[M+H]+	246.3	C14H14O4	--	--	--	--	--	--	--	175448-02-9	--	--	--	--
POS_q152	Ermanin	堪非醇3,4'-二-O-甲醚	Flavonoids	黄酮	Hydroxyflavone	羟基黄酮	1	315.3	300	[M+H]+	314.3	C17H14O6	--	--	LMPK12112697	Polyketides [PK]	Flavonoids [PK12]	Flavones and Flavonols [PK1211]	--	20869-95-8	--	--	--	--
POS_q153	Escin Ib	七叶皂苷B	Terpenoids	萜类	Triterpenes	三萜	2	1131.6	505.3	[M+H]+	1131.3	C55H86O24	--	--	--	--	--	--	--	26339-90-2	--	--	--	--
POS_q154	Ethionamide	乙硫异烟胺	Alkaloids	生物碱	Other	其他	1	166.8	107	[M+H]+	166.2	C8H10N2S	C07665	--	--	--	--	--	HMDB0014747	536-33-4	Organic compounds	Organoheterocyclic compounds	Pyridines and derivatives	--
POS_q155	Ethynyl Estradiol	乙炔基雌二醇	Steroids	甾体	Other	其他	1	319.2	163.1	[M+Na]+	296.4	C20H24O2	C07534	--	LMST02010036	Sterol Lipids [ST]	Steroids [ST02]	C18 steroids (estrogens) and derivatives [ST0201]	HMDB0001926	57-63-6	Organic compounds	Lipids and lipid-like molecules	Steroids and steroid derivatives	Estrane steroids
POS_q156	Eucannabinolide	真大麻素内酯	Terpenoids	萜类	Sesquiterpenes	倍半萜	1	421.2	361.2	[M+H]+	420.2	C22H28O8	C09475	--	--	--	--	--	HMDB0303565	38458-58-1	Organic compounds	Lipids and lipid-like molecules	Prenol lipids	Terpene lactones
POS_q157	Eudesmin	桉脂素	Lignans	木脂素	Other	其他	1	369	291	[M-H2O+H]+	386.4	C22H26O6	--	--	--	--	--	--	--	526-06-7	--	--	--	--
POS_q158	Eupalinolide A	野马追内酯A	Terpenoids	萜类	Sesquiterpenes	倍半萜	1	480.4	181.2	[M+NH4]+	462.5	C24H30O9	--	--	--	--	--	--	--	877822-40-7	--	--	--	--
POS_q159	Euphorbia Factor L1	大戟因子 L1	Terpenoids	萜类	Diterpenoids	二萜	2	553.1	297.4	[M+H]+	552.7	C32H40O8	--	--	--	--	--	--	--	76376-43-7	--	--	--	--
POS_q160	(E)-Β-Farnesene	(E)-β-金合欢烯	Terpenoids	萜类	Sesquiterpenes	倍半萜	1	205.3	87.1	[M+H]+	204.3	C15H24	C09666	Sesquiterpenoid and triterpenoid biosynthesis(ko00909);;Biosynthesis of secondary metabolites(ko01110)	LMFA11000040	Fatty Acyls [FA]	Hydrocarbons [FA11]	--	HMDB0062763	18794-84-8	Organic compounds	Lipids and lipid-like molecules	Prenol lipids	Sesquiterpenoids
POS_q161	Flaconitine	乙酰乌头碱	Alkaloids	生物碱	Other	其他	2	688.1	628.2	[M+H]+	687.8	C36H49NO12	--	--	--	--	--	--	--	77181-26-1	--	--	--	--
POS_q162	Fosfructose (Trisodium)	D-果糖-1,6-二磷酸三钠盐	Sugars and alcohols	糖及醇类	Monosaccharides	单糖	1	407	245	[M+H]+	406.1	C6H11Na3O12P2	--	--	--	--	--	--	--	38099-82-0	--	--	--	--
POS_q163	Fulvine	富尔文碱	Alkaloids	生物碱	Pyrrole Alkaloids	吡咯类生物碱	1	310.2	292.2	[M+H]+	309.2	C16H23NO5	C10304	--	--	--	--	--	--	6029-87-4	--	--	--	--
POS_q164	Galactinol Hydrate	肌醇半乳糖苷二水合物	Sugars and alcohols	糖及醇类	Disaccharides	二糖	1	360.3	163.3	[M+NH4]+	342.3	C12H22O11	C01235	Galactose metabolism(ko00052);;Metabolic pathways(ko01100)	--	--	--	--	HMDB0005826	3687-64-7	Organic compounds	Organic oxygen compounds	Organooxygen compounds	Carbohydrates and carbohydrate conjugates
POS_q165	Galanthamine (Hydrobromide)	氢溴酸加兰他敏	Alkaloids	生物碱	Other	其他	1	288.3	213.2	[M-HBr+H]+	368.3	C17H22BrNO3	--	--	--	--	--	--	HMDB0014812	1953-04-04	Organic compounds	Alkaloids and derivatives	Amaryllidaceae alkaloids	Galanthamine-type amaryllidaceae alkaloids
POS_q166	Gamma-Glutamylcysteine	γ-谷氨酸-半胱氨酸	Amino acids	氨基酸	Other	其他	2	251	122.1	[M+H]+	250.3	C8H14N2O5S	C00669	Glutathione metabolism(ko00480);;Metabolic pathways(ko01100);;Biosynthesis of cofactors(ko01240)	--	--	--	--	HMDB0001049	636-58-8	Organic compounds	Organic acids and derivatives	Carboxylic acids and derivatives	Amino acids, peptides, and analogues
POS_q167	Ganoderic Acid L	灵芝酸L	Terpenoids	萜类	Triterpenes	三萜	1	535.3	499.3	[M+H]+	534.3	C30H46O8	--	--	--	--	--	--	HMDB0035885	102607-24-9	Organic compounds	Phenylpropanoids and polyketides	Isoflavonoids	O-methylated isoflavonoids
POS_q168	Gemcitabine	吉西他滨	Nucleotides	核苷酸	Deoxyribonucleosides	脱氧核糖核苷	1	264.1	112.1	[M+H]+	263.1	C9H11F2N3O4	C07650	--	--	--	--	--	HMDB0014584	95058-81-4	Organic compounds	Nucleosides, nucleotides, and analogues	Pyrimidine nucleosides	Pyrimidine 2'-deoxyribonucleosides
POS_q169	Gentianose	龙胆三糖	Sugars and alcohols	糖及醇类	Polysaccharides	多糖	1	522.4	325.1	[M+NH4]+	504.4	C18H32O16	C08239	--	--	--	--	--	HMDB0034072	25954-44-3	Organic compounds	Organic oxygen compounds	Organooxygen compounds	Carbohydrates and carbohydrate conjugates
POS_q171	Germacrone	吉马酮	Terpenoids	萜类	Sesquiterpenes	倍半萜	1	241.2	163	[M+Na]+	218.3	C15H22O	C16966	--	--	--	--	--	HMDB0252704	6902-91-6	Organic compounds	Lipids and lipid-like molecules	Prenol lipids	Sesquiterpenoids
POS_q172	(+)-Glaucarubinone	(+)-乐园树酮	Terpenoids	萜类	Diterpenoids	二萜	1	495.2	477.2	[M+H]+	494.2	C25H34O10	C08763	--	--	--	--	--	--	1259-86-5	--	--	--	--
POS_q173	Glucosamine (Hydrochloride)	盐酸氨基葡萄糖	Sugars and alcohols	糖及醇类	Monosaccharides	单糖	1	180.3	162.1	[M-Hcl+H]+	215.6	C6H14ClNO5	--	--	--	--	--	--	--	66-84-2	--	--	--	--
POS_q174	Glycycoumarin	甘草香豆素	Coumarins	香豆素	Other	其他	1	369	291.1	[M+H]+	368.4	C21H20O6	--	--	LMPK12160018	Polyketides [PK]	Flavonoids [PK12]	Other Flavonoids [PK1216]	HMDB0038225	94805-82-0	Organic compounds	Phenylpropanoids and polyketides	Isoflavonoids	Hydroxyisoflavonoids
POS_q175	Glycyltryptophan Hydrate	甘氨酰-色氨酸	Amino acids	氨基酸	Dipeptide	二肽	1	262.4	188	[M+H]+	261.3	C13H15N3O3	--	--	--	--	--	--	--	2390-74-1	--	--	--	--
POS_q176	Guanidinosuccinic Acid	胍基琥珀酸	Organic acid	有机酸	Carboxylic Acids	羧酸	1	176.2	87.9	[M+H]+	175.1	C5H9N3O4	C03139	--	--	--	--	--	HMDB0003157	6133-30-8	Organic compounds	Organic acids and derivatives	Carboxylic acids and derivatives	Amino acids, peptides, and analogues
POS_q177	Guanosine	鸟嘌呤核苷	Nucleotides	核苷酸	Purine Nucleosides	嘌呤核苷	1	284.3	152.2	[M+H]+	283.2	C10H13N5O5	C00387	Purine metabolism(ko00230);;Metabolic pathways(ko01100);;Nucleotide metabolism(ko01232);;ABC transporters(ko02010)	--	--	--	--	HMDB0000133	118-00-3	Organic compounds	Nucleosides, nucleotides, and analogues	Purine nucleosides	--
POS_q178	Guanosine 3',5'-Cyclic Monophosphate	鸟苷 3',5'-环一磷酸	Nucleotides	核苷酸	Ribonucleotides	核糖核苷酸	1	346.1	152.1	[M+H]+	345	C10H12N5O7P	C00942	Purine metabolism(ko00230);;Metabolic pathways(ko01100)	--	--	--	--	HMDB0001314	7665-99-8	Organic compounds	Nucleosides, nucleotides, and analogues	Purine nucleotides	Cyclic purine nucleotides
POS_q179	H-Abu-Oh	L-2-氨基丁酸	Amino acids	氨基酸	Other	其他	1	104.2	58.1	[M+H]+	103.1	C4H9NO2	C02356	Cysteine and methionine metabolism(ko00270);;Metabolic pathways(ko01100)	LMFA01100034	Fatty Acyls [FA]	Fatty Acids and Conjugates [FA01]	Amino fatty acids [FA0110]	HMDB0000452	1492-24-6	Organic compounds	Organic acids and derivatives	Carboxylic acids and derivatives	Amino acids, peptides, and analogues
POS_q180	H-Ala-Ala-Oh	L-丙氨酰-L-丙氨酸	Amino acids	氨基酸	Dipeptide	二肽	1	161.2	161.2	[M+H]+	160.2	C6H12N2O3	--	--	--	--	--	--	HMDB0028680	1948-31-8	Organic compounds	Organic acids and derivatives	Carboxylic acids and derivatives	Amino acids, peptides, and analogues
POS_q181	Harmine Hydrochloride	盐酸哈尔明碱	Alkaloids	生物碱	Other	其他	2	213.3	170.2	[M-Hcl+H]+	248.7	C13H13ClN2O	--	--	--	--	--	--	--	343-27-1	--	--	--	--
POS_q182	Hastatoside	戟叶马鞭草苷	Terpenoids	萜类	Iridoids	环烯醚萜	2	422.3	243.1	[M+NH4]+	404.4	C17H24O11	--	--	--	--	--	--	HMDB0301945	50816-24-5	Organic compounds	Lipids and lipid-like molecules	Prenol lipids	Terpene glycosides
POS_q183	Hematoxylin	苏木精	Polyphenols	多酚	Other	其他	1	302.9	224.9	[M+H]+	302.3	C16H14O6	C09931	--	LMPK12100063	Polyketides [PK]	Flavonoids [PK12]	Neoflavonoids [PK1210]	HMDB0242211	517-28-2	Organic compounds	Organoheterocyclic compounds	Benzopyrans	1-benzopyrans
POS_q184	Hemin	氯化血红素	Others	其他	Other	其他	1	616.3	557.1	[M-Hcl+H]+	651.9	C34H32ClFeN4O4	C06767	ABC transporters(ko02010)	--	--	--	--	HMDB0000887	16009-13-5	Organic compounds	Organoheterocyclic compounds	Tetrapyrroles and derivatives	Metallotetrapyrroles
POS_q185	Hesperidin	橙皮苷	Flavonoids	黄酮	Flavonones	二氢黄酮	2	611	303	[M+H]+	610.6	C28H34O15	C09755	--	LMPK12140451	Polyketides [PK]	Flavonoids [PK12]	Flavanones [PK1214]	HMDB0003265	520-26-3	Organic compounds	Phenylpropanoids and polyketides	Flavonoids	Flavonoid glycosides
POS_q186	Hexadecanal	十六醛	Ketones, Aldehydes, Acids	酮、醛、酸	Fatty Aldehyde	脂肪醛	1	240.9	163	[M+H]+	240.4	C16H32O	C00517	Fatty acid degradation(ko00071)	LMFA06000088	Fatty Acyls [FA]	Fatty aldehydes [FA06]	--	HMDB0001551	629-80-1	Organic compounds	Lipids and lipid-like molecules	Fatty Acyls	Fatty aldehydes
POS_q187	H-Hoarg-Oh	高精氨酸	Amino acids	氨基酸	Other	其他	1	189.3	84.3	[M+H]+	188.2	C7H16N4O2	C01924	--	--	--	--	--	HMDB0000670	156-86-5	Organic compounds	Organic acids and derivatives	Carboxylic acids and derivatives	Amino acids, peptides, and analogues
POS_q188	H-N-Me-Ala-Oh	N-甲基-L-丙氨酸	Amino acids	氨基酸	Other	其他	1	104.3	58.1	[M+H]+	103.1	C4H9NO2	C02721	--	--	--	--	--	--	3913-67-5	--	--	--	--
POS_q189	Homodihydrocapsaicin I	高二氢辣椒素	Polyphenols	多酚	Monophenols	单酚	1	322.4	137	[M+H]+	321.4	C19H31NO3	--	--	--	--	--	--	HMDB0036330	20279-06-5	Organic compounds	Benzenoids	Phenols	Methoxyphenols
POS_q190	Homoferreirin	高淝任素	Flavonoids	黄酮	Isoflavones	异黄酮	1	317.1	153	[M+H]+	316.1	C17H16O6	C10457	--	LMPK12050502	Polyketides [PK]	Flavonoids [PK12]	Isoflavonoids [PK1205]	HMDB0030111	482-01-9	Organic compounds	Phenylpropanoids and polyketides	Isoflavonoids	O-methylated isoflavonoids
POS_q191	Homoplantaginin	高车前苷	Flavonoids	黄酮	Polyphenols	多酚	1	463	301	[M+H]+	462.4	C22H22O11	C17762	--	LMPK12111119	Polyketides [PK]	Flavonoids [PK12]	Flavones and Flavonols [PK1211]	--	17680-84-1	--	--	--	--
POS_q192	H-Tyr(3-I)-Oh	3-碘-L-酪氨酸	Amino acids	氨基酸	Other	其他	1	308	262.1	[M+H]+	307.1	C9H10INO3	C02515	Tyrosine metabolism(ko00350);;Metabolic pathways(ko01100)	--	--	--	--	HMDB0000021	70-78-0	Organic compounds	Organic acids and derivatives	Carboxylic acids and derivatives	Amino acids, peptides, and analogues
POS_q193	(-)-Huperzine A	石杉碱甲	Terpenoids	萜类	Sesquiterpenes	倍半萜	1	243.3	210.2	[M+H]+	242.3	C15H18N2O	--	--	--	--	--	--	--	102518-79-6	--	--	--	--
POS_q194	Hydrastinine	羟氨苄青霉素	Alkaloids	生物碱	Isoquinoline Alkaloids	异喹啉类生物碱	2	224.8	147	[M+NH4]+	207.2	C11H13NO3	--	--	--	--	--	--	--	6592-85-4	--	--	--	--
POS_q195	Hydroxy-Β-Sanshool	羟基-β-山椒素	Alkaloids	生物碱	Other	其他	2	264	246.1	[M+H]+	263.4	C16H25NO2	--	--	LMFA08020327	Fatty Acyls [FA]	Fatty amides [FA08]	N-acyl amines [FA0802]	--	97465-69-5	--	--	--	--
POS_q196	Hygric Acid	古液酸	Organic acid	有机酸	Carboxylic Acids	羧酸	1	130	84.2	[M+H]+	129.2	C6H11NO2	--	--	--	--	--	--	HMDB0094696	475-11-6	Organic compounds	Organic acids and derivatives	Carboxylic acids and derivatives	Amino acids, peptides, and analogues
POS_q197	Hygromycin B	潮霉素B	Sugars and alcohols	糖及醇类	Glycosides	糖苷	3	528.2	177.1	[M+H]+	527.2	C20H37N3O13	C01925	--	--	--	--	--	HMDB0034229	31282-04-9	Organic compounds	Organic oxygen compounds	Organooxygen compounds	Carbohydrates and carbohydrate conjugates
POS_q198	Hypaphorine	刺桐碱	Alkaloids	生物碱	Indole Alkaloids	吲哚类生物碱	1	247.3	188.1	[M+H]+	246.3	C14H18N2O2	C09213	--	--	--	--	--	HMDB0061115	487-58-1	Organic compounds	Organic acids and derivatives	Carboxylic acids and derivatives	Amino acids, peptides, and analogues
POS_q199	Imidazol-1-Yl-Acetic Acid	1-咪唑乙酸	Organic acid	有机酸	Carboxylic Acids	羧酸	1	126.9	81.2	[M+H]+	126.1	C5H6N2O2	--	--	--	--	--	--	HMDB0029736	22884-10-2	Organic compounds	Organic acids and derivatives	Carboxylic acids and derivatives	Amino acids, peptides, and analogues
POS_q200	Imidazoleacetic Acid (Hydrochloride)	1H-咪唑-5-乙酸盐酸盐	Organic acid	有机酸	Carboxylic Acids	羧酸	1	127.2	81.1	[M-Hcl+H]+	162.6	C5H7ClN2O2	--	--	--	--	--	--	--	3251-69-2	--	--	--	--
POS_q201	Iridotrial	虹膜房	Terpenoids	萜类	Monoterpenes	单萜	1	205.1	149	[M+Na]+	182.1	C10H14O3	C06070	Monoterpenoid biosynthesis(ko00902);;Metabolic pathways(ko01100);;Biosynthesis of secondary metabolites(ko01110)	LMPR0102070004	Prenol Lipids [PR]	Isoprenoids [PR01]	C10 isoprenoids (monoterpenes) [PR0102]	--	69098-42-6	--	--	--	--
POS_q202	Isocurcumenol	异莪术烯醇	Terpenoids	萜类	Sesquiterpenes	倍半萜	1	257.2	179.1	[M+Na]+	234.3	C15H22O2	--	--	--	--	--	--	HMDB0036647	24063-71-6	Organic compounds	Lipids and lipid-like molecules	Prenol lipids	Sesquiterpenoids
POS_q203	Isoetharine	异他林	Sugars and alcohols	糖及醇类	Amino Alcohols	氨基醇	1	222.1	133.1	[M-H2O+H]+	239.3	C13H21NO3	C07053	--	--	--	--	--	HMDB0014366	530-08-5	Organic compounds	Benzenoids	Phenols	Benzenediols
POS_q204	Isoeugenol Acetate	乙酸异丁香酚酯	Phenylpropanoids	苯丙素	Simple Phenylpropanols	简单苯丙素	1	207.2	165.2	[M+H]+	206.2	C12H14O3	--	--	--	--	--	--	HMDB0032348	93-29-8	Organic compounds	Benzenoids	Phenol esters	--
POS_q205	Isoleucyl-Aspartate	异亮氨酰-天冬氨酸	Amino acids	氨基酸	Dipeptide	二肽	2	288.2	166.1	[M+ACN+H]+	246.1	C10H18N2O5	--	--	--	--	--	--	HMDB0028903	--	Organic compounds	Organic acids and derivatives	Carboxylic acids and derivatives	Amino acids, peptides, and analogues
POS_q206	Isolongifolene	异长叶烯	Terpenoids	萜类	Sesquiterpenes	倍半萜	1	227	149	[M+Na]+	204.3	C15H24	--	--	--	--	--	--	--	1135-66-6	--	--	--	--
POS_q207	Isomangiferin	异芒果苷	Xanthones	氧杂蒽酮	Other	其他	2	423.1	303.1	[M+H]+	422.3	C19H18O11	C16979	--	--	--	--	--	HMDB0029477	24699-16-9	Organic compounds	Organoheterocyclic compounds	Benzopyrans	1-benzopyrans
POS_q208	Isomedicarpin	异美迪紫檀素	Flavonoids	黄酮	Isoflavones	异黄酮	1	271.3	167.1	[M+H]+	270.3	C16H14O4	--	--	LMPK12070030	Polyketides [PK]	Flavonoids [PK12]	Pterocarpans [PK1207]	HMDB0033305	74560-05-7	Organic compounds	Phenylpropanoids and polyketides	Isoflavonoids	Furanoisoflavonoids
POS_q209	Isopsoralenoside	异补骨脂苷	Polyphenols	多酚	Glycosides	糖苷	2	384.3	205	[M+NH4]+	366.3	C17H18O9	--	--	--	--	--	--	--	905954-18-9	--	--	--	--
POS_q210	Jervine	蒜黎芦碱	Alkaloids	生物碱	Piperidine Alkaloids	哌啶类生物碱	3	426.5	313.3	[M+H]+	425.6	C27H39NO3	C10811	--	--	--	--	--	HMDB0253731	469-59-0	Organic compounds	Lipids and lipid-like molecules	Steroids and steroid derivatives	Steroidal alkaloids
POS_q211	Kaempferol 3-O-Beta-Sophoroside	山奈酚-3-O-β-D-槐糖苷	Flavonoids	黄酮	Flavonoid Glycosides	黄酮苷	1	611.3	287	[M+H]+	610.5	C27H30O16	C12634	Flavone and flavonol biosynthesis(ko00944);;Biosynthesis of secondary metabolites(ko01110)	--	--	--	--	--	19895-95-5	--	--	--	--
POS_q212	Kaempferol 3-O-Gentiobioside	山柰酚 3-O-龙胆双苷	Flavonoids	黄酮	Flavonols	黄酮醇	1	611.2	287.1	[M+H]+	610.5	C27H30O16	--	--	LMPK12111731	Polyketides [PK]	Flavonoids [PK12]	Flavones and Flavonols [PK1211]	HMDB0303606	22149-35-5	Organic compounds	Phenylpropanoids and polyketides	Flavonoids	Flavonoid glycosides
POS_q213	Kaempferol-3-O-Β-D-Glucosyl(1-2)Rhamnoside	山奈酚-3-O-葡萄糖(1-2)鼠李糖苷	Sugars and alcohols	糖及醇类	Glycosides	糖苷	1	595.3	287.1	[M+H]+	594.5	C27H30O15	--	--	--	--	--	--	HMDB0040475	142451-65-8	Organic compounds	Phenylpropanoids and polyketides	Flavonoids	Flavonoid glycosides
POS_q214	Karacoline	多根乌头碱	Terpenoids	萜类	Diterpenoids	二萜	1	378.3	360.3	[M+H]+	377.5	C22H35NO4	C08693	--	--	--	--	--	--	39089-30-0	--	--	--	--
POS_q215	Knightinol	奈提诺	Alkaloids	生物碱	Tropane Alkaloids	莨菪烷类生物碱	1	290.2	230.2	[M+H]+	289.2	C17H23NO3	C10859	--	--	--	--	--	--	77053-06-6	--	--	--	--
POS_q216	Kojibiose	A-葡糖-A-葡糖苷	Nucleotides	核苷酸	Other	其他	1	325.1	85	[M-H2O+H]+	342.1	C12H22O11	C19632	--	--	--	--	--	HMDB0011742	2140-29-6	Organic compounds	Lipids and lipid-like molecules	Fatty Acyls	Fatty acyl glycosides
POS_q217	Kynurenic Acid	犬尿喹啉酸	Alkaloids	生物碱	Quinoline Alkaloids	喹啉类生物碱	1	190.3	144.2	[M+H]+	189.2	C10H7NO3	C01717	Tryptophan metabolism(ko00380);;Metabolic pathways(ko01100)	--	--	--	--	HMDB0000715	492-27-3	Organic compounds	Organoheterocyclic compounds	Quinolines and derivatives	Quinoline carboxylic acids
POS_q218	Kynurine	4-羟基喹啉	Others	其他	Other	其他	1	146.3	77.1	[M+H]+	145.2	C9H7NO	C06343	--	--	--	--	--	HMDB0246466	611-36-9	Organic compounds	Organoheterocyclic compounds	Quinolines and derivatives	Quinolones and derivatives
POS_q219	Lactitol	乳糖醇	Sugars and alcohols	糖及醇类	Sugar Alcohols	糖醇	1	362.3	183.1	[M+NH4]+	344.3	C12H24O11	--	--	--	--	--	--	HMDB0040937	585-86-4	Organic compounds	Lipids and lipid-like molecules	Fatty Acyls	Fatty acyl glycosides
POS_q220	Lactobionic Acid	乳糖酸	Sugars and alcohols	糖及醇类	Disaccharides	二糖	1	323	207.2	[M-Hcl+H]+	358.3	C12H22O12	--	--	--	--	--	--	HMDB0253945	96-82-2	Organic compounds	Lipids and lipid-like molecules	Fatty Acyls	Fatty acyl glycosides
POS_q221	Lactose	乳糖	Sugars and alcohols	糖及醇类	Disaccharides	二糖	1	343.2	163.2	[M+H]+	342.3	C12H22O11	C00243	Galactose metabolism(ko00052);;Metabolic pathways(ko01100);;ABC transporters(ko02010)	--	--	--	--	HMDB0000186	63-42-3	Organic compounds	Organic oxygen compounds	Organooxygen compounds	Carbohydrates and carbohydrate conjugates
POS_q222	Lactulose	乳果糖	Sugars and alcohols	糖及醇类	Disaccharides	二糖	1	360.3	325.1	[M+NH4]+	342.3	C12H22O11	C07064	--	--	--	--	--	HMDB0000740	4618-18-2	Organic compounds	Organic oxygen compounds	Organooxygen compounds	Carbohydrates and carbohydrate conjugates
POS_q223	L-Alanine	L-丙氨酸	Amino acids	氨基酸	Other	其他	1	90.1	44	[M+H]+	89	C3H7NO2	C01401	Cyanoamino acid metabolism(ko00460);;Metabolic pathways(ko01100)	--	--	--	--	HMDB0000161	56-41-7	Organic compounds	Organic acids and derivatives	Carboxylic acids and derivatives	Amino acids, peptides, and analogues
POS_q224	L-Alloisoleucine	L-别异亮氨酸	Amino acids	氨基酸	Other	其他	1	132.3	86.2	[M+H]+	131.2	C6H13NO2	C21096	--	--	--	--	--	HMDB0000557	1509-34-8	Organic compounds	Organic acids and derivatives	Carboxylic acids and derivatives	Amino acids, peptides, and analogues
POS_q225	L-Arginine	L-精氨酸	Amino acids	氨基酸	Other	其他	1	175.3	70.1	[M+H]+	174.2	C6H14N4O2	C00062	Arginine biosynthesis(ko00220);;Monobactam biosynthesis(ko00261);;Arginine and proline metabolism(ko00330);;D-Amino acid metabolism(ko00470);;Aminoacyl-tRNA biosynthesis(ko00970);;Metabolic pathways(ko01100);;Biosynthesis of secondary metabolites(ko01110);;Biosynthesis of amino acids(ko01230);;ABC transporters(ko02010)	--	--	--	--	HMDB0000517	74-79-3	Organic compounds	Organic acids and derivatives	Carboxylic acids and derivatives	Amino acids, peptides, and analogues
POS_q226	L-Arginine (Hydrochloride)	L-精氨酸盐酸盐	Amino acids	氨基酸	Other	其他	1	175.3	70.2	[M-Hcl+H]+	210.7	C6H15ClN4O2	--	--	--	--	--	--	HMDB0303361	1119-34-2	Organic compounds	Organic acids and derivatives	Carboxylic acids and derivatives	Amino acids, peptides, and analogues
POS_q227	L-Asparagine	L-(+)-无水天冬酰胺酸	Amino acids	氨基酸	Other	其他	1	133.1	74	[M+H]+	132.1	C4H8N2O3	C00152	Alanine, aspartate and glutamate metabolism(ko00250);;Cyanoamino acid metabolism(ko00460);;Aminoacyl-tRNA biosynthesis(ko00970);;Metabolic pathways(ko01100);;Biosynthesis of secondary metabolites(ko01110);;Biosynthesis of amino acids(ko01230)	--	--	--	--	HMDB0000168	70-47-3	Organic compounds	Organic acids and derivatives	Carboxylic acids and derivatives	Amino acids, peptides, and analogues
POS_q228	L-Azetidine-2-Carboxylic Acid	L-氮杂环丁烷-2-羧酸	Organic acid	有机酸	Carboxylic Acids	羧酸	1	102	56.2	[M+H]+	101.1	C4H7NO2	C08267	--	--	--	--	--	HMDB0029615	2133-34-8	Organic compounds	Organic acids and derivatives	Carboxylic acids and derivatives	Amino acids, peptides, and analogues
POS_q229	L-Canavanine Sulfate	L-刀豆氨酸硫酸盐	Amino acids	氨基酸	Other	其他	1	177.2	76.1	[M-H2SO4+H]+	274.2	C5H14N4O7S	--	--	--	--	--	--	HMDB0002706	2219-31-0	Organic compounds	Organic acids and derivatives	Carboxylic acids and derivatives	Amino acids, peptides, and analogues
POS_q230	L-Carnitine	左旋肉碱	Others	其他	Other	其他	1	162.2	103.1	[M+H]+	161.2	C7H15NO3	C00318	--	--	--	--	--	HMDB0000062	541-15-1	Organic compounds	Organic nitrogen compounds	Organonitrogen compounds	Quaternary ammonium salts
POS_q231	Leucocyanidin	无色矢车菊素	Flavonoids	黄酮	Polyphenols	多酚	1	307	229	[M+H]+	306.3	C15H14O7	C05906	Flavonoid biosynthesis(ko00941);;Metabolic pathways(ko01100);;Biosynthesis of secondary metabolites(ko01110)	LMPK12020202	Polyketides [PK]	Flavonoids [PK12]	Flavans, Flavanols and Leucoanthocyanidins [PK1202]	HMDB0303660	480-17-1	Organic compounds	Phenylpropanoids and polyketides	Flavonoids	Flavans
POS_q232	Levoglucosan	(1R,2S,3S,4R,5S)-6,8-二氧杂双环[3.2.1]辛烷-2,3,4-三醇	Others	其他	Other	其他	1	162.8	84.9	[M+H]+	162.1	C6H10O5	C22350	--	--	--	--	--	HMDB0000640	498-07-7	Organic compounds	Organoheterocyclic compounds	Oxepanes	--
POS_q233	Levomenol	(-)-α-红没药醇	Terpenoids	萜类	Sesquiterpenes	倍半萜	1	240.8	163.1	[M+NH4]+	222.4	C15H26O	C09621	Metabolic pathways(ko01100)	--	--	--	--	HMDB0036197	23089-26-1	Organic compounds	Lipids and lipid-like molecules	Prenol lipids	Sesquiterpenoids
POS_q234	L-Glutamine	L-谷氨酰胺	Amino acids	氨基酸	Other	其他	1	147.2	84.2	[M+H]+	146.1	C5H10N2O3	C00064	Arginine biosynthesis(ko00220);;Purine metabolism(ko00230);;Pyrimidine metabolism(ko00240);;Alanine, aspartate and glutamate metabolism(ko00250);;D-Amino acid metabolism(ko00470);;Glyoxylate and dicarboxylate metabolism(ko00630);;Vitamin B6 metabolism(ko00750);;Nitrogen metabolism(ko00910);;Aminoacyl-tRNA biosynthesis(ko00970);;Metabolic pathways(ko01100);;Biosynthesis of amino acids(ko01230);;Nu…	--	--	--	--	HMDB0000641	56-85-9	Organic compounds	Organic acids and derivatives	Carboxylic acids and derivatives	Amino acids, peptides, and analogues
POS_q235	L-Histidine	L-组氨酸	Amino acids	氨基酸	Other	其他	1	156.3	110.1	[M+H]+	155.2	C6H9N3O2	C00135	Histidine metabolism(ko00340);;beta-Alanine metabolism(ko00410);;D-Amino acid metabolism(ko00470);;Aminoacyl-tRNA biosynthesis(ko00970);;Metabolic pathways(ko01100);;Biosynthesis of secondary metabolites(ko01110);;Biosynthesis of amino acids(ko01230);;ABC transporters(ko02010)	--	--	--	--	HMDB0000177	71-00-1	Organic compounds	Organic acids and derivatives	Carboxylic acids and derivatives	Amino acids, peptides, and analogues
POS_q236	L-Homoserine	L-高丝氨酸	Amino acids	氨基酸	Other	其他	1	120.3	74.1	[M+H]+	119.1	C4H9NO3	C00263	Glycine, serine and threonine metabolism(ko00260);;Cysteine and methionine metabolism(ko00270);;Lysine biosynthesis(ko00300);;Sulfur metabolism(ko00920);;Metabolic pathways(ko01100);;Biosynthesis of secondary metabolites(ko01110);;Biosynthesis of amino acids(ko01230)	--	--	--	--	HMDB0000719	672-15-1	Organic compounds	Organic acids and derivatives	Carboxylic acids and derivatives	Amino acids, peptides, and analogues
POS_q237	L-Homoserine-1	同型丝氨酸	Amino acids	氨基酸	Alpha Amino Acids	α氨基酸	1	120.1	56	[M+H]+	119.1	C4H9NO3	C00263	Glycine, serine and threonine metabolism(ko00260);;Cysteine and methionine metabolism(ko00270);;Lysine biosynthesis(ko00300);;Sulfur metabolism(ko00920);;Metabolic pathways(ko01100);;Biosynthesis of secondary metabolites(ko01110);;Biosynthesis of amino acids(ko01230)	--	--	--	--	--	1927-25-9	--	--	--	--
POS_q238	L-Hyoscyamine	L-莨菪碱	Alkaloids	生物碱	Other	其他	1	290	124	[M+H]+	289.4	C17H23NO3	C02046	Tropane, piperidine and pyridine alkaloid biosynthesis(ko00960);;Metabolic pathways(ko01100);;Biosynthesis of secondary metabolites(ko01110)	--	--	--	--	HMDB0014568	101-31-5	Organic compounds	Alkaloids and derivatives	Tropane alkaloids	--
POS_q239	Limonexic Acid	柠檬酸	Terpenoids	萜类	Triterpenes	三萜	1	503.2	485.2	[M+H]+	502.2	C26H30O10	--	--	--	--	--	--	HMDB0036075	99026-99-0	Organic compounds	Lipids and lipid-like molecules	Prenol lipids	Triterpenoids
POS_q240	Linderene	乌药醇	Steroids	甾体	Other	其他	1	231.3	153.3	[M+H]+	230.3	C15H18O2	C16988	--	--	--	--	--	--	26146-27-0	--	--	--	--
POS_q241	Lipiferolide	鹅掌揪内酯	Terpenoids	萜类	Sesquiterpenes	倍半萜	1	307.2	247.1	[M+H]+	306.1	C17H22O5	C09497	--	--	--	--	--	--	41059-80-7	--	--	--	--
POS_q242	Liquidambaric Lactone	路路通内酯	Terpenoids	萜类	Other	其他	1	469.5	121.3	[M+H]+	468.7	C30H44O4	--	--	--	--	--	--	--	185051-75-6	--	--	--	--
POS_q243	Liriopesides B	山麦冬皂苷B	Steroids	甾体	Saponins	皂苷	1	723.6	269.1	[M+H]+	722.9	C39H62O12	--	--	--	--	--	--	--	87425-34-1	--	--	--	--
POS_q244	L-Isoleucine	L-异亮氨酸	Amino acids	氨基酸	Other	其他	1	132.3	86.2	[M+H]+	131.2	C6H13NO2	C00407	Valine, leucine and isoleucine degradation(ko00280);;Valine, leucine and isoleucine biosynthesis(ko00290);;Cyanoamino acid metabolism(ko00460);;Tropane, piperidine and pyridine alkaloid biosynthesis(ko00960);;Glucosinolate biosynthesis(ko00966);;Aminoacyl-tRNA biosynthesis(ko00970);;Metabolic pathways(ko01100);;Biosynthesis of secondary metabolites(ko01110);;2-Oxocarboxylic acid metabolism(ko0121…	LMFA01100047	Fatty Acyls [FA]	Fatty Acids and Conjugates [FA01]	Amino fatty acids [FA0110]	HMDB0000172	73-32-5	Organic compounds	Organic acids and derivatives	Carboxylic acids and derivatives	Amino acids, peptides, and analogues
POS_q245	L-Leucine	L-亮氨酸	Amino acids	氨基酸	Other	其他	1	132.3	86.2	[M+H]+	131.2	C6H13NO2	C00123	Valine, leucine and isoleucine degradation(ko00280);;Valine, leucine and isoleucine biosynthesis(ko00290);;Glucosinolate biosynthesis(ko00966);;Aminoacyl-tRNA biosynthesis(ko00970);;Metabolic pathways(ko01100);;Biosynthesis of secondary metabolites(ko01110);;2-Oxocarboxylic acid metabolism(ko01210);;Biosynthesis of amino acids(ko01230);;ABC transporters(ko02010)	--	--	--	--	HMDB0000687	61-90-5	Organic compounds	Organic acids and derivatives	Carboxylic acids and derivatives	Amino acids, peptides, and analogues
POS_q246	L-Lysine	L-赖氨酸	Amino acids	氨基酸	Other	其他	1	147.1	84.1	[M+H]+	146.1	C6H14N2O2	C00047	Lysine biosynthesis(ko00300);;Lysine degradation(ko00310);;D-Amino acid metabolism(ko00470);;Biotin metabolism(ko00780);;Tropane, piperidine and pyridine alkaloid biosynthesis(ko00960);;Aminoacyl-tRNA biosynthesis(ko00970);;Metabolic pathways(ko01100);;Biosynthesis of secondary metabolites(ko01110);;2-Oxocarboxylic acid metabolism(ko01210);;Biosynthesis of amino acids(ko01230);;ABC transporters(k…	--	--	--	--	HMDB0000182	56-87-1	Organic compounds	Organic acids and derivatives	Carboxylic acids and derivatives	Amino acids, peptides, and analogues
POS_q247	L-Lysine Hydrochloride	赖氨酸盐酸盐	Amino acids	氨基酸	Other	其他	1	147.3	84.2	[M-Hcl+H]+	182.7	C6H15ClN2O2	--	--	--	--	--	--	HMDB0301757	657-27-2	Organic compounds	Organic acids and derivatives	Carboxylic acids and derivatives	Amino acids, peptides, and analogues
POS_q248	Loline	黑麦草碱	Alkaloids	生物碱	Other	其他	1	155.3	87	[M+H]+	154.2	C8H14N2O	--	--	--	--	--	--	HMDB0259596	25161-91-5	Organic compounds	Alkaloids and derivatives	Loline alkaloids and derivatives	--
POS_q249	Lonicerin	忍冬苦苷	Flavonoids	黄酮	Other	其他	1	594.9	287.1	[M+H]+	594.5	C27H30O15	C12630	Flavone and flavonol biosynthesis(ko00944)	LMPK12110659	Polyketides [PK]	Flavonoids [PK12]	Flavones and Flavonols [PK1211]	HMDB0005799	25694-72-8	Organic compounds	Phenylpropanoids and polyketides	Tannins	Hydrolyzable tannins
POS_q250	L-Phenylalanine	L-苯丙氨酸	Amino acids	氨基酸	Other	其他	1	166.2	120.2	[M+H]+	165.2	C9H11NO2	C00079	Phenylalanine metabolism(ko00360);;Phenylalanine, tyrosine and tryptophan biosynthesis(ko00400);;Cyanoamino acid metabolism(ko00460);;D-Amino acid metabolism(ko00470);;Phenylpropanoid biosynthesis(ko00940);;Tropane, piperidine and pyridine alkaloid biosynthesis(ko00960);;Glucosinolate biosynthesis(ko00966);;Aminoacyl-tRNA biosynthesis(ko00970);;Biosynthesis of various alkaloids(ko00996);;Biosynth…	--	--	--	--	HMDB0000159	63-91-2	Organic compounds	Organic acids and derivatives	Carboxylic acids and derivatives	Amino acids, peptides, and analogues
POS_q251	L-Praziquanamine	（S）-2,3,6,7-四氢-1H-吡嗪并[2,1-α]异喹啉-4-（11BH） - 酮	Alkaloids	生物碱	Other	其他	1	202.9	132.2	[M+H]+	202.2	C12H14N2O	--	--	--	--	--	--	--	99746-73-3	--	--	--	--
POS_q252	L-Proline	L-脯氨酸	Amino acids	氨基酸	Other	其他	1	116.3	70.1	[M+H]+	115.1	C5H9NO2	C00148	Arginine and proline metabolism(ko00330);;Carbapenem biosynthesis(ko00332);;D-Amino acid metabolism(ko00470);;Aminoacyl-tRNA biosynthesis(ko00970);;Metabolic pathways(ko01100);;Biosynthesis of secondary metabolites(ko01110);;Biosynthesis of amino acids(ko01230);;ABC transporters(ko02010)	--	--	--	--	HMDB0000162	147-85-3	Organic compounds	Organic acids and derivatives	Carboxylic acids and derivatives	Amino acids, peptides, and analogues
POS_q253	L-Tryptophan	L-色氨酸	Amino acids	氨基酸	Other	其他	1	205.3	146	[M+H]+	204.2	C11H12N2O2	C00078	Glycine, serine and threonine metabolism(ko00260);;Tryptophan metabolism(ko00380);;Phenylalanine, tyrosine and tryptophan biosynthesis(ko00400);;Indole alkaloid biosynthesis(ko00901);;Glucosinolate biosynthesis(ko00966);;Aminoacyl-tRNA biosynthesis(ko00970);;Biosynthesis of various alkaloids(ko00996);;Biosynthesis of various plant secondary metabolites(ko00999);;Metabolic pathways(ko01100);;Biosy…	--	--	--	--	HMDB0000929	73-22-3	Organic compounds	Organoheterocyclic compounds	Indoles and derivatives	Indolyl carboxylic acids and derivatives
POS_q254	Lumichrome	光色素	Alkaloids	生物碱	Other	其他	1	243.3	198	[M+H]+	242.2	C12H10N4O2	C01727	Riboflavin metabolism(ko00740)	--	--	--	--	HMDB0254199	1086-80-2	Organic compounds	Organoheterocyclic compounds	Pteridines and derivatives	Alloxazines and isoalloxazines
POS_q255	Lusianthridin	硫氰菊酯	Others	其他	Other	其他	1	243.1	183.1	[M+H]+	242.1	C15H14O3	C10257	--	--	--	--	--	--	87530-30-1	--	--	--	--
POS_q256	Lycoramine	二氢加兰他敏	Alkaloids	生物碱	Amaryllidaceae Alkaloids	石蒜科生物碱	1	290.4	189.2	[M+H]+	289.4	C17H23NO3	C12233	--	--	--	--	--	--	21133-52-8	--	--	--	--
POS_q257	Lysopc(14:0/0:0)	1-十四酰-2-羟基卵磷脂	Lipid	脂质	Fatty Acyls	脂肪酰	1	468.5	184.2	[M+H]+	467.6	C22H46NO7P	--	--	LMGP01050012	Glycerophospholipids [GP]	Glycerophosphocholines [GP01]	Monoacylglycerophosphocholines [GP0105]	HMDB0010379	20559-16-4	Organic compounds	Lipids and lipid-like molecules	Glycerophospholipids	Glycerophosphocholines
POS_q258	(-)-Maackiain	高丽槐素	Terpenoids	萜类	Diterpenoids	二萜	1	302	287	[M+NH4]+	284.3	C16H12O5	C10502	Isoflavonoid biosynthesis(ko00943)	LMPK12070050	Polyketides [PK]	Flavonoids [PK12]	Pterocarpans [PK1207]	HMDB0036629	2035-15-6	Organic compounds	Phenylpropanoids and polyketides	Flavonoids	Flavones
POS_q259	Maltotetraose	麦芽四糖	Sugars and alcohols	糖及醇类	Glucans	葡聚糖	1	684.4	325.2	[M+NH4]+	666.6	C24H42O21	C02052	--	--	--	--	--	HMDB0001296	34612-38-9	Organic compounds	Organic oxygen compounds	Organooxygen compounds	Carbohydrates and carbohydrate conjugates
POS_q260	Maltotriose	麦芽三糖	Sugars and alcohols	糖及醇类	Polysaccharides	多糖	1	522.4	325	[M+NH4]+	504.4	C18H32O16	C01835	ABC transporters(ko02010)	--	--	--	--	HMDB0001262	1109-28-0	Organic compounds	Organic oxygen compounds	Organooxygen compounds	Carbohydrates and carbohydrate conjugates
POS_q261	Mangiferin	芒果苷	Xanthones	氧杂蒽酮	Other	其他	1	423	272.9	[M+H]+	422.3	C19H18O11	C10077	--	--	--	--	--	HMDB0034410	4773-96-0	Organic compounds	Organoheterocyclic compounds	Benzopyrans	1-benzopyrans
POS_q262	Manninotriose	甘露三糖	Sugars and alcohols	糖及醇类	Trisaccharides	三糖	1	522	325.3	[M+NH4]+	504.4	C18H32O16	C05404	Galactose metabolism(ko00052);;Metabolic pathways(ko01100)	--	--	--	--	HMDB0060468	13382-86-0	Organic compounds	Organic oxygen compounds	Organooxygen compounds	Carbohydrates and carbohydrate conjugates
POS_q263	Maoecrystal A	毛萼晶 A	Terpenoids	萜类	Diterpenoids	二萜	1	389.9	312	[M+H]+	388.4	C22H28O6	--	--	--	--	--	--	--	96850-30-5	--	--	--	--
POS_q264	Marmesin Angelate	异紫花前胡素当归酯	Coumarins	香豆素	Other	其他	1	329.4	229	[M+H]+	328.4	C19H20O5	--	--	--	--	--	--	--	13209-79-5	--	--	--	--
POS_q265	Melamine	三聚氰胺	Alkaloids	生物碱	Other	其他	1	127.3	85	[M+H]+	126.1	C3H6N6	C08737	--	--	--	--	--	HMDB0041922	108-78-1	Organic compounds	Organoheterocyclic compounds	Triazines	1,3,5-triazines
POS_q266	Melezitose	松三糖	Sugars and alcohols	糖及醇类	Oligosaccharides	寡糖	1	522.4	325.3	[M+NH4]+	504.4	C18H34O17	C08243	--	--	--	--	--	HMDB0011730	207511-10-2	Organic compounds	Organic oxygen compounds	Organooxygen compounds	Carbohydrates and carbohydrate conjugates
POS_q267	Menisdaurin	蝙蝠葛氰苷	Sugars and alcohols	糖及醇类	Glycosides	糖苷	1	331.3	152	[M+NH4]+	313.3	C14H19NO7	--	--	--	--	--	--	--	67765-58-6	--	--	--	--
POS_q268	Methionine Sulfoxide	DL-蛋氨酸亚砜	Amino acids	氨基酸	Other	其他	1	166.3	74.2	[M+H]+	165.2	C5H11NO3S	--	--	--	--	--	--	HMDB0250776	62697-73-8	Organic compounds	Organic acids and derivatives	Carboxylic acids and derivatives	Amino acids, peptides, and analogues
POS_q269	Methoxatin Disodium Salt	吡咯喹啉醌酸	Alkaloids	生物碱	Other	其他	1	330.5	88.1	[M-2Na+2H]+	374.2	C14H4N2Na2O8	--	--	--	--	--	--	--	122628-50-6	--	--	--	--
POS_q270	Methyl Deacetylasperulosidate	去乙酰车叶草酸甲酯	Terpenoids	萜类	Iridoids	环烯醚萜	2	422.3	225.2	[M+NH4]+	404.4	C17H24O11	--	--	--	--	--	--	--	52613-28-2	--	--	--	--
POS_q271	Mianserin (Hydrochloride)	盐酸米安色林	Alkaloids	生物碱	Other	其他	1	301	223.2	[M+H]+	300.8	C18H21ClN2	--	--	--	--	--	--	HMDB0015620	21535-47-7	Organic compounds	Organoheterocyclic compounds	Benzazepines	Dibenzazepines
POS_q272	Minoxidil	米诺地尔	Amino acids	氨基酸	Other	其他	1	227.2	184.1	[M+NH4]+	209.2	C9H15N5O	--	--	--	--	--	--	HMDB0014494	38304-91-5	Organic compounds	Organic nitrogen compounds	Organonitrogen compounds	Amines
POS_q273	Mn-64	MN 64	Flavonoids	黄酮	Other	其他	1	265.1	250.3	[M+H]+	264.3	C18H16O2	--	--	--	--	--	--	--	92831-11-3	--	--	--	--
POS_q274	Mogroside I E1	罗汉果苷 I E1	Terpenoids	萜类	Triterpenes	三萜	2	656.5	459.4	[M+NH4]+	638.9	C36H62O9	--	--	--	--	--	--	--	88901-39-7	--	--	--	--
POS_q275	Mogroside Iii	罗汉果苷 III	Terpenoids	萜类	Triterpenes	三萜	1	980.7	441.4	[M+NH4]+	963.1	C48H82O19	--	--	--	--	--	--	HMDB0254831	130567-83-8	Organic compounds	Lipids and lipid-like molecules	Steroids and steroid derivatives	Steroidal glycosides
POS_q276	M-Tolualdehyde	间甲苯甲醛	Ketones, Aldehydes, Acids	酮、醛、酸	Benzaldehydes	苯甲醛	1	159.2	81	[M+K]+	120.2	C8H8O	C07209	Metabolic pathways(ko01100)	--	--	--	--	HMDB0029637	620-23-5	Organic compounds	Benzenoids	Benzene and substituted derivatives	Benzoyl derivatives
POS_q277	N1-Methyl-4-Pyridone-3-Carboxamide	N1-甲基-4-吡啶酮-3-羟基胺	Others	其他	Pyridine And Its Derivatives	吡啶及其衍生物	1	153.1	136	[M+H]+	152.1	C7H8N2O2	C05843	Nicotinate and nicotinamide metabolism(ko00760);;Metabolic pathways(ko01100)	--	--	--	--	HMDB0004194	769-49-3	Organic compounds	Organoheterocyclic compounds	Pyridines and derivatives	Pyridinecarboxylic acids and derivatives
POS_q278	N2,N2-Dimethylguanosine	N2,N2-二甲基鸟苷	Nucleotides	核苷酸	Purine Nucleosides	嘌呤核苷	1	312.3	180.2	[M+H]+	311.3	C12H17N5O5	--	--	--	--	--	--	HMDB0004824	2140-67-2	Organic compounds	Nucleosides, nucleotides, and analogues	Purine nucleosides	--
POS_q279	N-Acetyl-D-Glucosamine	N-乙酰-D-氨基葡萄糖	Sugars and alcohols	糖及醇类	Amino Sugars	氨基糖	1	222.4	138.1	[M+H]+	221.2	C8H15NO6	C00140	Amino sugar and nucleotide sugar metabolism(ko00520);;Metabolic pathways(ko01100);;Biosynthesis of nucleotide sugars(ko01250);;ABC transporters(ko02010)	--	--	--	--	HMDB0000215	7512-17-6	Organic compounds	Organic oxygen compounds	Organooxygen compounds	Carbohydrates and carbohydrate conjugates
POS_q280	N-Acetyl-D-Mannosamine	N-乙酰基-β-D-甘露糖胺	Sugars and alcohols	糖及醇类	Amino Sugars	氨基糖	2	222.4	87.1	[M+H]+	221.2	C8H15NO6	C00645	Amino sugar and nucleotide sugar metabolism(ko00520);;Metabolic pathways(ko01100);;Biosynthesis of nucleotide sugars(ko01250)	--	--	--	--	HMDB0001129	3615-17-6	Organic compounds	Organic oxygen compounds	Organooxygen compounds	Carbohydrates and carbohydrate conjugates
POS_q281	N-Acetyl-D-phenylalanine	N-乙酰-D-苯丙氨酸	Amino acids	氨基酸	Alpha Amino Acids	α氨基酸	1	207.9	120.2	[M+H]+	207.2	C11H13NO3	C05620	D-Amino acid metabolism(ko00470);;Metabolic pathways(ko01100)	--	--	--	--	--	10172-89-1	--	--	--	--
POS_q282	N-Acetyl-L-Histidine	N-乙酰-L-组氨酸	Amino acids	氨基酸	Other	其他	1	198.1	110.1	[M+H]+	197.1	C8H11N3O3	C02997	--	--	--	--	--	HMDB0032055	2497-02-01	Organic compounds	Organic acids and derivatives	Carboxylic acids and derivatives	Amino acids, peptides, and analogues
POS_q283	N-Acetylneuraminic Acid	唾液酸	Sugars and alcohols	糖及醇类	Sugar Acids	糖酸	1	310.3	274	[M+H]+	309.3	C11H19NO9	C00270	Amino sugar and nucleotide sugar metabolism(ko00520);;Metabolic pathways(ko01100);;Biosynthesis of nucleotide sugars(ko01250)	--	--	--	--	HMDB0000230	131-48-6	Organic compounds	Organic oxygen compounds	Organooxygen compounds	Carbohydrates and carbohydrate conjugates
POS_q284	Nad+	烟酰胺腺嘌呤二核苷酸	Nucleotides	核苷酸	Purine Nucleosides	嘌呤核苷	1	664.3	136.2	[M+H]+	663.4	C21H27N7O14P2	C00003	Oxidative phosphorylation(ko00190);;Thiamine metabolism(ko00730);;Nicotinate and nicotinamide metabolism(ko00760);;Metabolic pathways(ko01100);;Biosynthesis of cofactors(ko01240)	--	--	--	--	HMDB0000902	53-84-9	Organic compounds	Nucleosides, nucleotides, and analogues	(5'->5')-dinucleotides	--
POS_q285	Narciclasine	水仙环素	Alkaloids	生物碱	Other	其他	1	308.3	248.2	[M+H]+	307.3	C14H13NO7	C08533	--	--	--	--	--	HMDB0255458	29477-83-6	Organic compounds	Alkaloids and derivatives	Amaryllidaceae alkaloids	Phenanthridine- and phenanthridone-type amaryllidaceae alkaloids
POS_q286	N-Benzyllinoleamide	N-苄基-(9Z,12Z)-十八碳二烯酰胺	Lipid	脂质	Fatty Amides	脂肪酰胺	1	370.5	91.1	[M+H]+	369.6	C25H39NO	--	--	LMFA08020158	Fatty Acyls [FA]	Fatty amides [FA08]	N-acyl amines [FA0802]	--	18286-71-0	--	--	--	--
POS_q287	N-Benzyllinolenamide	N-苄基-(9Z,12Z,15Z)-十八碳三烯酰胺	Lipid	脂质	Fatty Amides	脂肪酰胺	1	368.4	91.2	[M+H]+	367.6	C25H37NO	--	--	LMFA08020159	Fatty Acyls [FA]	Fatty amides [FA08]	N-acyl amines [FA0802]	--	883715-18-2	--	--	--	--
POS_q288	N-Benzylpalmitamide	N-苄基棕榈酰胺	Lipid	脂质	Fatty Amides	脂肪酰胺	1	346.4	91	[M+H]+	345.6	C23H39NO	--	--	LMFA08020155	Fatty Acyls [FA]	Fatty amides [FA08]	N-acyl amines [FA0802]	HMDB0039954	74058-71-2	Organic compounds	Lipids and lipid-like molecules	Fatty Acyls	Fatty amides
POS_q289	N-Benzylpentadecanamide	N-苄基十五碳酰胺	Lipid	脂质	Fatty Acyls	脂肪酰	1	332.5	91.1	[M+H]+	331.5	C22H37NO	--	--	--	--	--	--	--	1572037-13-8	--	--	--	--
POS_q290	N-Benzylstearamide	N-苄基硬脂酰胺	Lipid	脂质	Fatty Amides	脂肪酰胺	1	374.5	312.4	[M+H]+	373.6	C25H43NO	--	--	LMFA08020156	Fatty Acyls [FA]	Fatty amides [FA08]	N-acyl amines [FA0802]	--	5327-45-7	--	--	--	--
POS_q291	Neodiosmin	新地奥司明	Flavonoids	黄酮	Polyphenols	多酚	1	609.3	301.2	[M+H]+	608.5	C28H32O15	--	--	LMPK12113402	Polyketides [PK]	Flavonoids [PK12]	Flavones and Flavonols [PK1211]	HMDB0039856	38665-01-9	Organic compounds	Phenylpropanoids and polyketides	Flavonoids	Flavonoid glycosides
POS_q292	Neohesperidin	新橙皮苷	Flavonoids	黄酮	Flavonones	二氢黄酮	3	611	303.2	[M+H]+	610.6	C28H34O15	C09806	Flavonoid biosynthesis(ko00941)	LMPK12140452	Polyketides [PK]	Flavonoids [PK12]	Flavanones [PK1214]	HMDB0030748	13241-33-3	Organic compounds	Lignans, neolignans and related compounds	Cyclobutane lignans	--
POS_q293	Nepitrin	泽兰黄酮-7-O-葡萄糖苷	Flavonoids	黄酮	Other	其他	1	479.3	317.1	[M+H]+	478.4	C22H22O12	--	--	LMPK12111196	Polyketides [PK]	Flavonoids [PK12]	Flavones and Flavonols [PK1211]	HMDB0030548	569-90-4	Organic compounds	Phenylpropanoids and polyketides	Flavonoids	Flavonoid glycosides
POS_q294	Nerolidol Acetate	3,7,11-三甲基-1,6,10-十二烷三烯-3-醇乙酸酯	Terpenoids	萜类	Sesquiterpenes	倍半萜	1	282.4	205.4	[M+NH4]+	264.4	C17H28O2	--	--	--	--	--	--	HMDB0039630	2306-78-7	Organic compounds	Lipids and lipid-like molecules	Prenol lipids	Sesquiterpenoids
POS_q295	Neryl Acetate	(Z)-3,7-二甲基-2,6-辛二烯-1-醇乙酸酯	Organic acid	有机酸	Carboxylic Acids	羧酸	1	197.3	179.1	[M+H]+	196.3	C12H20O2	--	--	--	--	--	--	HMDB0035157	141-12-8	Organic compounds	Lipids and lipid-like molecules	Fatty Acyls	Fatty alcohol esters
POS_q296	N-Feruloyloctopamine	N-阿魏酰章鱼胺	Alkaloids	生物碱	Other	其他	1	330.3	312.2	[M+H]+	329.4	C18H19NO5	--	--	--	--	--	--	HMDB0032805	66648-44-0	Organic compounds	Phenylpropanoids and polyketides	Cinnamic acids and derivatives	Hydroxycinnamic acids and derivatives
POS_q297	N-Formylcytisine	N-甲酰金雀花碱	Alkaloids	生物碱	Piperidine Alkaloids	哌啶类生物碱	1	219	148	[M+H]+	218.2	C12H14N2O2	--	--	--	--	--	--	--	53007-06-0	--	--	--	--
POS_q298	Ng,Ng-Dimethylarginine Dihydrochloride	NG，NG二甲基精氨酸盐酸盐	Amino acids	氨基酸	Other	其他	1	203.2	70.1	[M+H]+	202.1	C8H18N4O2	C03626	--	--	--	--	--	--	220805-22-1	--	--	--	--
POS_q299	N-Methylsarcosine	N,N-二甲基甘氨酸	Amino acids	氨基酸	Other	其他	1	104.3	58.1	[M+H]+	103.1	C4H9NO2	C01026	Glycine, serine and threonine metabolism(ko00260);;Metabolic pathways(ko01100)	--	--	--	--	HMDB0000092	1118-68-9	Organic compounds	Organic acids and derivatives	Carboxylic acids and derivatives	Amino acids, peptides, and analogues
POS_q300	Novobiocin (Sodium)	新生霉素钠	Amino acids	氨基酸	Other	其他	1	613.3	189.4	[M-Na+2H]+	634.6	C31H35N2NaO11	C12609	--	--	--	--	--	HMDB0015185	1476-53-5	Organic compounds	Phenylpropanoids and polyketides	Coumarins and derivatives	Coumarin glycosides
POS_q301	Nsc 16590	DL-α-氨基异丁酸	Amino acids	氨基酸	Other	其他	1	104.3	58.1	[M+H]+	103.1	C4H9NO2	C03665	--	LMFA01100053	Fatty Acyls [FA]	Fatty Acids and Conjugates [FA01]	Amino fatty acids [FA0110]	HMDB0001906	62-57-7	Organic compounds	Organic acids and derivatives	Carboxylic acids and derivatives	Amino acids, peptides, and analogues
POS_q302	Nystose	耐斯糖	Sugars and alcohols	糖及醇类	Polysaccharides	多糖	1	684.4	325.3	[M+NH4]+	666.6	C24H42O21	--	--	--	--	--	--	HMDB0039176	13133-07-8	Organic compounds	Organic oxygen compounds	Organooxygen compounds	Carbohydrates and carbohydrate conjugates
POS_q303	O-Acetylethanolamine	邻乙酰乙醇胺	Alkaloids	生物碱	Other	其他	1	104.3	86.9	[M+H]+	103.1	C4H9NO2	--	--	--	--	--	--	HMDB0038394	1854-30-4	Organic compounds	Organic acids and derivatives	Carboxylic acids and derivatives	Carboxylic acid derivatives
POS_q304	Obscuraminol D	暗香胺醇 D	Lipid	脂质	Fatty Acids	脂肪酸	1	256.5	88.2	[M+H]+	255.4	C16H33NO	--	--	LMSP01080076	Sphingolipids [SP]	Sphingoid bases [SP01]	Sphingoid base analogs [SP0108]	--	350484-99-0	--	--	--	--
POS_q305	Oleoylethanolamide	油酰乙醇酰胺	Lipid	脂质	Fatty Acyls	脂肪酰	1	326.5	62.2	[M+H]+	325.5	C20H39NO2	C20792	--	LMFA08040015	Fatty Acyls [FA]	Fatty amides [FA08]	N-acyl ethanolamines (endocannabinoids) [FA0804]	HMDB0002088	111-58-0	Organic compounds	Organic nitrogen compounds	Organonitrogen compounds	Amines
POS_q306	Olsalazine (Disodium)	奥沙拉秦钠	Organic acid	有机酸	Carboxylic Acids	羧酸	1	324.8	247	[M-Na+2H]+	346.2	C14H8N2Na2O6	--	--	--	--	--	--	HMDB0015380	6054-98-4	Organic compounds	Organoheterocyclic compounds	Azobenzenes	--
POS_q307	Oroxylin A	千层纸素A	Flavonoids	黄酮	Other	其他	1	285	270	[M+H]+	284.3	C16H12O5	--	--	LMPK12111096	Polyketides [PK]	Flavonoids [PK12]	Flavones and Flavonols [PK1211]	HMDB0128584	480-11-5	--	--	--	--
POS_q308	Palatinitol	异麦芽酮糖醇	Sugars and alcohols	糖及醇类	Polyol	多元醇	1	362.3	183.2	[M+NH4]+	344.3	C12H24O11	--	--	--	--	--	--	--	64519-82-0	--	--	--	--
POS_q309	Palmitoylethanolamide	十六酰胺乙醇	Sugars and alcohols	糖及醇类	Amino Alcohols	氨基醇	1	300.5	62.1	[M+H]+	299.5	C18H37NO2	C16512	--	LMFA08040013	Fatty Acyls [FA]	Fatty amides [FA08]	N-acyl ethanolamines (endocannabinoids) [FA0804]	HMDB0002100	544-31-0	Organic compounds	Organic acids and derivatives	Carboximidic acids and derivatives	Carboximidic acids
POS_q310	Pellitorine	墙草碱	Alkaloids	生物碱	Other	其他	1	224.4	81	[M+H]+	223.4	C14H25NO	--	--	LMFA08020365	Fatty Acyls [FA]	Fatty amides [FA08]	N-acyl amines [FA0802]	HMDB0030951	18836-52-7	Organic compounds	Lipids and lipid-like molecules	Fatty Acyls	Fatty amides
POS_q311	Penduletin	垂叶黄素	Flavonoids	黄酮	Methyl Ketone	甲基酮	2	345.3	315.1	[M+H]+	344.3	C18H16O7	--	--	LMPK12112874	Polyketides [PK]	Flavonoids [PK12]	Flavones and Flavonols [PK1211]	--	569-80-2	--	--	--	--
POS_q312	Pentoxifylline	己酮可可碱	Alkaloids	生物碱	Other	其他	1	279.3	181.2	[M+H]+	278.3	C13H18N4O3	C07424	--	--	--	--	--	HMDB0014944	6493-05-06	Organic compounds	Organoheterocyclic compounds	Imidazopyrimidines	Purines and purine derivatives
POS_q313	Pheanthine	化合物Pheanthine	Alkaloids	生物碱	Other	其他	3	623.3	381.2	[M+H]+	622.7	C38H42N2O6	--	--	--	--	--	--	--	1263-79-2	--	--	--	--
POS_q314	Phenylacetylglutamine	N-苯乙酰基-L-谷氨酰胺	Amino acids	氨基酸	Other	其他	1	265.3	130.1	[M+H]+	264.3	C13H16N2O4	C04148	Phenylalanine metabolism(ko00360)	--	--	--	--	HMDB0006344	28047-15-6	Organic compounds	Organic acids and derivatives	Carboxylic acids and derivatives	Amino acids, peptides, and analogues
POS_q315	Phorbol 12-Myristate 13-Acetate	佛波醇12-十四酸酯13-乙酸酯	Terpenoids	萜类	Diterpenoids	二萜	2	634.3	311.3	[M+NH4]+	616.8	C36H56O8	C05151	--	LMPR0104330002	Prenol Lipids [PR]	Isoprenoids [PR01]	C20 isoprenoids (diterpenes) [PR0104]	HMDB0244744	16561-29-8	Organic compounds	Lipids and lipid-like molecules	Prenol lipids	Diterpenoids
POS_q316	Phosphorylcholine	磷酸胆碱	Organic acid	有机酸	Other	其他	1	184.3	86.2	[M+H]+	183.1	C5H14NO4P	C00588	Glycerophospholipid metabolism(ko00564);;Metabolic pathways(ko01100)	--	--	--	--	HMDB0001565	3616-04-04	Organic compounds	Organic nitrogen compounds	Organonitrogen compounds	Quaternary ammonium salts
POS_q317	Physalin D	酸浆苦味D	Steroids	甾体	Phytosterols	植物甾醇	1	545.2	527.2	[M+H]+	544.2	C28H32O11	--	--	--	--	--	--	HMDB0034353	54980-22-2	Organic compounds	Lipids and lipid-like molecules	Steroids and steroid derivatives	Physalins and derivatives
POS_q318	Phytolaccagenin	商陆皂苷元	Steroids	甾体	Other	其他	1	550.4	515.5	[M+NH4]+	532.7	C31H48O7	--	--	--	--	--	--	--	1802-12-6	--	--	--	--
POS_q319	Picrasidine I	苦木西碱I	Alkaloids	生物碱	Indole Alkaloids	吲哚类生物碱	2	241.2	198.1	[M+H]+	240.3	C14H12N2O2	--	--	--	--	--	--	--	100234-59-1	--	--	--	--
POS_q320	Pipecolic Acid	六氢吡啶-alpha-羧酸	Organic acid	有机酸	Carboxylic Acids	羧酸	1	130.3	84	[M+H]+	129.2	C6H11NO2	C00408	Lysine degradation(ko00310);;Tropane, piperidine and pyridine alkaloid biosynthesis(ko00960);;Metabolic pathways(ko01100);;Biosynthesis of secondary metabolites(ko01110)	--	--	--	--	HMDB0000070	535-75-1	Organic compounds	Organic acids and derivatives	Carboxylic acids and derivatives	Amino acids, peptides, and analogues
POS_q321	Piperlongumine	荜茇酰胺	Alkaloids	生物碱	Pyridine Alkaloids	吡啶类生物碱	1	318.1	256.4	[M+H]+	317.3	C17H19NO5	C10166	--	--	--	--	--	HMDB0030341	20069-09-4	Organic compounds	Phenylpropanoids and polyketides	Cinnamic acids and derivatives	--
POS_q322	Pipermethystine	麻醉椒碱	Alkaloids	生物碱	Pyridine Alkaloids	吡啶类生物碱	1	288.1	228.1	[M+H]+	287.1	C16H17NO4	--	--	--	--	--	--	HMDB0033486	71627-22-0	Organic compounds	Organoheterocyclic compounds	Pyridines and derivatives	Hydropyridines
POS_q323	Pirmenol (Hydrochloride)	盐酸吡美诺	Alkaloids	生物碱	Piperidine Alkaloids	哌啶类生物碱	3	338.8	226.2	[M-Hcl+H]+	374.9	C22H31ClN2O	--	--	--	--	--	--	--	61477-94-9	--	--	--	--
POS_q324	P-Octopamine	对章鱼胺	Polyphenols	多酚	Other	其他	1	154.1	91.1	[M+H]+	153.1	C8H11NO2	C04227	--	--	--	--	--	HMDB0004825	104-14-3	Organic compounds	Benzenoids	Phenols	1-hydroxy-2-unsubstituted benzenoids
POS_q325	Polyphyllin Vi	重楼皂苷VI	Steroids	甾体	Other	其他	3	739.3	721.4	[M+H]+	738.9	C39H62O13	--	--	--	--	--	--	--	55916-51-3	--	--	--	--
POS_q326	Prim-O-Glucosylcimifugin	升麻素苷	Sugars and alcohols	糖及醇类	Monosaccharides	单糖	1	469	307.3	[M+H]+	468.4	C22H28O11	--	--	--	--	--	--	HMDB0256772	80681-45-4	Organic compounds	Organoheterocyclic compounds	Benzopyrans	1-benzopyrans
POS_q327	Prolyl-Histidine	脯氨酰组氨酸	Amino acids	氨基酸	Dipeptide	二肽	1	217.1	147	[M-2H2O+H]+	252.3	C11H16N4O3	--	--	--	--	--	--	HMDB0029019	92027-43-5	Organic compounds	Organic acids and derivatives	Carboxylic acids and derivatives	Amino acids, peptides, and analogues
POS_q328	Proparacaine (Hydrochloride)	盐酸丙美卡因	Others	其他	Other	其他	1	295	100.2	[M-Hcl+H]+	330.9	C16H27ClN2O3	--	--	--	--	--	--	HMDB0014945	5875-06-09	Organic compounds	Benzenoids	Benzene and substituted derivatives	Benzoic acids and derivatives
POS_q329	Pseudolaric Acid C2	去甲基土荆皮乙酸	Terpenoids	萜类	Diterpenoids	二萜	2	436.3	341.2	[M+NH4]+	418.4	C22H26O8	--	--	--	--	--	--	--	82508-35-8	--	--	--	--
POS_q330	Pterolactam	蕨内酰胺	Alkaloids	生物碱	Ornithine Alkaloids	鸟氨酸生物碱	1	116.2	70	[M+H]+	115.1	C5H9NO2	--	--	--	--	--	--	HMDB0034208	38072-88-7	Organic compounds	Organoheterocyclic compounds	Pyrrolidines	Pyrrolidones
POS_q331	Pyraclostrobin	吡唑醚菌酯	Others	其他	Other	其他	1	387.8	194.2	[M+H]+	387.8	C19H18ClN3O4	C18561	--	--	--	--	--	HMDB0256940	175013-18-0	Organic compounds	Organoheterocyclic compounds	Azoles	Pyrazoles
POS_q332	Pyridoxine (Hydrochloride)	吡哆醇盐酸盐	Alkaloids	生物碱	Pyridine Alkaloids	吡啶类生物碱	1	170.3	134.1	[M-Hcl+H]+	205.6	C8H12ClNO3	--	--	--	--	--	--	HMDB0301760	58-56-0	Organic compounds	Organoheterocyclic compounds	Pyridines and derivatives	Pyridoxines
POS_q333	Pyrimidin-2-Ylmethanamine Hydrochloride	2-氨基甲基嘧啶盐酸盐	Others	其他	Other	其他	1	110.3	81.1	[M-Hcl+H]+	145.6	C5H8ClN3	--	--	--	--	--	--	--	372118-67-7	--	--	--	--
POS_q334	Pyrrolam B	吡咯烷 B	Alkaloids	生物碱	Other	其他	2	156.4	79	[M+H]+	155.2	C8H13NO2	--	--	--	--	--	--	--	126424-77-9	--	--	--	--
POS_q335	Quercetagitrin	万寿菊苷	Flavonoids	黄酮	Flavonols	黄酮醇	2	480.9	319	[M+H]+	480.4	C21H20O13	--	--	LMPK12112906	Polyketides [PK]	Flavonoids [PK12]	Flavones and Flavonols [PK1211]	HMDB0030624	548-75-4	Organic compounds	Phenylpropanoids and polyketides	Flavonoids	Flavonoid glycosides
POS_q336	R162	R162	Quinones	醌类	Other	其他	1	282.2	247.4	[M+NH4]+	264.3	C17H12O3	--	--	--	--	--	--	--	64302-87-0	--	--	--	--
POS_q337	Racanisodamine	消旋山莨菪碱	Alkaloids	生物碱	Other	其他	1	306.1	140	[M+H]+	305.4	C17H23NO4	--	--	--	--	--	--	HMDB0244793	17659-49-3	Organic compounds	Alkaloids and derivatives	Tropane alkaloids	--
POS_q338	Raffinose	棉子糖	Sugars and alcohols	糖及醇类	Polysaccharides	多糖	1	522.4	325	[M+NH4]+	504.4	C18H32O16	C00492	Galactose metabolism(ko00052);;Metabolic pathways(ko01100);;ABC transporters(ko02010)	--	--	--	--	HMDB0003213	512-69-6	Organic compounds	Organic oxygen compounds	Organooxygen compounds	Carbohydrates and carbohydrate conjugates
POS_q339	Reserpine	利血平	Alkaloids	生物碱	Indole Alkaloids	吲哚类生物碱	1	609.4	195.1	[M+H]+	608.7	C33H40N2O9	C06539	--	--	--	--	--	HMDB0014351	50-55-5	Organic compounds	Alkaloids and derivatives	Yohimbine alkaloids	--
POS_q340	Reserpine (Hydrochloride)	利血平盐酸盐	Alkaloids	生物碱	Indole Alkaloids	吲哚类生物碱	1	609.3	397.3	[M-Hcl+H]+	645.1	C33H41ClN2O9	--	--	--	--	--	--	HMDB0014351	16994-56-2	Organic compounds	Alkaloids and derivatives	Yohimbine alkaloids	--
POS_q341	Retusine	瑞图辛	Alkaloids	生物碱	Other	其他	2	312.3	237.1	[M+H]+	311.4	C16H25NO5	--	--	--	--	--	--	HMDB0257186	480-86-4	Organic compounds	Phenylpropanoids and polyketides	Flavonoids	O-methylated flavonoids
POS_q342	Rhodiosin	红景天素	Flavonoids	黄酮	Flavonols	黄酮醇	1	611.3	303.2	[M+H]+	610.5	C27H30O16	--	--	LMPK12113125	Polyketides [PK]	Flavonoids [PK12]	Flavones and Flavonols [PK1211]	--	86831-54-1	--	--	--	--
POS_q343	Robinin	刺槐素	Flavonoids	黄酮	Flavonols	黄酮醇	1	741.4	433	[M+H]+	740.7	C33H40O19	C10178	--	LMPK12111685	Polyketides [PK]	Flavonoids [PK12]	Flavones and Flavonols [PK1211]	HMDB0302847	301-19-9	Organic compounds	Phenylpropanoids and polyketides	Flavonoids	Flavonoid glycosides
POS_q344	Rosmarinic Acid-1	迷迭香酸	Phenylpropanoids	苯丙素	Cinnamic Acids And Derivatives	肉桂酸及其衍生物	1	361.1	163	[M+H]+	360.1	C18H16O8	C01850	Tyrosine metabolism(ko00350);;Metabolic pathways(ko01100)	--	--	--	--	--	537-15-5	--	--	--	--
POS_q345	Ruscogenin	鲁斯可皂苷元	Terpenoids	萜类	Triterpenes	三萜	1	453	209.5	[M+Na]+	430.6	C27H42O4	C08909	--	LMST01080038	Sterol Lipids [ST]	Sterols [ST01]	Spirostanols and derivatives [ST0108]	HMDB0257364	472-11-7	Organic compounds	Lipids and lipid-like molecules	Prenol lipids	Triterpenoids
POS_q346	Rutin	芦丁	Flavonoids	黄酮	Polyphenols	多酚	1	611.1	303	[M+H]+	610.5	C27H30O16	C05625	Flavone and flavonol biosynthesis(ko00944);;Metabolic pathways(ko01100);;Biosynthesis of secondary metabolites(ko01110)	LMPK12112098	Polyketides [PK]	Flavonoids [PK12]	Flavones and Flavonols [PK1211]	HMDB0003249	153-18-4	Organic compounds	Phenylpropanoids and polyketides	Flavonoids	Flavonoid glycosides
POS_q347	Salvigenin	三裂鼠尾草素	Flavonoids	黄酮	Other	其他	1	329.3	296.2	[M+H]+	328.3	C18H16O6	--	--	LMPK12111166	Polyketides [PK]	Flavonoids [PK12]	Flavones and Flavonols [PK1211]	HMDB0128577	19103-54-9	Organic compounds	Phenylpropanoids and polyketides	Flavonoids	O-methylated flavonoids
POS_q348	Saponins	皂苷	Terpenoids	萜类	Triterpenes	三萜	1	415.3	119.3	[M+H]+	414.3	C27H42O3	--	--	--	--	--	--	HMDB0002714	8047-15-2	Organic compounds	Hydrocarbons	Saturated hydrocarbons	Alkanes
POS_q349	Sarracenin	脱水莫诺苷元	Others	其他	Other	其他	1	227.2	149.3	[M+H]+	226.2	C11H14O5	--	--	--	--	--	--	--	59653-37-1	--	--	--	--
POS_q350	Scopolin	东莨菪苷	Coumarins	香豆素	Other	其他	1	355	193.2	[M+H]+	354.3	C16H18O9	C01527	Biosynthesis of various plant secondary metabolites(ko00999);;Biosynthesis of secondary metabolites(ko01110)	--	--	--	--	HMDB0303366	531-44-2	Organic compounds	Phenylpropanoids and polyketides	Coumarins and derivatives	Coumarin glycosides
POS_q351	Scopoline	异东莨菪醇	Alkaloids	生物碱	Ornithine Alkaloids	鸟氨酸生物碱	2	156.4	79	[M+H]+	155.2	C8H13NO2	C10866	--	--	--	--	--	--	487-27-4	--	--	--	--
POS_q352	Scyllo-Inositol	鲨肌醇	Sugars and alcohols	糖及醇类	Polyol	多元醇	1	203.2	127.3	[M+Na]+	180.2	C6H12O6	C06153	Inositol phosphate metabolism(ko00562);;Metabolic pathways(ko01100)	--	--	--	--	HMDB0006088	488-59-5	Organic compounds	Organic oxygen compounds	Organooxygen compounds	Alcohols and polyols
POS_q353	Senecionine	千里光宁	Alkaloids	生物碱	Pyrrole Alkaloids	吡咯类生物碱	1	336.3	308.3	[M+H]+	335.4	C18H25NO5	C06176	Tropane, piperidine and pyridine alkaloid biosynthesis(ko00960);;Biosynthesis of secondary metabolites(ko01110)	--	--	--	--	HMDB0242680	130-01-8	Organic compounds	Phenylpropanoids and polyketides	Macrolides and analogues	--
POS_q354	Skimmin	茵芋苷	Coumarins	香豆素	Other	其他	1	325.3	163.3	[M+H]+	324.3	C15H16O8	--	--	--	--	--	--	HMDB0258334	93-39-0	Organic compounds	Phenylpropanoids and polyketides	Coumarins and derivatives	Coumarin glycosides
POS_q355	S-Methyl-L-Cysteine	S-甲基-L-半胱氨酸	Amino acids	氨基酸	Other	其他	2	136.2	119.1	[M+H]+	135.2	C4H9NO2S	C22040	ABC transporters(ko02010)	--	--	--	--	HMDB0002108	1187-84-4	Organic compounds	Organic acids and derivatives	Carboxylic acids and derivatives	Amino acids, peptides, and analogues
POS_q356	Sn-Glycero-3-Phosphocholine	甘磷酸胆碱	Sugars and alcohols	糖及醇类	Sugar Alcohols	糖醇	1	258.3	104.2	[M+H]+	257.2	C8H20NO6P	C00670	Glycerophospholipid metabolism(ko00564);;Ether lipid metabolism(ko00565)	--	--	--	--	HMDB0000086	28319-77-9	Organic compounds	Lipids and lipid-like molecules	Glycerophospholipids	Glycerophosphocholines
POS_q357	Sodium 2-Hydroxybutanoate	2-羟基丁酸钠	Organic acid	有机酸	Carboxylic Acids	羧酸	1	127.3	84.1	[M+H]+	126.1	C4H7NaO3	--	--	--	--	--	--	--	5094-24-6	--	--	--	--
POS_q358	Songorine	宋果灵	Alkaloids	生物碱	Other	其他	1	358.3	340.4	[M+H]+	357.5	C22H31NO3	C08707	--	--	--	--	--	--	509-24-0	--	--	--	--
POS_q359	Sophoricoside	槐角苷	Flavonoids	黄酮	Isoflavones	异黄酮	1	432.9	271.2	[M+H]+	432.4	C21H20O10	--	--	LMPK12050168	Polyketides [PK]	Flavonoids [PK12]	Isoflavonoids [PK1205]	--	152-95-4	--	--	--	--
POS_q360	Spiramine A	绣线菊碱A	Terpenoids	萜类	Diterpenoids	二萜	1	400.2	340.2	[M+H]+	399.2	C24H33NO4	C08709	--	--	--	--	--	--	114531-28-1	--	--	--	--
POS_q361	Stachyose	水苏糖	Sugars and alcohols	糖及醇类	Polysaccharides	多糖	1	684.4	505.3	[M+NH4]+	666.6	C24H42O21	C01613	Galactose metabolism(ko00052);;Metabolic pathways(ko01100)	--	--	--	--	HMDB0003553	54261-98-2	Organic compounds	Organic oxygen compounds	Organooxygen compounds	Carbohydrates and carbohydrate conjugates
POS_q362	Streptozotocin	链脲霉素	Sugars and alcohols	糖及醇类	Glycosides	糖苷	1	266.1	140.1	[M+H]+	265.1	C8H15N3O7	C07313	--	--	--	--	--	HMDB0258513	18883-66-4	Organic compounds	Organic oxygen compounds	Organooxygen compounds	Carbohydrates and carbohydrate conjugates
POS_q363	Sweroside	獐牙菜苷	Terpenoids	萜类	Iridoids	环烯醚萜	1	359	197.1	[M+H]+	358.3	C16H22O9	C17071	--	--	--	--	--	HMDB0258643	14215-86-2	Organic compounds	Organic oxygen compounds	Organooxygen compounds	Carbohydrates and carbohydrate conjugates
POS_q364	Syringin	紫丁香苷	Phenylpropanoids	苯丙素	Simple Phenylpropanols	简单苯丙素	1	373.1	295.2	[M+H]+	372.4	C17H24O9	C01533	Phenylpropanoid biosynthesis(ko00940)	--	--	--	--	--	118-34-3	--	--	--	--
POS_q365	Tectochrysin	柚木柯因	Flavonoids	黄酮	Other	其他	1	269.1	226.1	[M+H]+	268.3	C16H12O4	C11621	--	LMPK12110190	Polyketides [PK]	Flavonoids [PK12]	Flavones and Flavonols [PK1211]	--	520-28-5	--	--	--	--
POS_q366	Tectoridin	鸢尾素	Flavonoids	黄酮	Polyphenols	多酚	1	463.3	301.1	[M+H]+	462.4	C22H22O11	C10533	--	LMPK12050372	Polyketides [PK]	Flavonoids [PK12]	Isoflavonoids [PK1205]	--	611-40-5	--	--	--	--
POS_q367	Tectorigenin	鸢尾黄素	Flavonoids	黄酮	Isoflavones	异黄酮	1	301	286.2	[M+H]+	300.3	C16H12O6	C10534	--	LMPK12050385	Polyketides [PK]	Flavonoids [PK12]	Isoflavonoids [PK1205]	HMDB0042024	548-77-6	Organic compounds	Phenylpropanoids and polyketides	Isoflavonoids	Isoflav-2-enes
POS_q368	Tetradecyl Acetate	乙酸十四酯	Lipid	脂质	Fatty Acyls	脂肪酰	1	257.2	100.9	[M+H]+	256.4	C16H32O2	--	--	LMFA07010331	Fatty Acyls [FA]	Fatty esters [FA07]	Short fatty esters [FA0710]	HMDB0258885	638-59-5	Organic compounds	Lipids and lipid-like molecules	Fatty Acyls	Fatty alcohol esters
POS_q369	Tetrahydroepiberberine	四氢表小檗碱	Alkaloids	生物碱	Other	其他	2	340.3	192.2	[M+H]+	339.4	C20H21NO4	--	--	--	--	--	--	--	38853-67-7	--	--	--	--
POS_q370	Thiamine (Hydrochloride)	维生素B1盐酸盐	Vitamins	维生素	Vitamin B Complex	维生素B复合物	1	302.3	284.4	[M-Hcl+H]+	337.3	C12H18Cl2N4OS	--	--	--	--	--	--	HMDB0303167	1967-03-08	Organic compounds	Organoheterocyclic compounds	Diazines	Pyrimidines and pyrimidine derivatives
POS_q371	Thiamine Monophosphate (Chloride) (Dihydrate)	硫胺素一磷酸盐（氯化物）（二水合物）	Ketones, Aldehydes, Acids	酮、醛、酸	Other	其他	2	345.3	122.1	[M+H]+	344.1	C12H17N4O4PS	--	--	--	--	--	--	--	273724-21-3	--	--	--	--
POS_q372	Tiglic Acid	惕格酸	Organic acid	有机酸	Carboxylic Acids	羧酸	1	101.2	101.2	[M+H]+	100.1	C5H8O2	C08279	--	LMFA01020030	Fatty Acyls [FA]	Fatty Acids and Conjugates [FA01]	Branched fatty acids [FA0102]	HMDB0001470	80-59-1	Organic compounds	Lipids and lipid-like molecules	Fatty Acyls	Fatty acids and conjugates
POS_q373	Timosaponin A1	知母皂苷A1	Steroids	甾体	Steroid	类固醇	1	579.5	255.3	[M+H]+	578.8	C33H54O8	--	--	--	--	--	--	--	68422-00-4	--	--	--	--
POS_q374	Toosendanin	杜鹃花苷	Terpenoids	萜类	Triterpenes	三萜	1	575	497	[M+H]+	574.6	C30H38O11	--	--	--	--	--	--	HMDB0259107	58812-37-6	Organic compounds	Lipids and lipid-like molecules	Prenol lipids	Triterpenoids
POS_q375	Torachrysone	决明酮	Flavonoids	黄酮	Chalcones	查耳酮	1	247.4	175.1	[M+H]+	246.3	C14H14O4	C17672	--	--	--	--	--	HMDB0038473	22649-04-3	Organic compounds	Benzenoids	Naphthalenes	Naphthols and derivatives
POS_q376	Trans-Zeatin	反-玉米素	Alkaloids	生物碱	Other	其他	1	220.3	136.2	[M+H]+	219.2	C10H13N5O	C00371	Zeatin biosynthesis(ko00908);;Metabolic pathways(ko01100);;Biosynthesis of secondary metabolites(ko01110);;Plant hormone signal transduction(ko04075)	--	--	--	--	HMDB0012204	1637-39-4	Organic compounds	Organoheterocyclic compounds	Imidazopyrimidines	Purines and purine derivatives
POS_q377	Trigonelline	胡芦巴碱	Alkaloids	生物碱	Pyridine Alkaloids	吡啶类生物碱	1	138.2	94	[M+H]+	137.1	C7H7NO2	C01004	Tropane, piperidine and pyridine alkaloid biosynthesis(ko00960)	--	--	--	--	HMDB0000875	535-83-1	Organic compounds	Alkaloids and derivatives	--	--
POS_q378	Trigonelline (Chloride)	盐酸葫芦巴碱	Alkaloids	生物碱	Pyridine Alkaloids	吡啶类生物碱	1	138.2	92.2	[M-Hcl+H]+	173.6	C7H8ClNO2	--	--	--	--	--	--	HMDB0000875	6138-41-6	Organic compounds	Alkaloids and derivatives	--	--
POS_q379	Trimethyl[3-(Methylthio)Propyl]Ammonium(1+)	三甲基[3-(甲硫基)丙基]铵(1+)	Alkaloids	生物碱	Other	其他	1	146.3	87	[M]+	146.3	C7H16NS-	--	--	--	--	--	--	--	61672-50-2	--	--	--	--
POS_q380	Trimethylvinylammonium(1+)	三甲基乙烯基铵(1+)	Alkaloids	生物碱	Other	其他	1	86.3	71.1	[M]+	86.2	C5H12N+	--	--	--	--	--	--	--	13448-18-5	--	--	--	--
POS_q381	Trioxsalen	三甲沙林	Coumarins	香豆素	Furanocoumarins	呋喃香豆素	1	228.9	149	[M+H]+	228.2	C14H12O3	C09314	--	--	--	--	--	HMDB0015575	3902-71-4	Organic compounds	Phenylpropanoids and polyketides	Coumarins and derivatives	Furanocoumarins
POS_q382	Tripdiolide	雷公藤乙素	Terpenoids	萜类	Diterpenoids	二萜	1	377.2	359.1	[M+H]+	376.2	C20H24O7	C09202	--	--	--	--	--	HMDB0259259	38647-10-8	Organic compounds	Organoheterocyclic compounds	Oxepanes	--
POS_q383	Tropine Acetate-1	乙酰托品醇	Alkaloids	生物碱	Ornithine Alkaloids	鸟氨酸生物碱	1	184.1	124.1	[M+H]+	183.1	C10H17NO2	C12452	Tropane, piperidine and pyridine alkaloid biosynthesis(ko00960)	--	--	--	--	--	3423-27-6	--	--	--	--
POS_q384	Urolithin A	尿石素A	Polyphenols	多酚	Monophenols	单酚	1	229	151.1	[M+H]+	228.2	C13H8O4	--	--	--	--	--	--	HMDB0013695	1143-70-0	Organic compounds	Phenylpropanoids and polyketides	Coumarins and derivatives	--
POS_q385	Vasicinol	鸭嘴花酚碱	Alkaloids	生物碱	Other	其他	1	205.3	188.1	[M+H]+	204.2	C11H12N2O2	C10743	--	--	--	--	--	--	5081-51-6	--	--	--	--
POS_q386	Vicine	蚕豆嘧啶葡糖甙	Alkaloids	生物碱	Other	其他	1	305.2	143.2	[M+H]+	304.3	C10H16N4O7	C08437	--	--	--	--	--	HMDB0034073	152-93-2	Organic compounds	Organic oxygen compounds	Organooxygen compounds	Carbohydrates and carbohydrate conjugates
POS_q387	Wushanicaritin	巫山淫羊藿素	Flavonoids	黄酮	Polyphenols	多酚	1	369	291	[M-H2O+H]+	386.4	C21H22O7	--	--	LMPK12110561	Polyketides [PK]	Flavonoids [PK12]	Flavones and Flavonols [PK1211]	HMDB0257872	521-45-9	Organic compounds	Phenylpropanoids and polyketides	Flavonoids	Flavones
POS_q388	Yohimbic Acid Monohydrate	育亨酸一水化合物	Alkaloids	生物碱	Tryptophan Alkaloids	色氨酸生物碱	1	341.4	144	[M-H2O+H]+	358.4	C20H26N2O4	--	--	--	--	--	--	--	522-87-2	--	--	--	--
POS_q389	Zerumbone	球姜酮	Terpenoids	萜类	Sesquiterpenes	倍半萜	1	219.1	109	[M+H]+	218.3	C15H22O	C20262	--	--	--	--	--	HMDB0036667	471-05-6	Organic compounds	Lipids and lipid-like molecules	Prenol lipids	Sesquiterpenoids
POS_q390	Β-Alanine	β-丙氨酸	Amino acids	氨基酸	Other	其他	1	90.3	72	[M+H]+	89.1	C3H7NO2	C00099	Pyrimidine metabolism(ko00240);;beta-Alanine metabolism(ko00410);;Propanoate metabolism(ko00640);;Pantothenate and CoA biosynthesis(ko00770);;Metabolic pathways(ko01100);;Biosynthesis of secondary metabolites(ko01110);;Biosynthesis of cofactors(ko01240)	--	--	--	--	HMDB0000056	107-95-9	Organic compounds	Organic acids and derivatives	Carboxylic acids and derivatives	Amino acids, peptides, and analogues
POS_q391	Β-Nicotinamide Mononucleotide	β-烟酰胺单核苷酸	Nucleotides	核苷酸	Ribonucleotides	核糖核苷酸	1	335.2	123.2	[M+H]+	334.2	C11H15N2O8P	C00455	Nicotinate and nicotinamide metabolism(ko00760);;Metabolic pathways(ko01100)	--	--	--	--	HMDB0000229	1094-61-7	Organic compounds	Nucleosides, nucleotides, and analogues	Pyridine nucleotides	Nicotinamide nucleotides
POS_q392	Γ-Aminobutyric Acid	γ-氨基丁酸	Organic acid	有机酸	Carboxylic Acids	羧酸	1	104.3	60.2	[M+H]+	103.1	C4H9NO2	C00334	Alanine, aspartate and glutamate metabolism(ko00250);;Arginine and proline metabolism(ko00330);;beta-Alanine metabolism(ko00410);;Butanoate metabolism(ko00650);;Nicotinate and nicotinamide metabolism(ko00760);;Metabolic pathways(ko01100)	LMFA01100039	Fatty Acyls [FA]	Fatty Acids and Conjugates [FA01]	Amino fatty acids [FA0110]	HMDB0000112	1956-12-02	Organic compounds	Organic acids and derivatives	Carboxylic acids and derivatives	Amino acids, peptides, and analogues
POS_q393	Γ-Glutamyl-S-Allylcysteine	γ-谷氨酰胺-S-烯丙基半胱氨酸	Amino acids	氨基酸	Peptides	肽	2	291.2	145.1	[M+H]+	290.3	C11H18N2O5S	--	--	--	--	--	--	--	91216-95-4	--	--	--	--
POS_q394	Ω-Pentadecalactone	ω-十五内酯	Lipid	脂质	Other	其他	1	241.1	163.1	[M+H]+	240.4	C15H28O2	--	--	--	--	--	--	HMDB0034455	106-02-5	Organic compounds	Phenylpropanoids and polyketides	Macrolides and analogues	--
NEG_t10	ALA-GLY	L-丙氨酰甘氨酸	Amino acids	氨基酸	Peptide	肽	3	145.1	79	[M-H]-	146.1	C5H10N2O3	--	--	--	--	--	--	HMDB0006899	687-69-4	Organic compounds	Organic acids and derivatives	Carboxylic acids and derivatives	Amino acids, peptides, and analogues
NEG_t100	Sominone	Sominone	Steroids	甾体	Other	其他	3	457.3	430.3	[M-H]-	458.6	C28H42O5	--	--	--	--	--	--	HMDB0033728	98569-64-3	Organic compounds	Lipids and lipid-like molecules	Prenol lipids	Triterpenoids
NEG_t101	Tubocurarine	氯化南美防己碱	Alkaloids	生物碱	Isoquinoline Alkaloid	异喹啉生物碱	3	644.3	139.1	[M+Cl]-	699.7	C37H41N2O6+	C07547	Isoquinoline alkaloid biosynthesis(ko00950)	--	--	--	--	HMDB0015330	6989-98-6	Organic compounds	Organic oxygen compounds	Organooxygen compounds	Ethers
NEG_t102	(2R,3S,4S,5R,6R)-2-[[(2R,3R,4R)-3,4-dihydroxy-5-(hydroxymethyl)oxolan-2-yl]oxymethyl]-6-[4-(4-hydroxyphenyl)butan-2-yloxy]oxane-3,4,5-triol	（2R、3S、4S、5R、6R）-2-[[（2R，3R，4R）-3,4-二羟基-5-（羟甲基）氧代烷-2-基]氧甲基]-6-[4-（4-羟基苯基）丁-2-基氧基]氧烷-3,4,5-三醇	Sugars And Alcohols	糖及醇类	Glycosides	糖苷	3	459.2	139.1	[M-H]-	460.5	C21H32O11	--	--	--	--	--	--	--	--	--	--	--	--
NEG_t103	3-(4-Methylpent-3-en-1-yl)pent-2-enedioyl-CoA	3-（4-甲基戊-3-烯-1-基）戊-2-烯二酰基-CoA	Lipid	脂质	Fatty Acyls	脂肪酰	2	1006.2	183.1	[M+FA-H]-	961.8	C32H50N7O19P3S	C01291	Biosynthesis of secondary metabolites(ko01110)	LMFA07050197	Fatty Acyls [FA]	Fatty esters [FA07]	Fatty acyl CoAs [FA0705]	--	--	--	--	--	--
NEG_t104	Jasminoside B	茉莉花苷 B	Terpenoids	萜类	Monoterpenoid	单萜	3	345.2	161	[M-H]-	346.2	C16H26O8	--	--	--	--	--	--	--	214125-04-9	--	--	--	--
NEG_t105	Isodonal	香茶菜属醛	Terpenoids	萜类	Diterpene	二萜	3	403.2	183.1	[M-H]-	404.5	C22H28O7	C09117	--	--	--	--	--	--	16964-56-0	--	--	--	--
NEG_t106	3-(3-Hydroxyphenyl)-propionic acid	3-(3-羟基苯基)丙酸	Organic Acid	有机酸	Other	其他	3	165.1	139.1	[M-H]-	166.1	C9H10O3	C11457	Phenylalanine metabolism(ko00360);;Metabolic pathways(ko01100)	--	--	--	--	HMDB0000375	621-54-5	Organic compounds	Phenylpropanoids and polyketides	Phenylpropanoic acids	--
NEG_t107	N1,N5,N10-Tricaffeoyl spermidine	N1、N5、N10三咖啡酰亚精胺	Others	其他	Other	其他	3	630.2	165.1	[M-H]-	631.7	C34H37N3O9	C18070	Phenylpropanoid biosynthesis(ko00940);;Biosynthesis of secondary metabolites(ko01110)	--	--	--	--	--	--	--	--	--	--
NEG_t108	PC(20:4(5Z,8Z,11Z,14Z)/P-18:1(11Z))	PC(20:4(5Z,8Z,11Z,14Z)/P-18:1(11Z))	Lipid	脂质	Glycerophospholipids	甘油磷酯	3	826.6	790.6	[M+Cl]-	792.1	C46H82NO7P	--	--	--	--	--	--	HMDB0008457	--	Organic compounds	Lipids and lipid-like molecules	Glycerophospholipids	Glycerophosphocholines
NEG_t109	NCGC00380626-01_C12H18O4_2-Cyclohexen-1-one, 4,6-dihydroxy-3-[(1E)-3-hydroxy-3-methyl-1-buten-1-yl]-6-methyl-, (4R,6S)-	NCGC00380626-01_C12H18O4_2-环己烯-1-酮，4,6-二羟基-3-[（1E）-3-羟基-3-甲基-1-丁烯-1-基]-6-甲基-，（4R，6S）-	Ketones, Aldehydes, Acids	酮、醛、酸	Cyclohexanones	环己酮	3	271.1	225.2	[M+FA-H]-	226.3	C12H18O4	--	--	--	--	--	--	--	--	--	--	--	--
NEG_t11	D-Xylonic acid	D-木糖酸	Sugars And Alcohols	糖及醇类	Other	其他	1	165	129	[M-H]-	166	C5H10O6	C00502	Pentose and glucuronate interconversions(ko00040);;Metabolic pathways(ko01100)	--	--	--	--	HMDB0059750	526-91-0	Organic compounds	Organic oxygen compounds	Organooxygen compounds	Carbohydrates and carbohydrate conjugates
NEG_t110	NCGC00380501-01_C16H26O9_	NCGC00380501-01_C16H26O9_	Terpenoids	萜类	Terpene Glycoside	萜烯糖苷	3	361.1	225.2	[M-H]-	362.4	C16H26O9	--	--	--	--	--	--	--	--	--	--	--	--
NEG_t111	LysoPC(22:0/0:0)	LysoPC(22:0/0:0)	Lipid	脂质	Glycerophospholipids	甘油磷酯	3	624.4	564.4	[M+FA-H]-	579.8	C30H62NO7P	--	--	--	--	--	--	HMDB0010398	--	Organic compounds	Lipids and lipid-like molecules	Glycerophospholipids	Glycerophosphocholines
NEG_t112	Alisol O	泽泻醇O	Terpenoids	萜类	Triterpenoids	三萜	3	511.3	451.3	[M-H]-	512.7	C32H48O5	--	--	--	--	--	--	--	928148-51-0	--	--	--	--
NEG_t113	Glycyrrhetinate	甘草次酸	Others	其他	Other	其他	1	514.3	487.3	[M+FA-H]-	470.7	C30H45O4-	C02283	--	--	--	--	--	HMDB0011628	--	Organic compounds	Lipids and lipid-like molecules	Prenol lipids	Triterpenoids
NEG_t114	Dihydrobenzoic acid pentose	二氢苯甲酸戊糖	Polyphenols	多酚	Other	其他	1	285.1	153	[M-H]-	286.2	C12H14O8	--	--	--	--	--	--	--	143986-30-5	--	--	--	--
NEG_t115	(R)-(+)-N-(2,4-Dihydroxy-3,3-dimethyl-1-oxobutyl)-beta-alanine	D-泛酸	Vitamins	维生素	Vitamin B Complex	维生素B复合物	1	218.1	146.1	[M-H]-	219.1	C9H17NO5	C00864	beta-Alanine metabolism(ko00410);;Pantothenate and CoA biosynthesis(ko00770);;Metabolic pathways(ko01100);;Biosynthesis of secondary metabolites(ko01110);;Biosynthesis of cofactors(ko01240)	--	--	--	--	--	79-83-4	--	--	--	--
NEG_t116	4-(Dimethylamino)cinnamic acid	4-二甲基氨基肉桂酸	Organic Acid	有机酸	Carboxylic Acids	羧酸	1	236.1	164.1	[M+FA-H]-	191.2	C11H13NO2	--	--	--	--	--	--	--	1552-96-1	--	--	--	--
NEG_t117	styrylamine	苯乙烯胺	Others	其他	Other	其他	1	164.1	147	[M+FA-H]-	119.1	C8H9N	--	--	--	--	--	--	--	--	--	--	--	--
NEG_t118	D-Melezitose	D-松三糖	Sugars And Alcohols	糖及醇类	Other	其他	1	539.1	503.2	[M+Cl]-	504.2	C18H32O16	C08243	--	--	--	--	--	HMDB0011730	597-12-6	Organic compounds	Organic oxygen compounds	Organooxygen compounds	Carbohydrates and carbohydrate conjugates
NEG_t119	(2R,3S,4S,5R,6S)-2-(hydroxymethyl)-6-[[(2R,3S,4S)-3,4,5-trihydroxy-5-(hydroxymethyl)oxolan-2-yl]methoxy]oxane-3,4,5-triol	（2R、3S、4S、5R、6S）-2-（羟甲基）-6-[[（2R，3S，4S）-3,4,5-三羟基-5-（羟基甲基）氧代烷-2-基]甲氧基]氧杂-3,4,5三醇	Flavonoids	黄酮	Flavanone	黄烷酮	1	377.1	341.1	[M+Cl]-	342.3	C12H22O11	--	--	--	--	--	--	--	15132-06-6	--	--	--	--
NEG_t12	Butenolide	2(5H)-呋喃酮	Others	其他	Lactone	内酯	1	129	75	[M+FA-H]-	84.1	C4H4O2	C17601	--	--	--	--	--	HMDB0032330	497-23-4	Organic compounds	Organoheterocyclic compounds	Dihydrofurans	Furanones
NEG_t120	D-Erythronolactone	D-赤酮酸内酯	Organic Acid	有机酸	Other	其他	1	117	89	[M-H]-	118	C4H6O4	--	--	--	--	--	--	HMDB0000349	15667-21-7	Organic compounds	Organoheterocyclic compounds	Lactones	Gamma butyrolactones
NEG_t121	palythine	palythine	Lipid	脂质	Fatty Alcohol	脂肪醇	1	279.1	134	[M+Cl]-	244.2	C10H16N2O5	--	--	--	--	--	--	--	67731-19-5	--	--	--	--
NEG_t122	N-Fructosyl pyroglutamate	N-果糖基焦谷氨酸	Amino acids	氨基酸	Other	其他	3	290.1	111	[M-H]-	291.2	C11H17NO8	--	--	--	--	--	--	--	--	--	--	--	--
NEG_t123	Methanofuran	化合物 T30743	Others	其他	Other	其他	3	783.2	503.2	[M+Cl]-	748.7	C34H44N4O15	C00862	Metabolic pathways(ko01100);;Biosynthesis of cofactors(ko01240)	--	--	--	--	--	89873-36-9	--	--	--	--
NEG_t124	Haploside C	Haploside C	Sugars And Alcohols	糖及醇类	Glycosides	糖苷	3	695.2	503.2	[M-H]-	696.6	C31H36O18	--	--	LMPK12113216	Polyketides [PK]	Flavonoids [PK12]	Flavones and Flavonols [PK1211]	--	108279-04-5	--	--	--	--
NEG_t125	Pinocembrin-7-O-rutinoside	乔松素-7-O-芸香糖苷	Flavonoids	黄酮	Other	其他	1	563.2	503.2	[M-H]-	564.2	C27H32O13	--	--	--	--	--	--	--	118985-31-2	--	--	--	--
NEG_t126	Medicarpin 3-O-glucoside	美迪紫檀素-3-O-葡萄糖苷	Polyphenols	多酚	Glycosides	糖苷	2	431.1	179.1	[M-H]-	432.4	C22H24O9	C16223	Isoflavonoid biosynthesis(ko00943);;Biosynthesis of secondary metabolites(ko01110)	LMPK12070005	Polyketides [PK]	Flavonoids [PK12]	Pterocarpans [PK1207]	HMDB0033855	52766-70-8	Organic compounds	Phenylpropanoids and polyketides	Isoflavonoids	Furanoisoflavonoids
NEG_t127	3,6'-Disinapoylsucrose	3,6'-二芥子酰基蔗糖	Polyphenols	多酚	Phenolic Acids	酚酸	1	799.2	503.2	[M+FA-H]-	754.2	C34H42O19	--	--	--	--	--	--	HMDB0040838	139891-98-8	Organic compounds	Phenylpropanoids and polyketides	Cinnamic acids and derivatives	Hydroxycinnamic acids and derivatives
NEG_t128	Formononetin-7-O-glycoside (Ononin)	芒柄花素-7-O-葡萄糖苷(芒柄花苷)	Flavonoids	黄酮	Isoflavones	异黄酮	1	475.1	341.1	[M+FA-H]-	430.1	C22H22O9	C10509	Isoflavonoid biosynthesis(ko00943)	--	--	--	--	HMDB0033987	486-62-4	Organic compounds	Phenylpropanoids and polyketides	Isoflavonoids	Isoflavonoid O-glycosides
NEG_t129	Aklavinone	Aklavinone	Sugars And Alcohols	糖及醇类	Tertiary Alcohol	叔醇	3	457.1	341.1	[M+FA-H]-	412.4	C22H20O8	C12424	Metabolic pathways(ko01100);;Biosynthesis of secondary metabolites(ko01110)	--	--	--	--	--	16234-96-1	--	--	--	--
NEG_t13	D-Ribose	D-核糖	Sugars And Alcohols	糖及醇类	Monosaccharide	单糖	1	195.1	129	[M+FA-H]-	150.1	C5H10O5	C00121	Pentose phosphate pathway(ko00030);;Metabolic pathways(ko01100);;ABC transporters(ko02010)	--	--	--	--	HMDB0000283	613-83-2	Organic compounds	Organic oxygen compounds	Organooxygen compounds	Carbohydrates and carbohydrate conjugates
NEG_t130	Hydrangenol 8-O-glucoside	绣球酚8-O-葡萄糖甙	Flavonoids	黄酮	Other	其他	1	417.1	341.1	[M-H]-	418.4	C21H22O9	--	--	--	--	--	--	--	67600-94-6	--	--	--	--
NEG_t131	D-LYXOSE	来苏糖	Sugars And Alcohols	糖及醇类	Monosaccharide	单糖	2	149	89	[M-H]-	150.1	C5H10O5	C00476	Pentose and glucuronate interconversions(ko00040)	--	--	--	--	HMDB0003402	1114-34-7	Organic compounds	Organic oxygen compounds	Organooxygen compounds	Carbohydrates and carbohydrate conjugates
NEG_t132	6-prenylapigenin	6-异戊烯基芹菜素	Others	其他	Other	其他	2	383.1	341.1	[M+FA-H]-	338.1	C20H18O5	--	--	LMPK12110412	Polyketides [PK]	Flavonoids [PK12]	Flavones and Flavonols [PK1211]	--	68097-13-2	--	--	--	--
NEG_t133	Purine riboside	9-(Β-D -呋喃核糖)嘌呤	Sugars And Alcohols	糖及醇类	Glycosides	糖苷	1	251.1	179.1	[M-H]-	252.2	C10H12N4O4	C01736	--	--	--	--	--	HMDB0029956	550-33-4	Organic compounds	Nucleosides, nucleotides, and analogues	Purine nucleosides	--
NEG_t134	3-hydroxy-4-methoxy-2,3-dihydropyran-6-one	3-羟基-4-甲氧基-2,3-二氢吡喃-6-酮	Others	其他	Other	其他	1	143	101	[M-H]-	144.1	C6H8O4	--	--	--	--	--	--	--	--	--	--	--	--
NEG_t135	2-epi-5-epi-Valiolone	2-庚-5-表-缬氨酸	Sugars And Alcohols	糖及醇类	Polyol	多元醇	1	191.1	179.1	[M-H]-	192.2	C7H12O6	C17691	Metabolic pathways(ko01100);;Biosynthesis of secondary metabolites(ko01110)	--	--	--	--	--	244195-43-5	--	--	--	--
NEG_t136	alpha-1,5-L-Arabinobiose	α-1,5-L-阿拉伯糖	Others	其他	Other	其他	1	327.1	195.1	[M+FA-H]-	282.2	C10H18O9	C20570	ABC transporters(ko02010)	--	--	--	--	--	--	--	--	--	--
NEG_t137	D-Galactono-1,5-lactone	D-内酯-1,5-内酯	Others	其他	Other	其他	1	177	129	[M-H]-	178.1	C6H10O6	C02669	Galactose metabolism(ko00052)	--	--	--	--	HMDB0002541	15892-28-1	Organic compounds	Organoheterocyclic compounds	Lactones	--
NEG_t138	gamma-Glutamyl-beta-cyanoalanine	γ-谷氨酰β-氰基丙氨酸	Amino acids	氨基酸	Other	其他	1	242.1	145.1	[M-H]-	243.2	C9H13N3O5	C05711	Cyanoamino acid metabolism(ko00460)	--	--	--	--	HMDB0060478	16051-95-9	Organic compounds	Organic acids and derivatives	Carboxylic acids and derivatives	Amino acids, peptides, and analogues
NEG_t14	3-O-Coumaroylquinic acid	3-对香豆酰基奎宁酸	Phenylpropanoids	苯丙素	Phenylpropanols	苯丙烷	3	383.1	129	[M+FA-H]-	338.1	C16H18O8	C12208	Phenylpropanoid biosynthesis(ko00940);;Flavonoid biosynthesis(ko00941);;Stilbenoid, diarylheptanoid and gingerol biosynthesis(ko00945);;Biosynthesis of secondary metabolites(ko01110)	--	--	--	--	--	1899-30-5	--	--	--	--
NEG_t15	Tanshindiol A	丹参二醇A	Terpenoids	萜类	Diterpene	二萜	3	357.1	195.1	[M+FA-H]-	312.3	C18H16O5	--	--	--	--	--	--	--	97411-46-6	--	--	--	--
NEG_t16	3-Butyn-1-al	3-丁炔-1-醛	Others	其他	Other	其他	3	113	101	[M+FA-H]-	68.1	C4H4O	C06145	Butanoate metabolism(ko00650)	--	--	--	--	HMDB0006853	52844-23-2	Organic compounds	Organic oxygen compounds	Organooxygen compounds	Carbonyl compounds
NEG_t17	Rutinose	芸香糖	Sugars And Alcohols	糖及醇类	Other	其他	1	371.1	195.1	[M+FA-H]-	326.1	C12H22O10	C08247	--	--	--	--	--	HMDB0302439	90-74-4	Organic compounds	Organic oxygen compounds	Organooxygen compounds	Carbohydrates and carbohydrate conjugates
NEG_t18	(5E)-4-[(E)-3-(4-hydroxyphenyl)prop-2-enoyl]oxy-2-methyl-5-[2-[(2R,3R,4S,5S,6R)-3,4,5-trihydroxy-6-(hydroxymethyl)oxan-2-yl]oxyethylidene]cyclopentene-1-carboxylic acid	（5E）-4-[（E）-3-（4-羟基苯基）丙-2-烯基]氧基-2-甲基-5-[2-[（2R，3R，4S，5S，6R）-3,4,5-三羟基-6-（羟甲基）恶烷-2-基]氧亚乙基]环戊烯-1-羧酸	Organic Acid	有机酸	Carboxylic Acids	羧酸	1	537.2	179.1	[M+FA-H]-	492.5	C24H28O11	--	--	--	--	--	--	--	668420-44-8	--	--	--	--
NEG_t19	2-methylidene-4-[(2R,3R,4S,5S,6R)-3,4,5-trihydroxy-6-(hydroxymethyl)oxan-2-yl]oxybutanoic acid	2-methylidene-4-[(2R,3R,4S,5S,6R)-3,4,5-trihydroxy-6-(hydroxymethyl)oxan-2-yl]oxybutanoic acid	Sugars And Alcohols	糖及醇类	Glycosides	糖苷	1	323.1	179.1	[M+FA-H]-	278.3	C11H18O8	--	--	--	--	--	--	--	479677-95-7	--	--	--	--
NEG_t2	Capsianoside I	辣椒萜苷 I	Terpenoids	萜类	Diterpene	二萜	1	705.3	585.3	[M+Cl]-	660.3	C32H52O14	--	--	--	--	--	--	HMDB0002318	121924-04-7	Organic compounds	Lipids and lipid-like molecules	Fatty Acyls	Fatty acyl glycosides
NEG_t20	2-Hydroxy-2-methyl-3-oxobutanoic acid	2-羟基-2-甲基-3-氧代丁酸	Organic Acid	有机酸	Other	其他	3	131	89	[M-H]-	132	C5H8O4	C00900	--	LMFA01050472	Fatty Acyls [FA]	Fatty Acids and Conjugates [FA01]	Hydroxy fatty acids [FA0105]	HMDB0006855	71698-08-3	Organic compounds	Organic acids and derivatives	Keto acids and derivatives	Short-chain keto acids and derivatives
NEG_t21	Hemiphroside B	鞭打绣球苷B	Phenylpropanoids	苯丙素	Other	其他	2	681.2	503.2	[M-H]-	682.6	C31H38O17	--	--	--	--	--	--	--	165338-28-3	--	--	--	--
NEG_t22	cadambine	卡丹宾	Alkaloids	生物碱	Indole Alkaloids	吲哚类生物碱	2	579.2	503.2	[M+Cl]-	544.5	C27H32N2O10	--	--	--	--	--	--	--	54422-49-0	--	--	--	--
NEG_t23	3-Dehydro-L-Threonic Acid	3-脱氢-L-苏糖酸	Sugars And Alcohols	糖及醇类	Other	其他	1	133	115	[M-H]-	134	C4H6O5	C03064	Ascorbate and aldarate metabolism(ko00053);;Metabolic pathways(ko01100)	--	--	--	--	--	--	--	--	--	--
NEG_t24	3-Ketosucrose	3-酮症酸缩酶	Sugars And Alcohols	糖及醇类	Disaccharide	二糖	1	339.1	179.1	[M-H]-	340.3	C12H20O11	C05731	Starch and sucrose metabolism(ko00500)	--	--	--	--	--	1883-12-1	--	--	--	--
NEG_t25	Didymin (Isosakuranetin-7-O-rutinoside)	香蜂草苷	Flavonoids	黄酮	Other	其他	1	593.2	503.2	[M-H]-	594.2	C28H34O14	--	--	--	--	--	--	HMDB0029482	14259-47-3	Organic compounds	Phenylpropanoids and polyketides	Flavonoids	Flavonoid glycosides
NEG_t26	Camellianin A	山茶黄酮苷 A	Flavonoids	黄酮	Other	其他	2	619.2	503.2	[M-H]-	620.6	C29H32O15	--	--	--	--	--	--	HMDB0029908	109232-77-1	Organic compounds	Phenylpropanoids and polyketides	Flavonoids	Flavonoid glycosides
NEG_t27	(1R,6S)-6-Amino-5-oxocyclohex-2-ene-1-carboxylate	（1R，6S）-6-氨基-5-氧代环己-2-烯-1-羧酸盐	Amino acids	氨基酸	Other	其他	1	200.1	111	[M+FA-H]-	155.2	C7H9NO3	C19831	Metabolic pathways(ko01100);;Biosynthesis of secondary metabolites(ko01110)	--	--	--	--	--	--	--	--	--	--
NEG_t28	L-beta-Ethynylserine	3-ethynylserine	Amino acids	氨基酸	Other	其他	1	128	111	[M-H]-	316.4	C5H7NO3	C22141	Metabolic pathways(ko01100);;Biosynthesis of secondary metabolites(ko01110)	--	--	--	--	--	65207-64-9	--	--	--	--
NEG_t29	Dehydroascorbic acid	脱氢抗坏血酸	Vitamins	维生素	Other	其他	3	173	111	[M-H]-	174	C6H6O6	C05422	Ascorbate and aldarate metabolism(ko00053);;Glutathione metabolism(ko00480);;Metabolic pathways(ko01100)	--	--	--	--	HMDB0001264	490-83-5	Organic compounds	Organoheterocyclic compounds	Lactones	Gamma butyrolactones
NEG_t3	2,3-Dihydroxypropanal	2,3-二羟基丙醛; 甘油醛	Sugars And Alcohols	糖及醇类	Other	其他	2	179.1	71	[M-H]-	90	C3H6O3	C02154	--	--	--	--	--	HMDB0001051	56-82-6	Organic compounds	Organic oxygen compounds	Organooxygen compounds	Carbohydrates and carbohydrate conjugates
NEG_t30	KOPSINE	科普辛	Alkaloids	生物碱	Indole Alkaloids	吲哚类生物碱	1	415.1	369.1	[M+Cl]-	380.4	C22H24N2O4	--	--	--	--	--	--	--	--	--	--	--	--
NEG_t31	1-beta-D-Arabinofuranosyluracil	1-β-D-阿糖呋喃脲嘧啶	Nucleosides	核苷酸	Other	其他	2	279	179.1	[M+Cl]-	244.2	C9H12N2O6	C16745	--	--	--	--	--	--	3083-77-0	--	--	--	--
NEG_t32	Dihydromonotropein methyl ester	二氢水晶兰苷甲酯	Terpenoids	萜类	Monoterpenoid	单萜	1	441.1	161	[M+Cl]-	406.1	C17H26O11	--	--	--	--	--	--	--	81969-41-7	--	--	--	--
NEG_t33	Cinnamic acid	肉桂酸	Organic Acid	有机酸	Carboxylic Acids	羧酸	1	147	103.1	[M-H]-	148.2	C9H8O2	C10438	--	--	--	--	--	HMDB0000567	621-82-9	Organic compounds	Phenylpropanoids and polyketides	Cinnamic acids and derivatives	Cinnamic acids
NEG_t34	5-Amino-6-(5'-phospho-D-ribitylamino)uracil	5-氨基-6-（5'-磷酸-D-抑制氨基）尿嘧啶	Others	其他	Other	其他	3	355.1	218.1	[M-H]-	356.2	C9H17N4O9P	C04454	Riboflavin metabolism(ko00740);;Metabolic pathways(ko01100);;Biosynthesis of secondary metabolites(ko01110);;Biosynthesis of cofactors(ko01240)	--	--	--	--	HMDB0003841	71491-01-5	Organic compounds	Organic oxygen compounds	Organooxygen compounds	Carbohydrates and carbohydrate conjugates
NEG_t35	domesticoside	domesticoside	Polyphenols	多酚	Phenolic Acids	酚酸	1	343.1	163	[M-H]-	344.1	C15H20O9	--	--	--	--	--	--	HMDB0029647	--	Organic compounds	Organic oxygen compounds	Organooxygen compounds	Carbohydrates and carbohydrate conjugates
NEG_t36	8:1+2O fatty acyl hexoside	8:1+2O脂肪酰基己糖苷	Others	其他	Other	其他	1	321.2	199.1	[M-H]-	--	C14H26O8	--	--	--	--	--	--	--	--	--	--	--	--
NEG_t37	Evocarpine	吴茱萸新碱	Alkaloids	生物碱	Tryptophan Alkaloids	色氨酸生物碱	2	374.2	338.2	[M+Cl]-	339.5	C23H33NO	C16956	--	--	--	--	--	--	15266-38-3	--	--	--	--
NEG_t38	Kalkitoxin	卡他毒素	Others	其他	Other	其他	2	401.2	374.2	[M+Cl]-	366.6	C21H38N2OS	--	--	--	--	--	--	--	247184-89-0	--	--	--	--
NEG_t39	2,3-Dihydroxybenzoic Acid	2,3-二羟基苯甲酸	Organic Acid	有机酸	Other	其他	1	153	109	[M-H]-	154	C7H6O4	C00196	Biosynthesis of secondary metabolites(ko01110)	--	--	--	--	HMDB0000397	303-38-8	Organic compounds	Benzenoids	Benzene and substituted derivatives	Benzoic acids and derivatives
NEG_t4	Sideroxylin	4',5-二羟基-7-甲氧基-6,8-二甲基黄酮	Flavonoids	黄酮	Other	其他	3	311.1	179.1	[M-H]-	312.3	C18H16O5	--	--	LMPK12111016	Polyketides [PK]	Flavonoids [PK12]	Flavones and Flavonols [PK1211]	--	3122-87-0	--	--	--	--
NEG_t40	Adonixanthin	Adonixanthin	Lipid	脂质	Prenol Lipids	异戊二醇脂	1	627.4	564.4	[M+FA-H]-	582.9	C40H54O3	C15968	Carotenoid biosynthesis(ko00906);;Biosynthesis of secondary metabolites(ko01110)	LMPR01070016	Prenol Lipids [PR]	Isoprenoids [PR01]	C40 isoprenoids (tetraterpenes) [PR0107]	--	--	--	--	--	--
NEG_t41	2-[5-(2-hydroxypropyl)oxolan-2-yl]propanoic acid	2-[5-（2-羟丙基）氧代烷-2-基]丙酸	Others	其他	Other	其他	1	201.1	139.1	[M-H]-	202.2	C10H18O4	--	--	--	--	--	--	--	3688-54-8	--	--	--	--
NEG_t42	Epitulipinolide diepoxide	环氧表美国鹅掌楸内酯	Terpenoids	萜类	Sesquiterpenoid	倍半萜	3	321.1	139.1	[M-H]-	322.4	C17H22O6	C09568	--	--	--	--	--	--	39815-40-2	--	--	--	--
NEG_t43	2,3-dihydroxypropyl 12-methyltridecanoate	2,3-二羟丙基12-甲基十三烷酸酯	Lipid	脂质	Glycerophospholipids	甘油磷酯	3	347.2	185.1	[M+FA-H]-	302.4	C17H34O4	--	--	--	--	--	--	--	--	--	--	--	--
NEG_t44	p-Hydroxybenzoic acid	对羟基苯甲酸	Polyphenols	多酚	Phenolic Acids	酚酸	1	137	93	[M-H]-	138	C7H6O3	C00156	Ubiquinone and other terpenoid-quinone biosynthesis(ko00130);;Folate biosynthesis(ko00790);;Metabolic pathways(ko01100);;Biosynthesis of secondary metabolites(ko01110);;Biosynthesis of cofactors(ko01240)	--	--	--	--	HMDB0000500	99-96-7	Organic compounds	Benzenoids	Benzene and substituted derivatives	Benzoic acids and derivatives
NEG_t45	Solasodiene (not validated)	Solasodiene (not validated)	Lipid	脂质	Steroid	类固醇	3	430.3	93	[M+Cl]-	395.6	C27H41NO	--	--	--	--	--	--	--	--	--	--	--	--
NEG_t46	Timosaponin A3	知母皂苷A3	Steroids	甾体	Glycosides	糖苷	3	739.4	543.4	[M-H]-	740.9	C39H64O13	--	--	--	--	--	--	--	41059-79-4	--	--	--	--
NEG_t47	1,6,6-Trimethyl-2,7-dioxabicyclo[3.2.2]nonan-3-one	1,6,6-三甲基-2,7-二氧杂双环[3.2.2]壬-3-酮	Ketones, Aldehydes, Acids	酮、醛、酸	Nonanone	壬酮	3	183.1	139.1	[M-H]-	184.2	C10H16O3	C04718	Monoterpenoid biosynthesis(ko00902);;Biosynthesis of secondary metabolites(ko01110)	--	--	--	--	--	--	--	--	--	--
NEG_t48	1alpha-Hydroxy-1-desoxotamirin	1-α-羟基-1-脱氧异丙胺	Terpenoids	萜类	Sesquiterpenoid	倍半萜	1	263.1	153.1	[M-H]-	264.3	C15H20O4	--	--	--	--	--	--	--	60362-95-0	--	--	--	--
NEG_t49	Ethyllucidone	乙基赤芝酮	Flavonoids	黄酮	Chalcones	查耳酮	1	283.1	253.1	[M-H]-	284.3	C17H16O4	--	--	--	--	--	--	--	1195233-59-0	--	--	--	--
NEG_t5	4-Epialyxialactone	4-表-念珠藤内脂	Terpenoids	萜类	Iridoid	环烯醚萜	1	199.1	155.1	[M-H]-	200.2	C10H16O4	--	--	--	--	--	--	--	132339-37-8	--	--	--	--
NEG_t50	3-O-Acetylpinobanksin	3-O-乙酰短叶松黄烷酮	Flavonoids	黄酮	Flavanonols	二氢黄酮醇	1	313.1	253.1	[M-H]-	314.1	C17H14O6	C16418	Flavonoid biosynthesis(ko00941)	--	--	--	--	HMDB0245955	52117-69-8	Organic compounds	Phenylpropanoids and polyketides	Flavonoids	Flavans
NEG_t51	NCGC00381398-01_C17H26O4_6-[(2E,4E)-4,6-Dimethyl-2,4-octadienoyl]-2,3-dihydroxy-2-methylcyclohexanone	NCGC00381398-01_C17H26O4_6-[（2E，4E）-4,6-二甲基-2,4-辛二烯酰基]-2,3-二羟基-2-甲基环己酮	Ketones, Aldehydes, Acids	酮、醛、酸	Other	其他	1	293.2	221.2	[M-H]-	294.4	C17H26O4	--	--	--	--	--	--	--	--	--	--	--	--
NEG_t52	9,10-Epoxy-18-hydroxystearate	9,10-环氧-18-羟基硬脂酸酯	Lipid	脂质	Fatty Acids	脂肪酸	1	313.2	281.2	[M-H]-	314.5	C18H34O4	C19620	Cutin, suberine and wax biosynthesis(ko00073)	--	--	--	--	HMDB0061650	3233-92-9	Organic compounds	Lipids and lipid-like molecules	Fatty Acyls	Fatty acids and conjugates
NEG_t53	Withaperuvin C	睡茄灯笼草素C	Steroids	甾体	Other	其他	1	485.3	425.2	[M-H]-	486.6	C28H38O7	--	--	LMST01160033	Sterol Lipids [ST]	Sterols [ST01]	Withanolides and derivatives [ST0116]	HMDB0034077	81644-34-0	Organic compounds	Lipids and lipid-like molecules	Steroids and steroid derivatives	Steroid lactones
NEG_t55	9-HPODE	9-HPODE	Lipid	脂质	Fatty Acids	脂肪酸	1	311.2	295.2	[M-H]-	312.4	C18H32O4	--	--	LMFA02000012	Fatty Acyls [FA]	Octadecanoids [FA02]	Other Octadecanoids [FA0200]	HMDB0242602	63121-49-3	Organic compounds	Lipids and lipid-like molecules	Fatty Acyls	Lineolic acids and derivatives
NEG_t56	Octabenzone	2-羟基-4-正辛氧基二苯甲酮	Ketones, Aldehydes, Acids	酮、醛、酸	Other	其他	1	325.2	293.2	[M-H]-	326.4	C21H26O3	--	--	--	--	--	--	--	1843-05-6	--	--	--	--
NEG_t57	Isotetrandrine	异汉防己甲素	Alkaloids	生物碱	Other	其他	3	667.3	325.2	[M+FA-H]-	622.8	C38H42N2O6	C17060	--	--	--	--	--	HMDB0030174	477-57-6	Organic compounds	Lignans, neolignans and related compounds	--	--
NEG_t58	Aeruginosin 98-B	Aeruginosin 98-B	Amino acids	氨基酸	Peptide	肽	2	653.3	485.3	[M-H]-	654.8	C29H46N6O9S	--	--	--	--	--	--	--	--	--	--	--	--
NEG_t59	Daturaolone	曼陀罗萜醇酮	Terpenoids	萜类	Triterpenoids	三萜	1	315.3	297.2	[M+FA-H]-	440.7	C17H34O2	--	--	--	--	--	--	--	41498-80-0	--	--	--	--
NEG_t6	NCGC00386045-01_C21H28O6_2-Butenoic acid, 2-methyl-, (2Z)-2-[[1-(3,4-dimethoxyphenyl)propoxy]carbonyl]-2-buten-1-yl ester, (2E)-	NCGC00386045-01_C21H28O6_2-丁烯酸，2-甲基-，（2Z）-2-[[1-（3,4-二甲氧基苯基）丙氧基]羰基]-2-丁烯-1-基酯，（2E）-	Others	其他	Other	其他	3	421.2	139.1	[M+Cl]-	376.4	C21H28O6	--	--	--	--	--	--	--	--	--	--	--	--
NEG_t60	Acetoxyaureol	乙酰氧基Aurel	Terpenoids	萜类	Other	其他	2	355.2	339.2	[M-H]-	356.5	C23H32O3	--	--	--	--	--	--	--	--	--	--	--	--
NEG_t61	3beta-Hydroxy-4,4,14-trimethyl-7,11,15-trioxochol-8-en-24-oic acid	3-β-羟基-4,4,14-三甲基-7,11,15-三氧代氯-8-烯-24酸	Others	其他	Other	其他	2	457.3	325.2	[M-H]-	458.3	C27H38O6	--	--	--	--	--	--	--	942936-53-0	--	--	--	--
NEG_t62	18-Oxooleate	18草酸酯	Lipid	脂质	Fatty Acids	脂肪酸	1	295.2	281.2	[M-H]-	296.4	C18H32O3	C19617	Cutin, suberine and wax biosynthesis(ko00073)	--	--	--	--	--	--	--	--	--	--
NEG_t63	2-Hydroxyhexadecanoic acid	2-羟基十六烷酸	Organic Acid	有机酸	Other	其他	2	271.2	255.2	[M-H]-	272.2	C16H32O3	--	--	--	--	--	--	HMDB0031057	764-67-0	Organic compounds	Lipids and lipid-like molecules	Fatty Acyls	Fatty acids and conjugates
NEG_t64	Cis-Jasmone	顺式-茉莉酮	Others	其他	Other	其他	1	163.1	147.1	[M-H]-	164.1	C11H16O	C08490	--	LMFA02020009	Fatty Acyls [FA]	Octadecanoids [FA02]	Jasmonic acids [FA0202]	HMDB0035601	488-10-8	Organic compounds	Organic oxygen compounds	Organooxygen compounds	Carbonyl compounds
NEG_t65	16-Hydroxy-3-oxolanosta-7,24-diene-21-oic acid Gamma-lactone (Kulactone)	16-羟基-3-氧代羊毛甾-7,24-二烯-21-酸 γ-内酯 (苦棟萜酮内酯)	Terpenoids	萜类	Triterpenoids	三萜	1	451.3	367.3	[M-H]-	452.3	C30H44O3	--	--	--	--	--	--	--	22611-36-5	--	--	--	--
NEG_t66	25(S)-Hydroxyprotopanaxatriol	25(S)-羟基原人参三醇	Terpenoids	萜类	Triterpenoids	三萜	2	515.4	325.2	[M+Cl]-	494.8	C29H52O5	--	--	--	--	--	--	--	113539-03-0	--	--	--	--
NEG_t67	Halovir B	哈洛韦B	Amino acids	氨基酸	Peptide	肽	1	836.6	113	[M-H]-	838.1	C43H79N7O9	--	--	--	--	--	--	--	--	--	--	--	--
NEG_t68	Bufotaline	蟾毒它灵	Steroids	甾体	Glycosides	糖苷	3	443.2	160.8	[M-H]-	444.6	C26H36O6	C16923	--	LMST01130023	Sterol Lipids [ST]	Sterols [ST01]	Bufanolides and derivatives [ST0113]	--	471-95-4	--	--	--	--
NEG_t69	Lydicamycin	Lydicamycin	Sugars And Alcohols	糖及醇类	Fatty Alcohol	脂肪醇	1	899.5	883.5	[M+FA-H]-	855.1	C47H74N4O10	--	--	--	--	--	--	--	133352-27-9	--	--	--	--
NEG_t7	alpha-D-Gal-(1-6)-alpha-D-Gal-(1-6)-alpha-D-Glc-(1-2)-beta-D-Fru	D-水苏糖	Sugars And Alcohols	糖及醇类	Oligosaccharides	寡糖	1	711.2	503.2	[M-H]-	666.2	C24H42O21	--	--	--	--	--	--	--	470-55-3	--	--	--	--
NEG_t70	PI(18:1(11Z)/20:4(5Z,8Z,11Z,14Z))	PI(18:1(11Z)/20:4(5Z,8Z,11Z,14Z))	Lipid	脂质	Glycerophospholipids	甘油磷酯	2	929.5	883.5	[M+FA-H]-	885.1	C47H81O13P	--	--	--	--	--	--	HMDB0009832	--	Organic compounds	Lipids and lipid-like molecules	Glycerophospholipids	Glycerophosphoinositols
NEG_t71	hellebrigenin-3-acetate	嚏根草配基-3-乙酸酯	Others	其他	Other	其他	3	457.2	281.2	[M-H]-	458.2	C26H34O7	--	--	--	--	--	--	--	4064-09-09	--	--	--	--
NEG_t72	PC(18:1e/8-HEPE)	PC(18:1e/8-HEPE)	Lipid	脂质	Glycerophospholipids	甘油磷酯	3	842.5	277.2	[M+Cl]-	808.1	C46H82NO8P	--	--	--	--	--	--	--	--	--	--	--	--
NEG_t73	Boldenone_Undecylenate	宝丹酮十一烯酸酯	Lipid	脂质	Steroid	类固醇	2	451.3	277.2	[M-H]-	452.7	C30H44O3	--	--	--	--	--	--	--	--	--	--	--	--
NEG_t74	[2.3-dihydroxypropoxy][3-[octadec-9-enoyloxy]-2-(octadecanoyloxy)propoxy]phosphinic acid	[2.3-二羟基丙氧基][3-[十八碳-9-烯酰氧基]-2-（十八碳酰氧基）丙氧基]次膦酸	Lipid	脂质	Glycerophospholipids	甘油磷酯	2	811.5	775.5	[M+Cl]-	777.1	C42H81O10P	--	--	--	--	--	--	--	--	--	--	--	--
NEG_t75	2',2'-Difluoro-2'-deoxyuridine	2'，2'-二氟-2'-脱氧尿苷	Others	其他	Other	其他	3	299	283	[M+Cl]-	264.2	C9H10F2N2O5	--	--	--	--	--	--	HMDB0060727	153381-14-7	Organic compounds	Nucleosides, nucleotides, and analogues	Pyrimidine nucleosides	Pyrimidine 2'-deoxyribonucleosides
NEG_t76	Ergosta-4,6,8(14),22-tetraen-3-one	麦角甾-4,6,8(14),22-四烯-3-酮	Steroids	甾体	Cholestanes	胆甾烷	3	437.3	281.2	[M+FA-H]-	392.6	C28H40O	--	--	--	--	--	--	HMDB0244842	19254-69-4	Organic compounds	Lipids and lipid-like molecules	Steroids and steroid derivatives	Ergostane steroids
NEG_t77	[2.3-dihydroxypropoxy][2-[octadeca-9.12-dienoyloxy]-3-(octadecanoyloxy)propoxy]phosphinic acid	[2.3-二羟基丙氧基][2-[十八碳-9.12-二烯氧基]-3-（十八碳酰氧基）丙氧基]次膦酸	Lipid	脂质	Phospholipid	磷脂	3	773.5	281.2	[M-H]-	775	C42H79O10P	--	--	--	--	--	--	--	--	--	--	--	--
NEG_t78	7,15-Dihydroxy-4,4,14-trimethyl-3,11-dioxochol-8-en-24-oic acid	7,15-二羟基-4,4,14-三甲基-3,11-二氧杂环戊烯-8-烯-24-酸	Others	其他	Other	其他	1	459.3	353.2	[M-H]-	460.3	C27H40O6	--	--	--	--	--	--	--	942936-54-1	--	--	--	--
NEG_t79	(2-aminoethoxy)[2-[icosa-5.8.11.14-tetraenoyloxy]-3-[octadec-1-en-1-yloxy]propoxy]phosphinic acid	(2-aminoethoxy)[2-[icosa-5.8.11.14-tetraenoyloxy]-3-[octadec-1-en-1-yloxy]propoxy]phosphinic acid	Lipid	脂质	Glycerophospholipids	甘油磷酯	3	786.5	485.3	[M+Cl]-	752.1	C43H78NO7P	--	--	--	--	--	--	--	103597-60-0	--	--	--	--
NEG_t8	Pentasaccharides (Hex-Hex-Hex-Hex-Hex)	Pentasaccharides (Hex-Hex-Hex-Hex-Hex)	Sugars And Alcohols	糖及醇类	Oligosaccharides	寡糖	1	873.3	503.2	[M-H]-	828.7	C30H52O26	--	--	--	--	--	--	--	--	--	--	--	--
NEG_t80	5-(4-acetyloxy-3-hydroxy-2,5,5,8a-tetramethyl-3,4,4a,6,7,8-hexahydronaphthalen-1-yl)-3-methylpentanoic acid	5-（4-乙酰氧基-3-羟基-2,5,5,8a-四甲基-3,4,4a，6,7,8-六氢萘-1-基）-3-甲基戊酸	Terpenoids	萜类	Diterpene	二萜	3	415.2	281.2	[M+Cl]-	380.5	C22H36O5	--	--	--	--	--	--	--	--	--	--	--	--
NEG_t81	Benzeneethanol, 4-octyl-, 1-acetate	4-辛基苯乙基乙酸酯	Others	其他	Other	其他	1	337.2	97	[M+FA-H]-	276.4	C18H28O3-	--	--	--	--	--	--	--	162358-04-5	--	--	--	--
NEG_t82	Canrenone	坎利酮	Lipid	脂质	Steroid	类固醇	3	339.2	183	[M-H]-	340.5	C22H28O3	--	--	--	--	--	--	HMDB0003033	976-71-6	Organic compounds	Lipids and lipid-like molecules	Steroids and steroid derivatives	Steroid lactones
NEG_t83	allo-Protolichesterinic acid	异丙基原硅酸	Lipid	脂质	Fatty Acids	脂肪酸	3	369.2	279.2	[M+FA-H]-	324.4	C19H32O4	--	--	--	--	--	--	--	58845-79-7	--	--	--	--
NEG_t84	3-Nor-3-Oxopanasinsan-6-Ol	3-硝基-3-氧磷腺苷-6-羟基	Others	其他	Other	其他	2	221.2	205.1	[M-H]-	222.3	C14H22O2	--	--	--	--	--	--	--	--	--	--	--	--
NEG_t85	Ochrolifuanine A	赭曲霉毒素A	Alkaloids	生物碱	Indole Alkaloids	吲哚类生物碱	3	483.3	325.2	[M+FA-H]-	438.6	C29H34N4	C09229	--	--	--	--	--	--	35527-46-9	--	--	--	--
NEG_t86	dihydroalbocycline	dihydroalbocycline	Others	其他	Other	其他	1	309.2	291.2	[M-H]-	310.4	C18H30O4	C15753	--	--	--	--	--	--	67003-69-4	--	--	--	--
NEG_t87	1,7-Diepi-8,15-cedranediol	1,7-二表-8,15-柏木烷二醇	Terpenoids	萜类	Sesquiterpenoid	倍半萜	1	283.2	239.2	[M+FA-H]-	238.4	C15H26O2	--	--	--	--	--	--	--	40768-81-8	--	--	--	--
NEG_t88	N-Methyltyrosine	N-甲基酪氨酸	Amino acids	氨基酸	Other	其他	1	194.1	179.1	[M-H]-	195.2	C10H13NO3	--	--	--	--	--	--	--	19897-63-3	--	--	--	--
NEG_t89	7-hydroxy-3-(2-methylbut-3-en-2-yl)-6-(3-methylbut-2-enyl)chromen-2-one	7-hydroxy-3-(2-methylbut-3-en-2-yl)-6-(3-methylbut-2-enyl)chromen-2-one	Coumarins	香豆素	Hydroxycoumarin	羟基香豆素	3	297.2	265.1	[M-H]-	298.4	C19H22O3	--	--	--	--	--	--	--	21316-80-3	--	--	--	--
NEG_t9	PI(18:1/8,9-EpETE)	PI(18:1/8,9-EpETE)	Lipid	脂质	Phospholipid	磷脂	3	933.5	883.5	[M-H]-	899.1	C47H79O14P	--	--	--	--	--	--	--	--	--	--	--	--
NEG_t90	2,5-dihydroxy-1-methoxy-anthraquinone	2,5-二羟基-1-甲氧基蒽醌	Quinones	醌类	Anthraquinones	蒽醌	1	269	253.1	[M-H]-	270.1	C15H10O5	--	--	--	--	--	--	--	34425-63-3	--	--	--	--
NEG_t91	5,7-Dihydroxy-4-Phenylcoumarin	5,7-二羟基-4-苯基香豆素	Coumarins	香豆素	Other	其他	1	253.1	135	[M-H]-	254.1	C15H10O4	--	--	LMPK12100031	Polyketides [PK]	Flavonoids [PK12]	Neoflavonoids [PK1210]	--	7758-73-8	--	--	--	--
NEG_t92	Dimethyl terephthalate	对苯二甲酸二甲酯	Organic Acid	有机酸	Carboxylic Acids	羧酸	2	239.1	223	[M+FA-H]-	194.2	C10H10O4	--	--	--	--	--	--	--	120-61-6	--	--	--	--
NEG_t93	Pinobanksin	短叶松素	Flavonoids	黄酮	Flavanonols	二氢黄酮醇	1	271.1	253.1	[M-H]-	272.1	C15H12O5	C09826	Flavonoid biosynthesis(ko00941)	--	--	--	--	--	548-82-3	--	--	--	--
NEG_t94	1,5-dihydroxyanthraquinone	蒽绛酚	Quinones	醌类	Anthraquinones	蒽醌	1	285	121	[M+FA-H]-	240.2	C14H8O4	--	--	--	--	--	--	--	117-12-4	--	--	--	--
NEG_t95	Przewalskinic acid A	Przewalskinic acid A	Polyphenols	多酚	Other	其他	3	357.1	285	[M-H]-	358.3	C18H14O8	--	--	--	--	--	--	--	136112-75-9	--	--	--	--
NEG_t96	(R)-DNPA	(R)-DNPA	Others	其他	Other	其他	1	285.1	252	[M-H]-	286.3	C16H14O5	C18835	Biosynthesis of secondary metabolites(ko01110)	--	--	--	--	--	--	--	--	--	--
NEG_t97	Pterocarpadiol A	Pterocarpadiol A	Polyphenols	多酚	Other	其他	1	315.1	300	[M-H]-	316.3	C16H12O7	--	--	--	--	--	--	--	2055882-21-6	--	--	--	--
NEG_t98	2,6-Di-tert-butyl-1,4-benzoquinone	2,6-二叔丁基苯醌	Quinones	醌类	Benzoquinones	苯醌	3	219.1	153.1	[M-H]-	220.3	C14H20O2	--	--	--	--	--	--	HMDB0013817	719-22-2	Organic compounds	Lipids and lipid-like molecules	Prenol lipids	Monoterpenoids
NEG_t99	p-coumaric acid methyl ester	对香豆酸甲酯	Polyphenols	多酚	Phenolic Acids	酚酸	1	177.1	93	[M-H]-	178.1	C10H10O3	--	--	--	--	--	--	HMDB0302074	3943-97-3	Organic compounds	Phenylpropanoids and polyketides	Cinnamic acids and derivatives	Hydroxycinnamic acids and derivatives
POS_t1	(2S,3R,4S,5S,6R)-2-[(2R,3S,4R,5R,6S)-4,5-dihydroxy-2-(hydroxymethyl)-6-[(2R,3S,4R,5R,6R)-4,5,6-trihydroxy-2-(hydroxymethyl)oxan-3-yl]oxyoxan-3-yl]oxy-6-(hydroxymethyl)oxane-3,4,5-triol	D-(+)-纤维三糖	Sugars And Alcohols	糖及醇类	Oligosaccharides	寡糖	1	487.2	325.1	[M+H-H2O]+	504.4	C18H32O16	--	--	--	--	--	--	--	33404-34-1	--	--	--	--
POS_t10	DG(18:0/18:3(9Z,12Z,15Z)/0:0)	DG(18:0/18:3(9Z,12Z,15Z)/0:0)	Lipid	脂质	Glycerolipid	甘油糖脂	2	619.5	335.3	[M+H-H2O]+	619	C39H70O5	--	--	--	--	--	--	HMDB0007163	--	Organic compounds	Lipids and lipid-like molecules	Fatty Acyls	Lineolic acids and derivatives
POS_t100	Cymarin	磁麻苷	Steroids	甾体	Glycosides	糖苷	3	566.3	133.1	[M+NH4]+	548.7	C30H44O9	C08859	--	--	--	--	--	--	508-77-0	--	--	--	--
POS_t101	Novamethymycin	新霉素	Ketones, Aldehydes, Acids	酮、醛、酸	Polyketide	聚酮	3	508.3	133.1	[M+Na]+	485.6	C25H43NO8	C20741	Biosynthesis of secondary metabolites(ko01110)	--	--	--	--	--	--	--	--	--	--
POS_t102	20(21)-Dehydrolucidenic acid A	20(21)-脱氢赤芝酸A	Terpenoids	萜类	Triterpenoids	三萜	3	474.3	118.1	[M+NH4]+	456.6	C27H36O6	--	--	--	--	--	--	--	852936-69-7	--	--	--	--
POS_t103	[5-hydroxy-3-(hydroxymethyl)-2-oxo-6-propan-2-ylcyclohex-3-en-1-yl] 3-methylbutanoate	[5-羟基-3-（羟甲基）-2-氧代-6-丙-2-基环己-3-烯-1-基]-3-甲基丁酸	Terpenoids	萜类	Monoterpenoid	单萜	1	302.2	138.1	[M+NH4]+	284.4	C15H24O5	--	--	--	--	--	--	--	--	--	--	--	--
POS_t104	Aburatubolactam A	Aburatubolactam A	Alkaloids	生物碱	Other	其他	3	491.3	448.3	[M+H-H2O]+	508.7	C30H40N2O5	--	--	--	--	--	--	--	170894-24-3	--	--	--	--
POS_t105	15,16-Di-O-acetyldarutoside	15,16-二-O-乙酰基豯莶苷	Terpenoids	萜类	Diterpene	二萜	3	586.4	448.3	[M+NH4]+	568.7	C30H48O10	--	--	--	--	--	--	--	1188282-02-1	--	--	--	--
POS_t106	Sitoindoside I	Sitoindoside I	Steroids	甾体	Glycosides	糖苷	3	837.7	792.6	[M+Na]+	815.3	C51H90O7	--	--	--	--	--	--	HMDB0030836	18749-71-8	Organic compounds	Lipids and lipid-like molecules	Steroids and steroid derivatives	Stigmastanes and derivatives
POS_t107	2-benzyl-1-methyl-5-nonylpyrrolidin-3-ol	2-苄基-1-甲基-5-壬基吡咯烷-3-醇	Others	其他	Other	其他	2	340.3	322.3	[M+Na]+	317.5	C21H35NO	--	--	--	--	--	--	--	119463-16-0	--	--	--	--
POS_t108	NCGC00380110-01_C16H26O3_1-Propanone, 3-hydroxy-1-[(1R,2R,4aR,6S,8aS)-1,2,4a,5,6,7,8,8a-octahydro-2-hydroxy-1,2,6-trimethyl-1-naphthalenyl]-	NCGC00380110-01_C16H26O3_1-丙酮，3-羟基-1-[（1R，2R，4aR，6S，8aS）-1,2,4-a，5,6,7,8,8-八氢-2-羟基-1,2,6-三甲基-1-萘基]-	Ketones, Aldehydes, Acids	酮、醛、酸	Other	其他	3	284.2	209.2	[M+NH4]+	266.4	C16H26O3	--	--	--	--	--	--	--	--	--	--	--	--
POS_t109	100-1	100-1	Others	其他	Other	其他	3	549.2	118.1	[M+H-H2O]+	566.6	C31H34O10	C12405	Biosynthesis of secondary metabolites(ko01110)	--	--	--	--	--	--	--	--	--	--
POS_t11	DG(16:0/18:3(9Z,12Z,15Z)/0:0)	DG(16:0/18:3(9Z,12Z,15Z)/0:0)	Lipid	脂质	Glycerolipid	甘油糖脂	3	591.5	323.3	[M+H-H2O]+	590.9	C37H66O5	--	--	--	--	--	--	HMDB0007105	--	Organic compounds	Lipids and lipid-like molecules	Fatty Acyls	Lineolic acids and derivatives
POS_t110	7-Dehydrodesmosterol	7-脱氢连糖甾醇	Vitamins	维生素	Other	其他	2	405.3	322.3	[M+Na]+	382.6	C27H42O	C05107	Steroid biosynthesis(ko00100);;Metabolic pathways(ko01100)	--	--	--	--	HMDB0003896	1715-86-2	Organic compounds	Lipids and lipid-like molecules	Steroids and steroid derivatives	Cholestane steroids
POS_t111	Caulophyllogenin	儿茶酚	Terpenoids	萜类	Triterpenoids	三萜	2	471.4	210.2	[M+H-H2O]+	488.7	C30H48O5	--	--	--	--	--	--	--	52936-64-8	--	--	--	--
POS_t112	Diethyl-2-phenylacetamide	N,N-二乙基苯乙酰胺	Others	其他	Other	其他	1	209.2	96.1	[M+NH4]+	191.3	C12H17NO	--	--	--	--	--	--	--	2431-96-1	--	--	--	--
POS_t113	2-Oxo-9-methylthiononanoic acid	2-Oxo-9-methylthiononanoic acid	Organic Acid	有机酸	Carboxylic Acids	羧酸	3	236.1	118.1	[M+NH4]+	218.3	C10H18O3S	C17228	Glucosinolate biosynthesis(ko00966);;Biosynthesis of secondary metabolites(ko01110);;2-Oxocarboxylic acid metabolism(ko01210)	--	--	--	--	--	--	--	--	--	--
POS_t115	Dicrotaline	二猪屎豆碱	Alkaloids	生物碱	Other	其他	3	264.1	120.1	[M+H-H2O]+	281.3	C14H19NO5	--	--	--	--	--	--	--	480-87-5	--	--	--	--
POS_t116	Senkyunolide F	洋川芎内酯 F	Others	其他	Other	其他	3	224.1	91.1	[M+NH4]+	206.1	C12H14O3	--	--	--	--	--	--	--	94530-84-4	--	--	--	--
POS_t117	ALPHA-D-(+)-MELIBOSE	梅利比亚	Sugars And Alcohols	糖及醇类	Disaccharide	二糖	1	365.1	203.1	[M+Na]+	342.3	C12H22O11	C05402	Galactose metabolism(ko00052);;Metabolic pathways(ko01100);;ABC transporters(ko02010)	--	--	--	--	HMDB0000048	13299-20-2	Organic compounds	Organic oxygen compounds	Organooxygen compounds	Carbohydrates and carbohydrate conjugates
POS_t118	2-[[(2R)-2,3-dihydroxypropoxy]-hydroxyphosphoryl]oxyethyl-trimethylazanium	2-[[（2R）-2,3-二羟基丙氧基]-羟基磷酰基]氧乙基三甲基氮杂	Others	其他	Other	其他	3	276.1	118.1	[M+NH4]+	258.2	C8H21NO6P+	--	--	--	--	--	--	--	563-24-6	--	--	--	--
POS_t119	1-Hydroxymethyl-beta-carboline glucoside	1-羟甲基-beta-咔啉葡萄糖苷	Alkaloids	生物碱	Other	其他	1	343.1	325.1	[M+H-H2O]+	360.4	C18H20N2O6	--	--	--	--	--	--	--	1408311-12-5	--	--	--	--
POS_t12	Megalomicin C1	大蒜素C1	Others	其他	Macrolides	大环内酯	2	978.6	871.6	[M+NH4]+	961.2	C48H84N2O17	C11987	Biosynthesis of secondary metabolites(ko01110)	LMPK04000028	Polyketides [PK]	Macrolides and lactone polyketides [PK04]	--	--	49669-76-3	--	--	--	--
POS_t120	Man2XylManGlcNAcFucGlcNAc	Man2XylManGlcNAcFucGlcNAc	Sugars And Alcohols	糖及醇类	Oligosaccharides	寡糖	1	1188.4	325.1	[M]+	1189.1	C45H76N2O34	--	--	--	--	--	--	--	--	--	--	--	--
POS_t121	NCGC00381276-01_C22H34O14_Hexitol, 2,6-anhydro-, 5-[4-(beta-D-glucopyranosyloxy)-2-methylenebutanoate] 1-(4-hydroxy-2-methylenebutanoate)	NCGC00381276-01_C22H34O14_己糖醇，2,6-脱水-，5-[4-（β-D-吡喃糖基氧基）-2-甲基丁酸酯]1-（4-羟基-2-亚甲基丁酸酯）	Others	其他	Other	其他	1	522.2	325.1	[M]+	522.5	C22H34O14	--	--	--	--	--	--	--	--	--	--	--	--
POS_t122	Discadenine	Discadenine	Alkaloids	生物碱	Pseudoalkaloids	伪生物碱	1	343.1	325.1	[M+K]+	304.3	C14H20N6O2	C01804	Zeatin biosynthesis(ko00908);;Biosynthesis of secondary metabolites(ko01110)	--	--	--	--	--	69832-12-8	--	--	--	--
POS_t123	2-methyl-3-[(2S,3R,4S,5S,6R)-3,4,5-trihydroxy-6-(hydroxymethyl)oxan-2-yl]oxypyran-4-one	2-methyl-3-[(2S,3R,4S,5S,6R)-3,4,5-trihydroxy-6-(hydroxymethyl)oxan-2-yl]oxypyran-4-one	Sugars And Alcohols	糖及醇类	Glycosides	糖苷	1	271.1	145.1	[M+H-H2O]+	288.2	C12H16O8	--	--	--	--	--	--	--	20847-13-6	--	--	--	--
POS_t124	1-Amino-1-cyclobutane-carboxylic-acid	1-氨基-1-环丁烷羧酸	Amino acids	氨基酸	Other	其他	3	116.1	85	[M+H]+	115.1	C5H9NO2	--	--	--	--	--	--	--	22264-50-2	--	--	--	--
POS_t125	Hydroxy-N-Methylcytisine	羟基-N-甲基金雀花碱	Alkaloids	生物碱	Piperidine Alkaloids	哌啶类生物碱	2	259.1	145.1	[M+K]+	--	C12H16N2O2	--	--	--	--	--	--	--	--	--	--	--	--
POS_t126	2-Furancarboxaldehyde	2-呋喃草醛	Ketones, Aldehydes, Acids	酮、醛、酸	Other	其他	3	97	85	[M+H]+	96.1	C5H4O2	--	--	--	--	--	--	HMDB0032914	1998-01-01	Organic compounds	Organic oxygen compounds	Organooxygen compounds	Carbonyl compounds
POS_t13	3-Epimeliasenin B	3-Epimeliasenin B	Terpenoids	萜类	Triterpenoids	三萜	3	986.7	323.3	[M+NH4]+	468.7	C30H44O5	--	--	--	--	--	--	--	1222475-77-5	--	--	--	--
POS_t14	8-Hydroxyodoroside A	8-羟基夹竹桃甙A	Steroids	甾体	Other	其他	3	557.3	114.1	[M+H]+	534.7	C30H46O8	--	--	--	--	--	--	--	176519-75-8	--	--	--	--
POS_t15	Ajugamarin L2	筋骨草素L2	Terpenoids	萜类	Diterpene	二萜	2	432.3	118.1	[M+H-H2O]+	432.6	C25H36O6	--	--	--	--	--	--	--	124961-67-7	--	--	--	--
POS_t16	Cyclohexanamine	环己胺	Others	其他	Other	其他	1	100.1	83.1	[M+H]+	99.2	C6H13N	C00571	--	--	--	--	--	HMDB0031404	108-91-8	Organic compounds	Organic nitrogen compounds	Organonitrogen compounds	Cyclohexylamines
POS_t17	Triptersinine C	Triptersinine C	Alkaloids	生物碱	Terpenoid Alkaloids	萜类生物碱	2	620.2	325.1	[M+H-H2O]+	637.3	C34H39NO11	--	--	--	--	--	--	--	--	--	--	--	--
POS_t18	XylManGlcNAcFucGlcNAc	木聚糖GlcNAcFucGlcNAc	Sugars And Alcohols	糖及醇类	Oligosaccharides	寡糖	1	864.3	325.1	[M]+	864.8	C33H56N2O24	--	--	--	--	--	--	--	--	--	--	--	--
POS_t19	Propoxycarbazone	丙氧基咔唑酮	Organic Acid	有机酸	Carboxylic Acids	羧酸	1	381.1	365.1	[M+H-H2O]+	398.4	C15H18N4O7S	--	--	--	--	--	--	--	145026-81-9	--	--	--	--
POS_t2	3-O-alpha-Mycarosylerythronolide B	3-O-α-半乳糖基异时内酯B	Others	其他	Other	其他	3	564.4	325.3	[M+NH4]+	546.7	C28H50O10	C06630	Metabolic pathways(ko01100);;Biosynthesis of secondary metabolites(ko01110)	--	--	--	--	--	34698-88-9	--	--	--	--
POS_t20	N-Fructosyl tyrosine	N-果糖基酪氨酸	Amino acids	氨基酸	Other	其他	1	326.1	91.1	[M+H-H2O]+	343.3	C15H21NO8	--	--	--	--	--	--	--	--	--	--	--	--
POS_t21	Methoxamine	甲氧明	Others	其他	Other	其他	1	194.1	135	[M+H-H2O]+	211.3	C11H17NO3	C07513	--	--	--	--	--	HMDB0014861	--	Organic compounds	Benzenoids	Benzene and substituted derivatives	Methoxybenzenes
POS_t22	Pantetheine 4'-phosphate	4-磷酸泛酰巯基乙胺	Others	其他	Other	其他	1	381.1	365.1	[M+Na]+	358.3	C11H23N2O7PS	C01134	Carbapenem biosynthesis(ko00332);;Pantothenate and CoA biosynthesis(ko00770);;Metabolic pathways(ko01100);;Biosynthesis of secondary metabolites(ko01110);;Biosynthesis of cofactors(ko01240)	--	--	--	--	HMDB0001416	2226-71-3	Organic compounds	Organic acids and derivatives	Carboxylic acids and derivatives	Amino acids, peptides, and analogues
POS_t23	Ethyl 3,4-dicaffeoylquinate	3,4-二咖啡酰奎宁酸乙酯	Organic Acid	有机酸	Carboxylic Acids	羧酸	1	527.2	365.1	[M+H-H2O]+	544.5	C27H28O12	--	--	--	--	--	--	--	143051-73-4	--	--	--	--
POS_t24	2-(4-Hydroxyphenyl)-6-methyl-2,3-dihydro-4H-pyran-4-one	2,3-二氢-2-(4-羟基苯基)-6-甲基-4H-吡喃-4-酮	Polyphenols	多酚	Other	其他	3	222.1	91.1	[M+NH4]+	204.2	C12H12O3	--	--	--	--	--	--	--	1167483-18-2	--	--	--	--
POS_t25	1-Phenylurea	苯基脲	Others	其他	Other	其他	3	136.1	135	[M]+	136.2	C7H8N2O	--	--	--	--	--	--	HMDB0062267	--	Organic compounds	Benzenoids	Benzene and substituted derivatives	N-phenylureas
POS_t26	Securinol A	一叶萩醇A	Alkaloids	生物碱	Other	其他	2	236.1	135	[M+H]+	235.3	C13H17NO3	--	--	--	--	--	--	--	5008-48-0	--	--	--	--
POS_t27	Benzoyltropein	Benzoyltropein	Alkaloids	生物碱	Ornithine Alkaloids	鸟氨酸生物碱	1	263.2	245.2	[M+NH4]+	245.3	C15H19NO2	C11381	--	--	--	--	--	--	19145-60-9	--	--	--	--
POS_t28	N,N-Dihydroxy-L-isoleucine	N、 N-二羟基-L-异亮氨酸	Amino acids	氨基酸	Alpha Amino Acids	α氨基酸	3	202	118.1	[M+K]+	163.2	C6H13NO4	C20311	Cyanoamino acid metabolism(ko00460);;Biosynthesis of secondary metabolites(ko01110)	--	--	--	--	--	--	--	--	--	--
POS_t29	Ganoderic acid SZ	灵芝酸SZ	Terpenoids	萜类	Triterpenoids	三萜	1	470.4	91.1	[M+NH4]+	452.7	C30H44O3	--	--	--	--	--	--	--	865543-37-9	--	--	--	--
POS_t3	trans-Beta-Apo-8'-carotenal	8'-阿朴-β,ψ-胡萝卜醛	Terpenoids	萜类	Carotenoid	类胡萝卜素	2	850.7	114.1	[M+H-H2O]+	416.6	C30H40O	C19728	--	--	--	--	--	HMDB0036886	1107-26-2	Organic compounds	Lipids and lipid-like molecules	Prenol lipids	Triterpenoids
POS_t30	LPE 18:2	LPE 18:2	Lipid	脂质	Glycerophospholipids	甘油磷酯	3	460.3	322.3	[M+H-H2O]+	477.6	C23H44NO7P	--	--	--	--	--	--	--	85046-18-0	--	--	--	--
POS_t31	(2R,6R)-6-[(3R,10S,12S,13R,17R)-3-(2-carboxyacetyl)oxy-12-hydroxy-4,4,10,13,14-pentamethyl-2,3,5,6,7,11,12,15,16,17-decahydro-1H-cyclopenta[a]phenanthren-17-yl]-2-methyl-3-methylideneheptanoic acid	（2R，6R）-6-[（3R，10S，12S，13R，17R）-3-（2-羧乙酰基）氧基-12-羟基-4,4,10,13,14-五甲基-2,3,5,6,7,11,12,15,16,17-十氢-1H-环戊二烯[a]菲17-基]-2-甲基-3-亚甲基庚烯酸	Terpenoids	萜类	Triterpenoids	三萜	2	595.4	448.3	[M+Na]+	572.8	C34H52O7	--	--	--	--	--	--	--	--	--	--	--	--
POS_t32	Avermectin A1a aglycone	阿维菌素A1a苷元	Others	其他	Other	其他	3	616.4	448.3	[M+NH4]+	598.8	C35H50O8	C11980	Metabolic pathways(ko01100);;Biosynthesis of secondary metabolites(ko01110)	--	--	--	--	--	--	--	--	--	--
POS_t33	[(2S,3R,4S,5S,6R)-3,4,5-trihydroxy-6-(hydroxymethyl)oxan-2-yl] (2E,6E)-8-hydroxy-2,6-dimethylocta-2,6-dienoate	[（2S，3R，4S，5S，6R）-3,4,5-三羟基-6-（羟甲基）氧杂环己烷-2-基]（2E，6E）-8-羟基-2,6-二甲基辛烷-2,6-二烯酸酯	Terpenoids	萜类	Terpene Glycoside	萜烯糖苷	3	369.2	135.1	[M+Na]+	346.4	C16H26O8	--	--	--	--	--	--	--	--	--	--	--	--
POS_t34	Adynerin	欧夹竹桃苷乙	Steroids	甾体	Steroid Lactone	甾体内酯	3	517.3	133.1	[M+H]+	516.7	C30H44O7	C08845	--	--	--	--	--	--	35109-93-4	--	--	--	--
POS_t35	beta-PC-M6	beta-PC-M6	Others	其他	Other	其他	3	444.2	133.1	[M+Na]+	421.6	C27H35NO3	C20535	Biosynthesis of secondary metabolites(ko01110)	--	--	--	--	--	--	--	--	--	--
POS_t36	Galbanic acid	没食子酸	Coumarins	香豆素	Furanocoumarin	呋喃香豆素	3	416.2	373.2	[M+NH4]+	398.5	C24H30O5	--	--	--	--	--	--	HMDB0030163	3566-55-0	Organic compounds	Lipids and lipid-like molecules	Prenol lipids	Terpene lactones
POS_t37	Equisetin	伊快霉素	Alkaloids	生物碱	Other	其他	1	373.2	358.2	[M]+	373.5	C22H31NO4	--	--	--	--	--	--	--	57749-43-6	--	--	--	--
POS_t38	Baimantuoluoside C	Baimantuoluoside C	Steroids	甾体	Steroid Lactone	甾体内酯	1	493.3	373.2	[M+Na]+	470.6	C28H38O6	--	--	--	--	--	--	--	60124-17-6	--	--	--	--
POS_t39	Apratoxin F	再生素F	Amino acids	氨基酸	Peptide	肽	1	866.5	804.4	[M+K]+	828.1	C44H69N5O8S	--	--	--	--	--	--	--	--	--	--	--	--
POS_t4	Queuine	Queuine	Others	其他	Purines	嘌呤	1	260.1	145.1	[M+H-H2O]+	277.3	C12H15N5O3	C01449	--	--	--	--	--	HMDB0001495	72496-59-4	Organic compounds	Organoheterocyclic compounds	Pyrrolopyrimidines	Pyrrolo[2,3-d]pyrimidines
POS_t40	Verabenzoamine	Verabenzoamine	Others	其他	Other	其他	3	780.4	323.3	[M+Na]+	757.4	C41H59NO12	--	--	--	--	--	--	--	142735-72-6	--	--	--	--
POS_t41	NCGC00380865-01_C28H42O10_4H-Cyclopenta[a]cyclopropa[f]cycloundecen-4-one, 4a-(acetyloxy)-9-[(hexopyranosyloxy)methyl]-1,1a,4a,5,6,7,7a,10,11,11a-decahydro-7-hydroxy-1,1,3,6-tetramethyl-, (8E)-	NCGC00380865-01_C28H42O10_4H-环戊烷[a]环丙烷[f]环十一烯-4-酮，4a-（乙酰氧基）-9-[（吡喃己基氧基）甲基]-1,1a，4a，5,6,7,7a，10,11,11-癸氢-7-羟基-1,1,3,6-四甲基-，（8E）-	Terpenoids	萜类	Diterpene	二萜	2	556.3	184.1	[M+NH4]+	538.6	C28H42O10	--	--	--	--	--	--	--	--	--	--	--	--
POS_t42	N-Lauryldiethanolamine	十二烷基乙醇胺	Lipid	脂质	Free Fatty Acids	游离脂肪酸	1	274.3	256.3	[M+H]+	273.3	C16H35NO2	--	--	--	--	--	--	--	1541-67-9	--	--	--	--
POS_t43	Juniperic acid	16-羟基棕榈酸	Organic Acid	有机酸	Carboxylic Acids	羧酸	1	290.3	256.3	[M+NH4]+	272.2	C16H32O3	C18218	Cutin, suberine and wax biosynthesis(ko00073);;Metabolic pathways(ko01100)	LMFA01050051	Fatty Acyls [FA]	Fatty Acids and Conjugates [FA01]	Hydroxy fatty acids [FA0105]	HMDB0006294	506-13-8	Organic compounds	Lipids and lipid-like molecules	Fatty Acyls	Fatty acids and conjugates
POS_t44	Hexadecyl ethanolamine	十六烷基乙醇胺	Alkaloids	生物碱	Other	其他	3	300.3	256.3	[M+H]+	285.3	C18H37NO2	--	--	--	--	--	--	--	--	--	--	--	--
POS_t45	Soyasapogenol B + dHex + Hex + HexA + malonyl	影子apogenol B+dHex+HexA+丙二酰	Others	其他	Other	其他	3	1046.6	362.3	[M+NH4]+	1029.2	C51H80O21	--	--	--	--	--	--	--	333334-36-4	--	--	--	--
POS_t46	13-hydroxy-6-(1-hydroxyethyl)-3-(hydroxymethyl)-12,14-dimethyl-15-nonyl-9-propan-2-yl-1-oxa-4,7,10-triazacyclopentadecane-2,5,8,11-tetrone	13-羟基-6-（1-羟乙基）-3-（羟甲基）-12,14-二甲基-15-壬基-9-丙-2-基-1-氧杂-4,7,10-三氮杂环十五烷-2,5,8,11-四酮	Amino acids	氨基酸	Peptide	肽	2	580.4	493.3	[M+Na]+	557.7	C28H51N3O8	--	--	--	--	--	--	--	--	--	--	--	--
POS_t47	Dambonitol	橡胶肌醇	Sugars And Alcohols	糖及醇类	Other	其他	3	226.1	119.1	[M+NH4]+	208.1	C8H16O6	--	--	--	--	--	--	HMDB0033942	523-94-4	Organic compounds	Organic oxygen compounds	Organooxygen compounds	Alcohols and polyols
POS_t48	[6-hydroxy-1,1,4a,6-tetramethyl-5-[(2-oxochromen-7-yl)oxymethyl]-3,4,5,7,8,8a-hexahydro-2H-naphthalen-2-yl] acetate	[6-羟基-1,1,4a，6-四甲基-5-[（2-氧代色烯-7-基）氧甲基]-3,4,5,7,8,8a-六氢-2H-萘-2-基]乙酸盐	Coumarins	香豆素	Other	其他	3	460.3	119.1	[M+NH4]+	442.5	C26H34O6	--	--	--	--	--	--	--	61490-18-4	--	--	--	--
POS_t49	NCGC00381156-01_C24H30O6_Methyl 3-[(1E,3E)-3,5-dimethyl-1,3-heptadien-1-yl]-8-hydroxy-6a,8-dimethyl-6-oxo-6a,8,9,9a-tetrahydro-6H-furo[2,3-h]isochromene-9-carboxylate	NCGC00381156-01_C24H30O6-甲基-3-[（1E，3E）-3,5-二甲基-1,3-庚二烯-1-基]-8-羟基-6a，8-二甲基-6-氧代-6a，8,9,9-四氢-6H-呋喃[2,3-h]异铬-9-羧酸盐	Ketones, Aldehydes, Acids	酮、醛、酸	Cyclohexanones	环己酮	1	437.2	119.1	[M+Na]+	414.5	C24H30O6	--	--	--	--	--	--	--	--	--	--	--	--
POS_t5	F1839-I	F1839-I	Terpenoids	萜类	Sesquiterpenoid	倍半萜	3	373.2	260.2	[M+H]+	372.5	C23H32O4	--	--	--	--	--	--	--	159096-49-8	--	--	--	--
POS_t50	Erythroxytriol P	Erythroxytriol P	Terpenoids	萜类	Diterpene	二萜	1	325.3	323.3	[M+H]+	324.5	C20H36O3	--	--	--	--	--	--	--	7121-99-5	--	--	--	--
POS_t51	PC(14:1(9Z)/22:1(13Z))	PC(14:1(9Z)/22:1(13Z))	Lipid	脂质	Glycerophospholipids	甘油磷酯	3	786.6	184.1	[M+H]+	786.1	C44H84NO8P	--	--	LMGP01012133	Glycerophospholipids [GP]	Glycerophosphocholines [GP01]	Diacylglycerophosphocholines [GP0101]	HMDB0007920	--	Organic compounds	Lipids and lipid-like molecules	Glycerophospholipids	Glycerophosphocholines
POS_t52	1-Oleoylglycerophosphocholine	1-油酰基甘油胆碱	Lipid	脂质	Phosphatidic Acids	磷脂酸	3	522.4	307.3	[M]+	522.7	C26H53NO7P+	C03916	--	--	--	--	--	HMDB0002815	--	Organic compounds	Lipids and lipid-like molecules	Glycerophospholipids	Glycerophosphocholines
POS_t53	Terbutryn	特丁净	Others	其他	Other	其他	3	241.1	184.1	[M]+	241.4	C10H19N5S	C18811	--	--	--	--	--	HMDB0258830	886-50-0	Organic compounds	Organoheterocyclic compounds	Triazines	1,3,5-triazines
POS_t54	Erythromycin B	红霉素B	Others	其他	Macrolides	大环内酯	3	718.5	133.1	[M+H]+	717.9	C37H67NO12	C06653	Metabolic pathways(ko01100);;Biosynthesis of secondary metabolites(ko01110)	LMPK04000012	Polyketides [PK]	Macrolides and lactone polyketides [PK04]	--	--	527-75-3	--	--	--	--
POS_t55	Viequeamide A	Viequeamide A	Amino acids	氨基酸	Peptide	肽	3	786.5	309.3	[M+H-H2O]+	804	C42H69N5O10	--	--	--	--	--	--	--	--	--	--	--	--
POS_t56	Malyngamide J	丙炔甘胺J	Sugars And Alcohols	糖及醇类	Glycosides	糖苷	3	625.4	309.3	[M+NH4]+	607.8	C33H53NO9	--	--	--	--	--	--	--	--	--	--	--	--
POS_t57	Surfactin A	表面活性素A	Amino acids	氨基酸	Peptide	肽	2	1030.6	885.6	[M+Na]+	1008.3	C51H89N7O13	--	--	--	--	--	--	HMDB0258633	--	Organic compounds	Organic acids and derivatives	Peptidomimetics	Depsipeptides
POS_t58	Trihydroxycoprostanoic acid	三羟基前列酸	Lipid	脂质	Steroid	类固醇	2	487.3	309.3	[M+Na]+	464.7	C28H48O5	--	--	LMST01010246	Sterol Lipids [ST]	Sterols [ST01]	Cholesterol and derivatives [ST0101]	HMDB0002163	863-39-8	Organic compounds	Lipids and lipid-like molecules	Steroids and steroid derivatives	Cholestane steroids
POS_t59	Surfactin B	表面活性素B	Amino acids	氨基酸	Peptide	肽	3	1039.7	305.2	[M+NH4]+	1022.3	C52H91N7O13	--	--	--	--	--	--	--	136109-79-0	--	--	--	--
POS_t6	Wedelobatin B	Wedelobatin B	Terpenoids	萜类	Diterpene	二萜	3	475.3	453.3	[M+Na]+	452.7	C30H44O3	--	--	--	--	--	--	--	1589488-35-6	--	--	--	--
POS_t60	LysoPC(P-18:0/0:0)	溶解PC（P-18:0/0:0）	Lipid	脂质	Glycerophospholipids	甘油磷酯	3	490.4	311.3	[M+H-H2O]+	507.7	C26H54NO6P	--	--	--	--	--	--	HMDB0013122	--	Organic compounds	Lipids and lipid-like molecules	Glycerophospholipids	Glycerophosphocholines
POS_t61	LysoPC(20:0/0:0)	LysoPC(20:0/0:0)	Lipid	脂质	Glycerophospholipids	甘油磷酯	1	534.4	311.3	[M+H-H2O]+	551.7	C28H58NO7P	--	--	--	--	--	--	HMDB0010390	--	Organic compounds	Lipids and lipid-like molecules	Glycerophospholipids	Glycerophosphocholines
POS_t62	2-Amino-1,3-eicosanediol	2-氨基-1,3-二十烷二醇	Sugars And Alcohols	糖及醇类	Other	其他	1	312.3	256.3	[M+H-H2O]+	329.3	C20H43NO2	--	--	--	--	--	--	--	--	--	--	--	--
POS_t63	NCGC00385659-01_C20H36O2_1-Naphthalenepentanol, decahydro-6-hydroxy-gamma,5,5,8a-tetramethyl-2-methylene-	NCGC00385659-01_C20H36O2_1-萘戊醇，十氢-6-羟基-gamma，5,5,8a-四甲基-2-亚甲基-	Terpenoids	萜类	Diterpene	二萜	1	326.3	283.3	[M+NH4]+	308.5	C20H36O2	--	--	--	--	--	--	--	--	--	--	--	--
POS_t64	9Z-Eicosenoic acid	9Z二十碳烯酸	Lipid	脂质	Fatty Acyls	脂肪酰	1	311.3	309.3	[M+H]+	310.5	C20H38O2	--	--	LMFA01030084	Fatty Acyls [FA]	Fatty Acids and Conjugates [FA01]	Unsaturated fatty acids [FA0103]	HMDB0062436	29204-02-2	Organic compounds	Lipids and lipid-like molecules	Fatty Acyls	Fatty acids and conjugates
POS_t65	Halovir C	哈洛韦C	Amino acids	氨基酸	Peptide	肽	2	872.6	310.3	[M+Na]+	850.2	C45H83N7O8	--	--	--	--	--	--	--	--	--	--	--	--
POS_t66	LysoPC 17-0	溶血磷脂酰胆碱 17:0	Lipid	脂质	Lpc	溶血磷脂酰胆碱	3	510.4	283.3	[M+H]+	509.3	C25H52NO7P	--	--	--	--	--	--	HMDB0012108	50930-23-9	Organic compounds	Lipids and lipid-like molecules	Glycerophospholipids	Glycerophosphocholines
POS_t67	Epietiocholanolone	表胆醇酮	Lipid	脂质	Steroid	类固醇	3	291.2	184.1	[M+H]+	290.4	C19H30O2	--	--	LMST02020104	Sterol Lipids [ST]	Steroids [ST02]	C19 steroids (androgens) and derivatives [ST0202]	HMDB0000546	571-31-3	Organic compounds	Lipids and lipid-like molecules	Steroids and steroid derivatives	Androstane steroids
POS_t68	Gopherenediol	Gopherenediol	Terpenoids	萜类	Diterpene	二萜	2	307.3	95.1	[M+H]+	306.5	C20H34O2	--	--	--	--	--	--	--	916236-79-8	--	--	--	--
POS_t69	Tricosanoyl Ethanolamide	N-（2-羟乙基）三甲胺	Others	其他	Other	其他	3	436.4	184.1	[M+K]+	397.7	C25H51NO2	--	--	--	--	--	--	--	171022-15-4	--	--	--	--
POS_t7	Methyl lucidente G	赤芝酸G甲酯	Terpenoids	萜类	Triterpenoids	三萜	3	513.3	373.2	[M+H]+	490.6	C28H42O7	--	--	--	--	--	--	--	102607-20-5	--	--	--	--
POS_t70	LysoPC 20-1	溶血磷脂酰胆碱 20:1	Lipid	脂质	Lpc	溶血磷脂酰胆碱	3	532.4	309.3	[M+H-H2O]+	549.4	C28H56NO7P	--	--	--	--	--	--	--	--	--	--	--	--
POS_t71	Trihexosylceramide (d18:1/16:0)	三己糖神经酰胺（d18:16:0）	Lipid	脂质	Sphingolipid	鞘磷脂	3	1023.7	309.3	[M]+	1024.3	C52H97NO18	--	--	--	--	--	--	HMDB0004879	--	Organic compounds	Lipids and lipid-like molecules	Sphingolipids	Glycosphingolipids
POS_t72	Dihidroprotolichesterinic acid	二氢异丙戊酸	Others	其他	Lactone	内酯	2	327.3	184.1	[M+H]+	326.5	C19H34O4	--	--	--	--	--	--	--	--	--	--	--	--
POS_t73	Enniatin B	恩镰孢菌素B	Amino acids	氨基酸	Other	其他	3	622.4	399.3	[M+H-H2O]+	639.8	C33H57N3O9	C15740	--	--	--	--	--	HMDB0251813	917-13-5	Organic compounds	Organic acids and derivatives	Peptidomimetics	Depsipeptides
POS_t74	Pterosin D 3-O-glucoside	表蕨素D 3-O-葡萄糖苷	Terpenoids	萜类	Sesquiterpenoid	倍半萜	3	433.2	184.1	[M+Na]+	410.5	C21H30O8	--	--	--	--	--	--	--	84299-80-9	--	--	--	--
POS_t75	Dihydromuronic acid	二氢盐酸	Others	其他	Lactone	内酯	1	368.3	184.1	[M]+	368.5	C21H36O5	--	--	--	--	--	--	--	--	--	--	--	--
POS_t76	1-Hydroxy-2-(9Z,12Z,15Z-octadecatrienoyl)-sn-glycero-2-phosphocholine	1-羟基-2-（9Z，12Z，15Z十八碳三烯酰基）-sn-甘油-2-磷酸胆碱	Lipid	脂质	Other	其他	2	520.3	323.3	[M+H]+	519.7	C26H50NO7P	--	--	--	--	--	--	--	27304-12-7	--	--	--	--
POS_t77	5-[[17-(5,6-dihydroxy-6-methylheptan-2-yl)-3,12-dihydroxy-4,4,10,13,14-pentamethyl-2,3,5,6,7,11,12,15,16,17-decahydro-1H-cyclopenta[a]phenanthren-2-yl]oxy]-3-hydroxy-3-methyl-5-oxopentanoic acid	5-[[17-（5,6-二羟基-6-甲基庚-2-基）-3,12-二羟基-4,4,10,13,14-五甲基-2,3,5,6,7,11,12,15,16,17-十氢-1H-环戊二烯[a]菲-2-基]氧基]-3-羟基-3-甲基-5-氧代戊酸	Terpenoids	萜类	Triterpenoids	三萜	3	636.4	323.3	[M]+	636.9	C36H60O9	--	--	--	--	--	--	--	--	--	--	--	--
POS_t78	8alpha-Hydroxyhirsutinolide	8alpha-羟基硬毛钩藤内酯	Terpenoids	萜类	Sesquiterpenoid	倍半萜	3	279.1	119.1	[M+H-H2O]+	296.3	C15H20O6	--	--	--	--	--	--	--	1394156-45-6	--	--	--	--
POS_t79	1-Phenyl-2-propanol	1-苯基-2-丙醇	Sugars And Alcohols	糖及醇类	Other	其他	3	119.1	91.1	[M+H-H2O]+	136.2	C9H12O	--	--	--	--	--	--	--	14898-87-4	--	--	--	--
POS_t8	Narbomycin	纳博霉素	Others	其他	Macrolides	大环内酯	2	1036.7	323.3	[M+NH4]+	509.7	C28H47NO7	C11998	Metabolic pathways(ko01100);;Biosynthesis of secondary metabolites(ko01110)	--	--	--	--	--	6036-25-5	--	--	--	--
POS_t80	13,14-Dihydro PGE1	13,14-Dihydro PGE1	Lipid	脂质	Fatty Acyls	脂肪酰	1	339.3	323.3	[M+H-H2O]+	356.5	C20H36O5	--	--	--	--	--	--	HMDB0002689	19313-28-1	Organic compounds	Lipids and lipid-like molecules	Fatty Acyls	Eicosanoids
POS_t81	NCGC00180860-02_C20H34O3_2-Butene-1,4-diol, 2-[2-[(1S,8aR)-1,4,4a,5,6,7,8,8a-octahydro-2-(hydroxymethyl)-5,5,8a-trimethyl-1-naphthalenyl]ethyl]-, (2Z)-	NCGC00180860-02_C20H34O3_2-丁烯-1,4-二醇，2-[2-[（1S，8aR）-1,4,4a，5,6,7,8,8a-八氢-2-（羟甲基）-5,5,8-三甲基-1-萘基]乙基]-，（2Z）-	Terpenoids	萜类	Diterpene	二萜	1	323.3	89.1	[M+H]+	322.5	C20H34O3	--	--	--	--	--	--	--	--	--	--	--	--
POS_t82	Antibiotic JI-20B	抗生素JI-20B	Others	其他	Glycosides	糖苷	3	478.3	133.1	[M+H-H2O]+	495.6	C20H41N5O9	C17705	Neomycin, kanamycin and gentamicin biosynthesis(ko00524);;Biosynthesis of secondary metabolites(ko01110)	--	--	--	--	--	51846-98-1	--	--	--	--
POS_t83	Crassostreaxanthin B	Crassostreaxanthin B	Terpenoids	萜类	Other	其他	3	621.4	493.3	[M+Na]+	598.9	C40H54O4	--	--	LMPR01070590	Prenol Lipids [PR]	Isoprenoids [PR01]	C40 isoprenoids (tetraterpenes) [PR0107]	--	--	--	--	--	--
POS_t84	Glaucoside C	白前苷C	Others	其他	Other	其他	2	777.4	683.3	[M+H-H2O]+	794.4	C41H62O15	--	--	--	--	--	--	--	81474-89-7	--	--	--	--
POS_t85	Parsonsine	Parsonsine	Alkaloids	生物碱	Ornithine Alkaloids	鸟氨酸生物碱	2	457.3	133.1	[M+NH4]+	439.5	C22H33NO8	C10357	--	--	--	--	--	--	72213-98-0	--	--	--	--
POS_t86	Monactin	单活菌素	Others	其他	Other	其他	3	768.5	323.3	[M+NH4]+	751	C41H66O12	--	--	--	--	--	--	--	7182-54-9	--	--	--	--
POS_t87	trans-2-Dodecenoylcarnitine	反式-2-十二烯酰基肉碱	Lipid	脂质	Fatty Acyls	脂肪酰	3	359.3	95.1	[M+NH4]+	341.5	C19H35NO4	--	--	--	--	--	--	HMDB0013326	--	Organic compounds	Lipids and lipid-like molecules	Fatty Acyls	Fatty acid esters
POS_t88	Daphnezomine B	交让木胺B	Alkaloids	生物碱	Other	其他	1	393.3	359.3	[M+NH4]+	375.6	C23H37NO3	--	--	--	--	--	--	--	247078-43-9	--	--	--	--
POS_t89	12-Hydroxyoctadecanoic acid	12-羟基硬脂酸	Lipid	脂质	Free Fatty Acids	游离脂肪酸	3	318.3	274.3	[M+NH4]+	300.3	C18H36O3	--	--	--	--	--	--	HMDB0061706	106-14-9	Organic compounds	Lipids and lipid-like molecules	Fatty Acyls	Fatty acids and conjugates
POS_t9	3-Phenyl-2-propen-1-ol	3-苯基-2-丙烯-1-醇	Phenylpropanoids	苯丙素	Other	其他	3	135.1	91.1	[M+H-H2O]+	134.2	C9H10O	C02394	Biosynthesis of secondary metabolites(ko01110)	--	--	--	--	HMDB0029697	4407-36-7	Organic compounds	Phenylpropanoids and polyketides	Cinnamyl alcohols	--
POS_t90	Capsianoside IV	辣椒萜苷 IV	Terpenoids	萜类	Diterpene	二萜	1	807.4	687.4	[M+H]+	644.3	C38H62O18	--	--	--	--	--	--	HMDB0030736	--	Organic compounds	Lipids and lipid-like molecules	Fatty Acyls	Fatty acyl glycosides
POS_t91	Rubuside J	悬钩子苷 J	Terpenoids	萜类	Triterpenoids	三萜	1	687.4	323.3	[M+Na]+	664.4	C36H56O11	--	--	--	--	--	--	--	--	--	--	--	--
POS_t92	Ganoderic acid Z	灵芝酸Z	Terpenoids	萜类	Triterpenoids	三萜	3	532.3	114.1	[M+NH4]+	514.7	C30H42O7	--	--	--	--	--	--	HMDB0040456	294674-09-2	Organic compounds	Lipids and lipid-like molecules	Prenol lipids	Triterpenoids
POS_t93	Myristic Acid	肉豆蔻酸	Lipid	脂质	Free Fatty Acids	游离脂肪酸	3	246.2	229.1	[M+NH4]+	228.2	C14H28O2	C06424	Fatty acid biosynthesis(ko00061);;Metabolic pathways(ko01100)	LMFA01010014	Fatty Acyls [FA]	Fatty Acids and Conjugates [FA01]	Straight chain fatty acids [FA0101]	HMDB0000806	544-63-8	Organic compounds	Lipids and lipid-like molecules	Fatty Acyls	Fatty acids and conjugates
POS_t94	Iristectorene B	Iristectorene B	Terpenoids	萜类	Triterpenoids	三萜	3	707.6	678.6	[M+Na]+	685.1	C44H76O5	--	--	--	--	--	--	--	156791-81-0	--	--	--	--
POS_t95	NCGC00169011-03_C23H31NO4_Spiro[2H-furo[2,3-e]isoindole-2,1'(2'H)-naphthalen]-6(3H)-one, 3',4',4'a,5',6',7,7',8,8',8'a-decahydro-4,6'-dihydroxy-2',5',5',8'a-tetramethyl-, (2R,2'R,6'R,8a'S)-	NCGC00168992-02_C14H17NO6_（β-D-吡喃糖基氧基）（苯基）乙腈	Others	其他	Other	其他	1	386.2	373.2	[M+H]+	385.5	C23H31NO4	--	--	--	--	--	--	--	--	--	--	--	--
POS_t96	DG(18:0/20:5(5Z,8Z,11Z,14Z,17Z)/0:0)	DG(18:0/20:5(5Z,8Z,11Z,14Z,17Z)/0:0)	Lipid	脂质	Glycerolipid	甘油糖脂	3	665.5	402.2	[M+Na]+	643	C41H70O5	--	--	--	--	--	--	HMDB0007172	--	Organic compounds	Lipids and lipid-like molecules	Glycerolipids	Diradylglycerols
POS_t97	Germanicol acetate	Germanicol acetate	Terpenoids	萜类	Triterpenoids	三萜	3	491.4	114.1	[M+Na]+	468.8	C32H52O2	--	--	--	--	--	--	--	10483-91-7	--	--	--	--
POS_t98	Lysine conjugated cholic acid	赖氨酸结合胆酸	Lipid	脂质	Steroid	类固醇	3	575.3	133.1	[M+K]+	536.7	C30H52N2O6	--	--	--	--	--	--	--	--	--	--	--	--
POS_t99	Kuramerine	枯美任	Alkaloids	生物碱	Other	其他	3	523.3	133.1	[M+H]+	522.7	C28H44NO8+	--	--	--	--	--	--	--	21284-19-5	--	--	--	--
