# Supplementary material for: Changes in Biochemical Composition and Nutrient Materials in Apocynum pictum Honey During Storage
Source: Foods. 2024 Nov 25;13(23):3790. doi: 10.3390/foods13233790 (PMC11640498; doi:10.3390/foods13233790)
Supplement: Supplementary file 1 [file foods-13-03790-s001.zip › Table S2.xlsx]

## Sheet: 2022vs2023 sugars
ID	name	物质	Class I	物质一级分类	Class II	物质二级分类	Level	A2022-3	A2022-2	A2022-1	A2023-1	A2023-3	A2023-2	A2022_Mean	A2023_Mean	Fold_change	log2FC	Pvalue	VIP	regulated
NEG_t17	Rutinose	芸香糖	Sugars And Alcohols	糖	Other	其他	1	230.645	235.831	232.931	10.0162	10.0162	10.0162	233.136	10.0162	0.0429629	-4.54077	4.52135e-05	1.33983	down
NEG_q331	Progoitrin	2-羟基-3-丁烯基硫甙	Sugars and alcohols	糖	Glycosides	糖苷	1	51136.6	48386.8	38977.9	14270.4	17935.5	10607.9	46167.1	14271.3	0.309122	-1.69375	0.00393611	1.29484	down
NEG_t23	3-Dehydro-L-Threonic Acid	3-脱氢-L-苏糖酸	Sugars And Alcohols	糖	Other	其他	1	17313.8	17853.8	17667.1	7128.35	6350.34	7064.1	17611.6	6847.6	0.388813	-1.36285	1.62632e-05	1.33794	down
NEG_t11	D-Xylonic acid	D-木糖酸	Sugars And Alcohols	糖	Other	其他	1	1005.02	1019.68	984.446	472.678	419.319	447.074	1003.05	446.357	0.445001	-1.16812	2.51477e-05	1.337	down
NEG_q225	Inulin	菊粉	Sugars and alcohols	糖	Polysaccharides	多糖	1	2.48198e+07	3.01599e+07	2.63429e+07	1.65835e+07	1.43465e+07	1.64279e+07	2.71075e+07	1.5786e+07	0.582346	-0.780052	0.00922689	1.28053	down
NEG_q168	D(+)-Raffinose (Pentahydrate)	D(+)-棉子糖五水合物	Sugars and alcohols	糖	Other	其他	1	3.35031e+07	3.92835e+07	3.0915e+07	1.59548e+07	2.3202e+07	2.31702e+07	3.45672e+07	2.07757e+07	0.601023	-0.734508	0.0162451	1.19807	down
NEG_q162	D-(+)-Melezitose	D-(+)-松三糖	Sugars and alcohols	糖	Polysaccharides	多糖	1	1.10318e+07	1.1979e+07	1.0233e+07	6.83013e+06	6.97046e+06	7.63082e+06	1.10812e+07	7.1438e+06	0.644675	-0.633355	0.00661791	1.28852	down
POS_t1	(2S,3R,4S,5S,6R)-2-[(2R,3S,4R,5R,6S)-4,5-dihydroxy-2-(hydroxymethyl)-6-[(2R,3S,4R,5R,6R)-4,5,6-trihydroxy-2-(hydroxymethyl)oxan-3-yl]oxyoxan-3-yl]oxy-6-(hydroxymethyl)oxane-3,4,5-triol	D-(+)-纤维三糖	Sugars And Alcohols	糖	Oligosaccharides	寡糖	1	6809.83	6802.74	7090.81	4325.67	4605.55	4478.67	6901.13	4469.96	0.647715	-0.626569	4.90743e-05	1.33296	down
NEG_q169	D-Sorbitol	山梨醇	Sugars and alcohols	糖	Sugar Alcohols	糖醇	1	523090	606262	641037	390891	482598	341759	590130	405083	0.68643	-0.542815	0.027915	1.15666	down
NEG_q127	D-Arabinose	D-(-)-阿拉伯糖	Sugars and alcohols	糖	Monosaccharides	单糖	1	2.49232e+07	2.38295e+07	2.36244e+07	1.88406e+07	1.81326e+07	1.80781e+07	2.41257e+07	1.83504e+07	0.760617	-0.394758	0.000725827	1.32239	down
NEG_q128	D-Arabitol	D-阿拉伯糖醇	Sugars and alcohols	糖	Sugar Alcohols	糖醇	1	664728	761172	733671	547939	594290	621222	719857	587817	0.816575	-0.292343	0.0241052	1.17801	down
NEG_q202	Gluconate (Sodium)	葡萄糖酸钠	Sugars and alcohols	糖	Other	其他	1	6.55558e+08	6.57548e+08	6.98711e+08	5.73371e+08	5.93271e+08	5.94111e+08	6.70605e+08	5.86918e+08	0.875206	-0.192306	0.0140769	1.25542	down
NEG_q368	Sucrose	蔗糖	Sugars and alcohols	糖	Disaccharides	二糖	1	2.17145e+07	2.23672e+07	2.18518e+07	2.07015e+07	2.01915e+07	2.12992e+07	2.19778e+07	2.07307e+07	0.943256	-0.0842792	0.0387324	1.14688	down
POS_t123	2-methyl-3-[(2S,3R,4S,5S,6R)-3,4,5-trihydroxy-6-(hydroxymethyl)oxan-2-yl]oxypyran-4-one	2-methyl-3-[(2S,3R,4S,5S,6R)-3,4,5-trihydroxy-6-(hydroxymethyl)oxan-2-yl]oxypyran-4-one	Sugars And Alcohols	糖	Glycosides	糖苷	1	213.217	208.613	229.044	244.628	252.737	245.673	216.958	247.679	1.1416	0.191056	0.0251291	1.22845	up
NEG_t7	alpha-D-Gal-(1-6)-alpha-D-Gal-(1-6)-alpha-D-Glc-(1-2)-beta-D-Fru	D-水苏糖	Sugars And Alcohols	糖	Oligosaccharides	寡糖	1	5376.83	5171.03	5082.12	6239.38	5863.11	6493.69	5210	6198.72	1.18978	0.250689	0.0183827	1.23959	up
NEG_q248	L-Glucose	L-葡萄糖	Sugars and alcohols	糖	Monosaccharides	单糖	1	2.0125e+06	2.33451e+06	2.25937e+06	2.58635e+06	2.61276e+06	3.06464e+06	2.20213e+06	2.75458e+06	1.25087	0.322938	0.0492059	1.11671	up
POS_q23	(2S,3R,4S,5R)-2-Amino-3,4,5,6-Tetrahydroxyhexanal Hydrochloride	盐酸D-甘露糖胺	Sugars and alcohols	糖	Monosaccharides	单糖	1	1.25433e+06	1.61733e+06	1.67206e+06	2.2217e+06	2.16249e+06	2.06859e+06	1.51457e+06	2.15093e+06	1.42016	0.506052	0.0295225	1.22868	up
NEG_q135	D-Galacturonic Acid (Hydrate)	D-(+)-半乳糖醛酸 一水合物	Sugars and alcohols	糖	Sugar Acids	糖酸	1	3.83077e+06	3.66746e+06	3.70749e+06	5.5824e+06	5.4309e+06	5.68738e+06	3.73524e+06	5.5669e+06	1.49037	0.575672	9.62735e-05	1.33363	up
POS_q124	D-Galactose	D-半乳糖	Sugars and alcohols	糖	Monosaccharides	单糖	1	2.88906e+07	3.29391e+07	3.45758e+07	5.82525e+07	4.93764e+07	4.38179e+07	3.21352e+07	5.04823e+07	1.57094	0.651624	0.0346218	1.20145	up
NEG_t3	2,3-Dihydroxypropanal	2,3-二羟基丙醛; 甘油醛	Sugars And Alcohols	糖	Other	其他	2	18084.7	18700.2	18905	31152	27145.4	30894.2	18563.3	29730.5	1.60158	0.679493	0.0110064	1.30411	up
NEG_q403	Α-L-Rhamnose Monohydrate	α-L-鼠李糖一水合物	Sugars and alcohols	糖	Other	其他	1	1.51169e+06	1.67961e+06	1.66113e+06	2.63767e+06	2.40649e+06	3.32809e+06	1.61748e+06	2.79075e+06	1.72537	0.786909	0.0469762	1.20773	up
NEG_t133	Purine riboside	9-(Β-D -呋喃核糖)嘌呤	Sugars And Alcohols	糖	Glycosides	糖苷	1	3408.62	3435.11	3412.75	6267.21	5391.75	6204.9	3418.83	5954.62	1.74171	0.800509	0.0120889	1.30795	up
NEG_q391	Uridine 5'-Diphospho-D-Glucose	尿苷 5'-二磷酸葡萄糖	Sugars and alcohols	糖	Glycosides	糖苷	1	8247.29	3901.45	7293.53	12408	11852.7	9843.66	6480.76	11368.1	1.75413	0.810759	0.0445433	1.13539	up
NEG_q86	Alpha-D-Glucose	α-D-葡萄糖	Sugars and alcohols	糖	Monosaccharides	单糖	1	2.85055e+06	3.31828e+06	2.93703e+06	5.48298e+06	5.25917e+06	6.03639e+06	3.03529e+06	5.59285e+06	1.84261	0.88175	0.00160995	1.31062	up
POS_t120	Man2XylManGlcNAcFucGlcNAc	Man2XylManGlcNAcFucGlcNAc	Sugars And Alcohols	糖	Oligosaccharides	寡糖	1	173.809	177.61	196.828	317.551	334.144	369.681	182.749	340.459	1.86299	0.897619	0.00335603	1.31003	up
NEG_t19	2-methylidene-4-[(2R,3R,4S,5S,6R)-3,4,5-trihydroxy-6-(hydroxymethyl)oxan-2-yl]oxybutanoic acid	2-methylidene-4-[(2R,3R,4S,5S,6R)-3,4,5-trihydroxy-6-(hydroxymethyl)oxan-2-yl]oxybutanoic acid	Sugars And Alcohols	糖	Glycosides	糖苷	1	3309.58	3302.74	3297.09	6658.07	5853.25	6511.76	3303.14	6341.03	1.9197	0.940881	0.00656408	1.3225	up
NEG_q406	Γ-Cyclodextrin	γ-环糊精	Sugars and alcohols	糖	Glucans	葡聚糖	1	16362.7	14435.4	22575	39089.5	31448.6	32970.9	17791	34503	1.93935	0.955572	0.00791491	1.24172	up
NEG_t131	D-LYXOSE	来苏糖	Sugars And Alcohols	糖	Monosaccharide	单糖	2	134.86	133.807	132.205	327.011	283.201	331.861	133.624	314.025	2.35006	1.2327	0.00716574	1.3206	up
POS_t117	ALPHA-D-(+)-MELIBOSE	梅利比亚	Sugars And Alcohols	糖	Disaccharide	二糖	1	1848.48	1757.59	1970.06	4606.83	5311.54	4892.8	1858.71	4937.06	2.65617	1.40935	0.00236039	1.32722	up
NEG_q366	Sodium (3S,4R,5R)-6-((Hydrogenphosphonato)Oxy)-3,4,5-Trihydroxy-2-Oxohexyl Phosphate Octahydrate	D-果糖-1,6 -二磷酸三钠盐	Sugars and alcohols	糖	Other	其他	2	89859.2	129656	126721	311349	297512	421234	115412	343365	2.97512	1.57295	0.0199447	1.2602	up
NEG_t24	3-Ketosucrose	3-酮症酸缩酶	Sugars And Alcohols	糖	Disaccharide	二糖	1	153.111	143.513	130.436	611.221	549.893	610.134	142.354	590.416	4.14753	2.05225	0.000852981	1.33393	up
POS_q356	Sn-Glycero-3-Phosphocholine	甘磷酸胆碱	Sugars and alcohols	糖	Sugar Alcohols	糖醇	1	1.02394e+07	9.63785e+06	9.88739e+06	4.91875e+07	4.88969e+07	5.07709e+07	9.92154e+06	4.96184e+07	5.00108	2.32224	6.80198e-05	1.33932	up
POS_q5	1F-Fructofuranosylnystose	1F-呋喃果糖基果糖	Sugars and alcohols	糖	Polysaccharides	多糖	1	7742.02	17997.8	29226.5	150552	108907	111054	18322.1	123504	6.74072	2.7529	0.00725454	1.28926	up
NEG_t8	Pentasaccharides (Hex-Hex-Hex-Hex-Hex)	Pentasaccharides (Hex-Hex-Hex-Hex-Hex)	Sugars And Alcohols	糖	Oligosaccharides	寡糖	1	194.845	199.721	206.651	1442.97	1298.85	1497.76	200.406	1413.19	7.05166	2.81796	0.00231749	1.33356	up
POS_q125	D-Glucosamic Acid	D-氨基葡萄糖酸	Sugars and alcohols	糖	Amino Sugars	氨基糖	1	5199.19	10.0162	4911.93	27524.5	49097.7	46525.2	3373.71	41049.1	12.1673	3.60494	0.025475	1.25584	up
NEG_q265	Maltopentaose	麦芽五糖	Sugars and alcohols	糖	Polysaccharides	多糖	1	10396.9	9770.8	12866.1	177767	185945	138403	11011.3	167372	15.2001	3.92601	0.00848401	1.31687	up
NEG_q138	D-Glucose 6-Phosphate (Disodium Salt)	D-葡萄糖-6-磷酸 二钠盐 水合物	Sugars and alcohols	糖	Monosaccharides	单糖	1	537833	555097	487552	1.03294e+07	1.01943e+07	9.6981e+06	526827	1.00739e+07	19.1219	4.25715	0.000353468	1.33886	up
NEG_q137	D-Glucose 6-Phosphate	D-葡萄糖-6-磷酸	Sugars and alcohols	糖	Hexosephosphates	己糖磷酸	1	624983	582609	579353	1.07378e+07	1.23892e+07	1.16128e+07	595649	1.15799e+07	19.4408	4.28102	0.00186457	1.33492	up
NEG_t102	(2R,3S,4S,5R,6R)-2-[[(2R,3R,4R)-3,4-dihydroxy-5-(hydroxymethyl)oxolan-2-yl]oxymethyl]-6-[4-(4-hydroxyphenyl)butan-2-yloxy]oxane-3,4,5-triol	（2R、3S、4S、5R、6R）-2-[[（2R，3R，4R）-3,4-二羟基-5-（羟甲基）氧代烷-2-基]氧甲基]-6-[4-（4-羟基苯基）丁-2-基氧基]氧烷-3,4,5-三醇	Sugars And Alcohols	糖	Glycosides	糖苷	3	10.0162	10.0162	10.0162	438.153	466.092	428.701	10.0162	444.315	44.3597	5.47118	0.000667362	1.33817	up

## Sheet: 2023vs2024 sugars
ID	name	物质	Class I	物质一级分类	Class II	物质二级分类	Level	A2023-1	A2023-3	A2023-2	A2024-2	A2024-1	A2024-3	A2023_Mean	A2024_Mean	Fold_change	log2FC	Pvalue	VIP	regulated
NEG_t8	Pentasaccharides (Hex-Hex-Hex-Hex-Hex)	Pentasaccharides (Hex-Hex-Hex-Hex-Hex)	Sugars And Alcohols	糖	Oligosaccharides	寡糖	1	1442.97	1298.85	1497.76	441.14	368.232	418.337	1413.19	409.236	0.289583	-1.78795	0.00136204	1.34035	down
NEG_q138	D-Glucose 6-Phosphate (Disodium Salt)	D-葡萄糖-6-磷酸 二钠盐 水合物	Sugars and alcohols	糖	Monosaccharides	单糖	1	1.03294e+07	1.01943e+07	9.6981e+06	1.36871e+06	2.01064e+06	6.12322e+06	1.00739e+07	3.16752e+06	0.314427	-1.6692	0.0415112	1.2388	down
POS_q5	1F-Fructofuranosylnystose	1F-呋喃果糖基果糖	Sugars and alcohols	糖	Polysaccharides	多糖	1	150552	108907	111054	20768.8	79555.8	19457.2	123504	39927.2	0.323286	-1.62911	0.0308841	1.17141	down
NEG_q366	Sodium (3S,4R,5R)-6-((Hydrogenphosphonato)Oxy)-3,4,5-Trihydroxy-2-Oxohexyl Phosphate Octahydrate	D-果糖-1,6 -二磷酸三钠盐	Sugars and alcohols	糖	Other	其他	2	311349	297512	421234	163061	139249	149952	343365	150754	0.439048	-1.18755	0.0354917	1.24884	down
NEG_t131	D-LYXOSE	来苏糖	Sugars And Alcohols	糖	Monosaccharide	单糖	2	327.011	283.201	331.861	142.956	148.655	142.188	314.025	144.6	0.460473	-1.11881	0.00743003	1.32854	down
NEG_t133	Purine riboside	9-(Β-D -呋喃核糖)嘌呤	Sugars And Alcohols	糖	Glycosides	糖苷	1	6267.21	5391.75	6204.9	2855.26	2876.84	2937.35	5954.62	2889.81	0.485306	-1.04303	0.00799067	1.32842	down
POS_t120	Man2XylManGlcNAcFucGlcNAc	Man2XylManGlcNAcFucGlcNAc	Sugars And Alcohols	糖	Oligosaccharides	寡糖	1	317.551	334.144	369.681	182.139	168.461	182.342	340.459	177.648	0.521788	-0.938463	0.00538194	1.32543	down
NEG_t19	2-methylidene-4-[(2R,3R,4S,5S,6R)-3,4,5-trihydroxy-6-(hydroxymethyl)oxan-2-yl]oxybutanoic acid	2-methylidene-4-[(2R,3R,4S,5S,6R)-3,4,5-trihydroxy-6-(hydroxymethyl)oxan-2-yl]oxybutanoic acid	Sugars And Alcohols	糖	Glycosides	糖苷	1	6658.07	5853.25	6511.76	3523.9	3461.74	3621.92	6341.03	3535.86	0.557615	-0.842658	0.00621754	1.32962	down
POS_q356	Sn-Glycero-3-Phosphocholine	甘磷酸胆碱	Sugars and alcohols	糖	Sugar Alcohols	糖醇	1	4.91875e+07	4.88969e+07	5.07709e+07	2.7677e+07	2.84365e+07	2.74454e+07	4.96184e+07	2.7853e+07	0.561343	-0.833044	6.17122e-05	1.34847	down
NEG_q265	Maltopentaose	麦芽五糖	Sugars and alcohols	糖	Polysaccharides	多糖	1	177767	185945	138403	95738.6	109485	83633.6	167372	96285.6	0.57528	-0.797663	0.0233584	1.22569	down
NEG_q137	D-Glucose 6-Phosphate	D-葡萄糖-6-磷酸	Sugars and alcohols	糖	Hexosephosphates	己糖磷酸	1	1.07378e+07	1.23892e+07	1.16128e+07	7.18227e+06	7.04464e+06	7.38292e+06	1.15799e+07	7.20328e+06	0.62205	-0.684897	0.00937232	1.31867	down
POS_q222	Lactulose	乳果糖	Sugars and alcohols	糖	Disaccharides	二糖	1	5.4747e+07	4.49198e+07	4.07568e+07	3.64302e+07	2.07232e+07	3.02503e+07	4.68079e+07	2.91345e+07	0.622428	-0.684021	0.046234	1.10748	down
NEG_t11	D-Xylonic acid	D-木糖酸	Sugars And Alcohols	糖	Other	其他	1	472.678	419.319	447.074	286.221	281.218	294.732	446.357	287.391	0.643858	-0.635185	0.00645157	1.32461	down
NEG_t24	3-Ketosucrose	3-酮症酸缩酶	Sugars And Alcohols	糖	Disaccharide	二糖	1	611.221	549.893	610.134	442.863	438.534	448.096	590.416	443.164	0.750596	-0.413891	0.0169697	1.30161	down
NEG_q135	D-Galacturonic Acid (Hydrate)	D-(+)-半乳糖醛酸 一水合物	Sugars and alcohols	糖	Sugar Acids	糖酸	1	5.5824e+06	5.4309e+06	5.68738e+06	5.01847e+06	4.74849e+06	4.8466e+06	5.5669e+06	4.87119e+06	0.875027	-0.1926	0.00307248	1.28966	down
NEG_q202	Gluconate (Sodium)	葡萄糖酸钠	Sugars and alcohols	糖	Other	其他	1	5.73371e+08	5.93271e+08	5.94111e+08	6.85796e+08	6.64883e+08	6.8709e+08	5.86918e+08	6.79256e+08	1.15733	0.210798	0.000743946	1.32094	up
NEG_t13	D-Ribose	D-核糖	Sugars And Alcohols	糖	Monosaccharide	单糖	1	158782	140886	147049	181469	160677	181826	148906	174657	1.17294	0.230126	0.0462546	1.11773	up
POS_t56	Malyngamide J	丙炔甘胺J	Sugars And Alcohols	糖	Glycosides	糖苷	3	11952.5	11939.1	11908.1	15071.4	13864.6	14867.4	11933.2	14601.1	1.22357	0.291095	0.0188832	1.30097	up
NEG_q346	Ribitol	核糖醇	Sugars and alcohols	糖	Sugar Alcohols	糖醇	1	446797	477624	492954	597838	592661	597874	472458	596124	1.26175	0.335426	0.0108615	1.31894	up
NEG_q127	D-Arabinose	D-(-)-阿拉伯糖	Sugars and alcohols	糖	Monosaccharides	单糖	1	1.88406e+07	1.81326e+07	1.80781e+07	2.46385e+07	2.40554e+07	2.30702e+07	1.83504e+07	2.39214e+07	1.30359	0.382488	0.00157704	1.32803	up
POS_q260	Maltotriose	麦芽三糖	Sugars and alcohols	糖	Polysaccharides	多糖	1	4.09964e+06	3.57257e+06	3.8741e+06	5.28723e+06	5.34089e+06	6.4354e+06	3.84877e+06	5.68784e+06	1.47783	0.563482	0.0258756	1.2368	up
NEG_t124	Haploside C	Haploside C	Sugars And Alcohols	糖	Glycosides	糖苷	3	496.832	469.38	511.439	726.712	786.161	825.72	492.55	779.531	1.58264	0.662336	0.00407493	1.31985	up
POS_t1	(2S,3R,4S,5S,6R)-2-[(2R,3S,4R,5R,6S)-4,5-dihydroxy-2-(hydroxymethyl)-6-[(2R,3S,4R,5R,6R)-4,5,6-trihydroxy-2-(hydroxymethyl)oxan-3-yl]oxyoxan-3-yl]oxy-6-(hydroxymethyl)oxane-3,4,5-triol	D-(+)-纤维三糖	Sugars And Alcohols	糖	Oligosaccharides	寡糖	1	4325.67	4605.55	4478.67	7805.84	6652.19	7323.18	4469.96	7260.4	1.62427	0.699787	0.0106568	1.31159	up
POS_q6	1-Kestose	1-蔗果三糖	Sugars and alcohols	糖	Polysaccharides	多糖	1	4.98648e+06	3.59117e+06	6.43921e+06	8.91003e+06	7.93685e+06	8.45499e+06	5.00562e+06	8.43396e+06	1.6849	0.752661	0.0413358	1.20488	up
POS_q262	Manninotriose	甘露三糖	Sugars and alcohols	糖	Trisaccharides	三糖	1	2.18425e+06	2.86071e+06	2.35791e+06	4.46542e+06	3.98244e+06	4.33889e+06	2.46762e+06	4.26225e+06	1.72727	0.788493	0.0028708	1.30167	up
POS_q266	Melezitose	松三糖	Sugars and alcohols	糖	Oligosaccharides	寡糖	1	4.98597e+06	6.16661e+06	3.29726e+06	9.41892e+06	1.03378e+07	8.89664e+06	4.81662e+06	9.55112e+06	1.98295	0.98765	0.015262	1.25682	up
NEG_q331	Progoitrin	2-羟基-3-丁烯基硫甙	Sugars and alcohols	糖	Glycosides	糖苷	1	14270.4	17935.5	10607.9	27884.8	28593.4	31070.1	14271.3	29182.8	2.04486	1.032	0.00944866	1.28968	up
NEG_q159	D-Mannitol	D-甘露醇	Sugars and alcohols	糖	Sugar Alcohols	糖醇	1	551100	718803	657299	1.33127e+06	1.46078e+06	1.40277e+06	642401	1.39827e+06	2.17664	1.1221	0.000370577	1.33324	up
NEG_t118	D-Melezitose	D-松三糖	Sugars And Alcohols	糖	Other	其他	1	345.954	350.996	334.228	1018.26	933.885	1132.91	343.726	1028.35	2.99177	1.581	0.00670077	1.332	up
NEG_q168	D(+)-Raffinose (Pentahydrate)	D(+)-棉子糖五水合物	Sugars and alcohols	糖	Other	其他	1	1.59548e+07	2.3202e+07	2.31702e+07	6.67383e+07	6.68265e+07	6.24324e+07	2.07757e+07	6.53324e+07	3.14466	1.6529	0.000327094	1.34023	up
NEG_q162	D-(+)-Melezitose	D-(+)-松三糖	Sugars and alcohols	糖	Polysaccharides	多糖	1	6.83013e+06	6.97046e+06	7.63082e+06	2.09553e+07	2.74762e+07	2.057e+07	7.1438e+06	2.30005e+07	3.21964	1.6869	0.0183972	1.29937	up
NEG_q163	D-Melibiose	蜜二糖	Sugars and alcohols	糖	Disaccharides	二糖	1	2.73476e+07	2.45657e+07	2.73323e+07	8.96651e+07	8.44027e+07	8.3689e+07	2.64152e+07	8.59189e+07	3.25263	1.70161	0.000119967	1.34755	up
NEG_q225	Inulin	菊粉	Sugars and alcohols	糖	Polysaccharides	多糖	1	1.65835e+07	1.43465e+07	1.64279e+07	5.63793e+07	5.36471e+07	5.01176e+07	1.5786e+07	5.33813e+07	3.38157	1.75769	0.00068016	1.34368	up
NEG_q234	Isomaltose	低聚异麦芽糖900	Sugars and alcohols	糖	Glucans	葡聚糖	1	2.08658e+07	2.03133e+07	1.87687e+07	9.34821e+07	9.42495e+07	8.27714e+07	1.99826e+07	9.01677e+07	4.51231	2.17387	0.0022023	1.34322	up
NEG_q368	Sucrose	蔗糖	Sugars and alcohols	糖	Disaccharides	二糖	1	2.07015e+07	2.01915e+07	2.12992e+07	7.22611e+07	1.40892e+08	1.36028e+08	2.07307e+07	1.16394e+08	5.61454	2.48917	0.0494629	1.22618	up

## Sheet: 2022vs2024 sugars
ID	name	物质	Class I	物质一级分类	Class II	物质二级分类	Level	A2022-3	A2022-2	A2022-1	A2024-2	A2024-1	A2024-3	A2022_Mean	A2024_Mean	Fold_change	log2FC	Pvalue	VIP	regulated
NEG_t17	Rutinose	芸香糖	Sugars And Alcohols	糖	Other	其他	1	230.645	235.831	232.931	10.0162	10.0162	10.0162	233.136	10.0162	0.0429629	-4.54077	4.52135e-05	1.29769	down
POS_q362	Streptozotocin	链脲霉素	Sugars and alcohols	糖	Glycosides	糖苷	1	10970.6	15277.4	13822	10.0162	882.548	7322.54	13356.7	2738.37	0.205019	-2.28617	0.0256363	1.16301	down
NEG_t11	D-Xylonic acid	D-木糖酸	Sugars And Alcohols	糖	Other	其他	1	1005.02	1019.68	984.446	286.221	281.218	294.732	1003.05	287.391	0.286517	-1.80331	3.14789e-05	1.29721	down
NEG_t23	3-Dehydro-L-Threonic Acid	3-脱氢-L-苏糖酸	Sugars And Alcohols	糖	Other	其他	1	17313.8	17853.8	17667.1	7577.86	7474.62	7656.69	17611.6	7569.72	0.429815	-1.21821	6.28501e-05	1.29709	down
NEG_q331	Progoitrin	2-羟基-3-丁烯基硫甙	Sugars and alcohols	糖	Glycosides	糖苷	1	51136.6	48386.8	38977.9	27884.8	28593.4	31070.1	46167.1	29182.8	0.632111	-0.66175	0.0366881	1.18446	down
NEG_t133	Purine riboside	9-(Β-D -呋喃核糖)嘌呤	Sugars And Alcohols	糖	Glycosides	糖苷	1	3408.62	3435.11	3412.75	2855.26	2876.84	2937.35	3418.83	2889.81	0.845265	-0.242524	0.000862201	1.29165	down
NEG_t19	2-methylidene-4-[(2R,3R,4S,5S,6R)-3,4,5-trihydroxy-6-(hydroxymethyl)oxan-2-yl]oxybutanoic acid	2-methylidene-4-[(2R,3R,4S,5S,6R)-3,4,5-trihydroxy-6-(hydroxymethyl)oxan-2-yl]oxybutanoic acid	Sugars And Alcohols	糖	Glycosides	糖苷	1	3309.58	3302.74	3297.09	3523.9	3461.74	3621.92	3303.14	3535.86	1.07045	0.0982232	0.0371722	1.20412	up
NEG_t131	D-LYXOSE	来苏糖	Sugars And Alcohols	糖	Monosaccharide	单糖	2	134.86	133.807	132.205	142.956	148.655	142.188	133.624	144.6	1.08214	0.113884	0.0218649	1.20607	up
POS_t56	Malyngamide J	丙炔甘胺J	Sugars And Alcohols	糖	Glycosides	糖苷	3	12162.3	12931.1	12194.5	15071.4	13864.6	14867.4	12429.3	14601.1	1.17473	0.232334	0.0117219	1.19906	up
NEG_q135	D-Galacturonic Acid (Hydrate)	D-(+)-半乳糖醛酸 一水合物	Sugars and alcohols	糖	Sugar Acids	糖酸	1	3.83077e+06	3.66746e+06	3.70749e+06	5.01847e+06	4.74849e+06	4.8466e+06	3.73524e+06	4.87119e+06	1.30412	0.383072	0.000680547	1.28077	up
NEG_q158	D-(+)-Maltose Monohydrate	麦芽糖一水合物	Sugars and alcohols	糖	Disaccharides	二糖	1	1.21558e+07	1.1603e+07	1.2966e+07	1.44646e+07	1.75616e+07	1.69225e+07	1.22416e+07	1.63163e+07	1.33285	0.414515	0.0347988	1.15966	up
NEG_t124	Haploside C	Haploside C	Sugars And Alcohols	糖	Glycosides	糖苷	3	619.986	549.948	520.125	726.712	786.161	825.72	563.353	779.531	1.38374	0.468568	0.0063662	1.2123	up
NEG_q248	L-Glucose	L-葡萄糖	Sugars and alcohols	糖	Monosaccharides	单糖	1	2.0125e+06	2.33451e+06	2.25937e+06	3.24761e+06	3.33427e+06	3.19383e+06	2.20213e+06	3.25857e+06	1.47974	0.565342	0.00334482	1.27269	up
POS_q260	Maltotriose	麦芽三糖	Sugars and alcohols	糖	Polysaccharides	多糖	1	3.49419e+06	4.38293e+06	3.5509e+06	5.28723e+06	5.34089e+06	6.4354e+06	3.80934e+06	5.68784e+06	1.49313	0.57834	0.0185559	1.15966	up
POS_q266	Melezitose	松三糖	Sugars and alcohols	糖	Oligosaccharides	寡糖	1	4.72337e+06	6.46108e+06	5.42308e+06	9.41892e+06	1.03378e+07	8.89664e+06	5.53584e+06	9.55112e+06	1.72532	0.786867	0.00402953	1.23338	up
NEG_q406	Γ-Cyclodextrin	γ-环糊精	Sugars and alcohols	糖	Glucans	葡聚糖	1	16362.7	14435.4	22575	26317.1	31104.6	36107.4	17791	31176.4	1.75236	0.809302	0.0240411	1.13261	up
NEG_q168	D(+)-Raffinose (Pentahydrate)	D(+)-棉子糖五水合物	Sugars and alcohols	糖	Other	其他	1	3.35031e+07	3.92835e+07	3.0915e+07	6.67383e+07	6.68265e+07	6.24324e+07	3.45672e+07	6.53324e+07	1.89001	0.918395	0.00123715	1.27582	up
POS_q302	Nystose	耐斯糖	Sugars and alcohols	糖	Polysaccharides	多糖	1	385066	308203	243944	684247	485899	638490	312404	602879	1.9298	0.948453	0.0205584	1.16102	up
NEG_q225	Inulin	菊粉	Sugars and alcohols	糖	Polysaccharides	多糖	1	2.48198e+07	3.01599e+07	2.63429e+07	5.63793e+07	5.36471e+07	5.01176e+07	2.71075e+07	5.33813e+07	1.96924	0.977641	0.000440072	1.27653	up
NEG_q86	Alpha-D-Glucose	α-D-葡萄糖	Sugars and alcohols	糖	Monosaccharides	单糖	1	2.85055e+06	3.31828e+06	2.93703e+06	6.2273e+06	6.00541e+06	6.17103e+06	3.03529e+06	6.13458e+06	2.02109	1.01513	0.000423336	1.29107	up
NEG_t8	Pentasaccharides (Hex-Hex-Hex-Hex-Hex)	Pentasaccharides (Hex-Hex-Hex-Hex-Hex)	Sugars And Alcohols	糖	Oligosaccharides	寡糖	1	194.845	199.721	206.651	441.14	368.232	418.337	200.406	409.236	2.04204	1.03001	0.00911609	1.27041	up
NEG_q162	D-(+)-Melezitose	D-(+)-松三糖	Sugars and alcohols	糖	Polysaccharides	多糖	1	1.10318e+07	1.1979e+07	1.0233e+07	2.09553e+07	2.74762e+07	2.057e+07	1.10812e+07	2.30005e+07	2.07563	1.05355	0.0286064	1.211	up
NEG_q159	D-Mannitol	D-甘露醇	Sugars and alcohols	糖	Sugar Alcohols	糖醇	1	654968	727575	630936	1.33127e+06	1.46078e+06	1.40277e+06	671160	1.39827e+06	2.08337	1.05892	0.000155866	1.28689	up
NEG_q387	Turanose	松二糖	Sugars and alcohols	糖	Disaccharides	二糖	1	4.9938e+07	3.20581e+07	3.60027e+07	8.41247e+07	7.93495e+07	8.33043e+07	3.93329e+07	8.22595e+07	2.09137	1.06445	0.0111923	1.25545	up
NEG_q133	D-Fructose	D-果糖	Sugars and alcohols	糖	Monosaccharides	单糖	1	1.08721e+07	3.1665e+07	2.73664e+07	6.26206e+07	5.77967e+07	6.46747e+07	2.33012e+07	6.16973e+07	2.64782	1.40481	0.0184136	1.2262	up
NEG_t118	D-Melezitose	D-松三糖	Sugars And Alcohols	糖	Other	其他	1	418.487	371.043	316.589	1018.26	933.885	1132.91	368.706	1028.35	2.78908	1.47979	0.00208676	1.27344	up
POS_q356	Sn-Glycero-3-Phosphocholine	甘磷酸胆碱	Sugars and alcohols	糖	Sugar Alcohols	糖醇	1	1.02394e+07	9.63785e+06	9.88739e+06	2.7677e+07	2.84365e+07	2.74454e+07	9.92154e+06	2.7853e+07	2.80732	1.4892	8.21838e-06	1.29684	up
POS_t117	ALPHA-D-(+)-MELIBOSE	梅利比亚	Sugars And Alcohols	糖	Disaccharide	二糖	1	1848.48	1757.59	1970.06	5866.71	4696.07	5137.21	1858.71	5233.33	2.81557	1.49343	0.00842667	1.27125	up
NEG_t24	3-Ketosucrose	3-酮症酸缩酶	Sugars And Alcohols	糖	Disaccharide	二糖	1	153.111	143.513	130.436	442.863	438.534	448.096	142.354	443.164	3.11312	1.63836	7.20304e-05	1.29633	up
NEG_q163	D-Melibiose	蜜二糖	Sugars and alcohols	糖	Disaccharides	二糖	1	2.65586e+07	2.44442e+07	2.92329e+07	8.96651e+07	8.44027e+07	8.3689e+07	2.67452e+07	8.59189e+07	3.21249	1.68369	2.95154e-05	1.29379	up
NEG_q234	Isomaltose	低聚异麦芽糖900	Sugars and alcohols	糖	Glucans	葡聚糖	1	1.88242e+07	2.08889e+07	2.00341e+07	9.34821e+07	9.42495e+07	8.27714e+07	1.99157e+07	9.01677e+07	4.52746	2.1787	0.00224292	1.29049	up
NEG_q265	Maltopentaose	麦芽五糖	Sugars and alcohols	糖	Polysaccharides	多糖	1	10396.9	9770.8	12866.1	95738.6	109485	83633.6	11011.3	96285.6	8.74429	3.12834	0.00687365	1.27808	up
NEG_q137	D-Glucose 6-Phosphate	D-葡萄糖-6-磷酸	Sugars and alcohols	糖	Hexosephosphates	己糖磷酸	1	624983	582609	579353	7.18227e+06	7.04464e+06	7.38292e+06	595649	7.20328e+06	12.0932	3.59612	0.000164615	1.29721	up
NEG_t102	(2R,3S,4S,5R,6R)-2-[[(2R,3R,4R)-3,4-dihydroxy-5-(hydroxymethyl)oxolan-2-yl]oxymethyl]-6-[4-(4-hydroxyphenyl)butan-2-yloxy]oxane-3,4,5-triol	（2R、3S、4S、5R、6R）-2-[[（2R，3R，4R）-3,4-二羟基-5-（羟甲基）氧代烷-2-基]氧甲基]-6-[4-（4-羟基苯基）丁-2-基氧基]氧烷-3,4,5-三醇	Sugars And Alcohols	糖	Glycosides	糖苷	3	10.0162	10.0162	10.0162	441.64	515.628	404.534	10.0162	453.934	45.32	5.50208	0.00536722	1.28401	up
