# Supplementary material for: Changes in Biochemical Composition and Nutrient Materials in Apocynum pictum Honey During Storage
Source: Foods. 2024 Nov 25;13(23):3790. doi: 10.3390/foods13233790 (PMC11640498; doi:10.3390/foods13233790)
Supplement: Supplementary file 1 [file foods-13-03790-s001.zip › Table S3.xlsx]

## Sheet: 2022vs2023 proteins
ID	name	物质	Class I	物质一级分类	Class II	物质二级分类	Level	A2022-3	A2022-2	A2022-1	A2023-1	A2023-3	A2023-2	A2022_Mean	A2023_Mean	Fold_change	log2FC	Pvalue	VIP	regulated
POS_t39	Apratoxin F	再生素F	Amino acids	氨基酸	Peptide	肽	1	300.855	280.949	311.727	10.0162	10.0162	10.0162	297.844	10.0162	0.033629	-4.89415	0.000978776	1.33733	down
POS_q56	Adenosine	腺苷	Nucleotides	核苷酸	Purine Nucleosides	嘌呤核苷	1	1.43948e+06	1.37247e+06	1.54939e+06	85107.5	76391	32711.8	1.45378e+06	64736.8	0.0445299	-4.48908	0.000559923	1.33591	down
POS_q68	Anserine	L-鹅肌肽	Amino acids	氨基酸	Other	其他	1	106679	98448.3	91938.3	16976	16447	20425.9	99021.9	17949.6	0.181269	-2.46379	0.00141442	1.33197	down
NEG_q291	Nicotinuric Acid	烟酰甘氨酸	Amino acids	氨基酸	Other	其他	1	3359.88	3693.74	4827.53	1193.51	10.0162	1214.17	3960.38	805.899	0.20349	-2.29697	0.00633731	1.25336	down
POS_q282	N-Acetyl-L-Histidine	N-乙酰-L-组氨酸	Amino acids	氨基酸	Other	其他	1	58051.5	36526.1	30999.9	3399.22	17817.7	14873	41859.2	12030	0.287391	-1.79891	0.0485493	1.13528	down
POS_t20	N-Fructosyl tyrosine	N-果糖基酪氨酸	Amino acids	氨基酸	Other	其他	1	966.963	910.064	1030.47	269.831	280.676	291.538	969.166	280.682	0.289612	-1.78781	0.00194689	1.33295	down
POS_q147	Dump	2'-脱氧胸苷-5'-三磷酸	Nucleotides	核苷酸	Ribonucleotides	核糖核苷酸	1	32139.8	51804.6	49161.9	21488.4	5349.76	16117.9	44368.8	14318.7	0.32272	-1.63164	0.0203562	1.18999	down
POS_q278	N2,N2-Dimethylguanosine	N2,N2-二甲基鸟苷	Nucleotides	核苷酸	Purine Nucleosides	嘌呤核苷	1	63837.4	79012.7	49462.7	32026.2	25113.6	31319.5	64104.3	29486.4	0.459976	-1.12037	0.0481134	1.19417	down
NEG_q217	Hypoxanthine	次黄嘌呤	Nucleotides	核苷酸	Purine Nucleosides	嘌呤核苷	1	80675.3	92850.1	80933.8	36665.7	44462.3	45407.9	84819.7	42178.7	0.497274	-1.00789	0.00158908	1.30619	down
POS_q22	(2R,3R,4S,5R)-2-(6-((2-Hydroxyethyl)Amino)-9H-Purin-9-Yl)-5-(Hydroxymethyl)Tetrahydrofuran-3,4-Diol	N6-(2-羟乙基)腺苷	Nucleotides	核苷酸	Purine Nucleosides	嘌呤核苷	1	71777.1	55788.8	72509.3	36779	39458.7	34989.3	66691.7	37075.6	0.555925	-0.847037	0.0269405	1.2531	down
NEG_q205	Glycylglycine	甘氨酰甘氨酸	Amino acids	氨基酸	Peptides	多肽	1	4.27709e+06	4.04169e+06	4.63323e+06	2.55081e+06	2.7363e+06	2.31944e+06	4.31734e+06	2.53551e+06	0.587287	-0.767863	0.00169424	1.3042	down
NEG_q253	L-Methionine Sulfoxide	L-蛋氨酸亚砜	Amino acids	氨基酸	Other	其他	1	164807	176745	207170	136821	117674	111380	182908	121958	0.666777	-0.584725	0.0213876	1.2061	down
POS_q118	Decitabine	地西他滨	Nucleotides	核苷酸	Glycosides	糖苷	1	32047	32853.2	34421	20868	23499	24714.4	33107.1	23027.1	0.695536	-0.523804	0.00333401	1.29548	down
NEG_q254	L-Ornithine	L-鸟氨酸	Amino acids	氨基酸	Other	其他	1	287677	249555	274998	213635	226988	215284	270744	218636	0.807538	-0.308399	0.0309868	1.21759	down
POS_t57	Surfactin A	表面活性素A	Amino acids	氨基酸	Peptide	肽	2	15310.2	16043.6	16215.5	13754.9	12858.1	13015.1	15856.4	13209.4	0.833065	-0.2635	0.00250307	1.28483	down
NEG_q390	Uridine	尿嘧啶核苷	Nucleotides	核苷酸	Pyrimidine Nucleosides	嘧啶核苷	1	529310	539785	557557	491465	489473	523782	542217	501573	0.925042	-0.11241	0.0470249	1.10748	down
POS_t55	Viequeamide A	Viequeamide A	Amino acids	氨基酸	Peptide	肽	3	19271.1	19776.4	19536.9	17997.2	18268.8	17997.3	19528.1	18087.7	0.92624	-0.110541	0.00234468	1.30341	down
POS_q144	D-Proline	D-脯氨酸	Amino acids	氨基酸	Alpha Amino Acids	α氨基酸	1	2.01801e+07	2.02501e+07	2.07397e+07	2.29019e+07	2.29795e+07	2.21625e+07	2.039e+07	2.26813e+07	1.11237	0.153641	0.00306445	1.29222	up
NEG_t67	Halovir B	哈洛韦B	Amino acids	氨基酸	Peptide	肽	1	149.171	169.725	163.52	179.639	182.066	193.491	160.805	185.065	1.15087	0.202719	0.0363704	1.14238	up
NEG_q399	Xanthine	黄嘌呤	Nucleotides	核苷酸	Purine Nucleosides	嘌呤核苷	1	103853	108863	109258	129750	139063	148460	107325	139091	1.29598	0.374046	0.0196882	1.26183	up
NEG_q223	Inosine	肌苷	Nucleotides	核苷酸	Purine Nucleosides	嘌呤核苷	1	303778	294233	308621	410144	424778	422355	302211	419093	1.38676	0.471714	4.81268e-05	1.33248	up
NEG_q250	L-Glutamic Acid (Monosodium Salt)	L-谷氨酸单钠盐	Amino acids	氨基酸	Other	其他	1	552407	456338	580310	779090	762753	779960	529685	773934	1.46112	0.547077	0.0208968	1.27954	up
NEG_t88	N-Methyltyrosine	N-甲基酪氨酸	Amino acids	氨基酸	Other	其他	1	1692.62	1680.42	1650.66	2398.28	2511.1	2472.87	1674.57	2460.75	1.46949	0.555312	0.000542185	1.33455	up
NEG_q42	3-(Carboxymethylamino)Propanoic Acid	3-(羧甲基氨基)丙酸	Amino acids	氨基酸	Alpha Amino Acids	α氨基酸	1	627072	691241	680763	1.08237e+06	1.12869e+06	1.10713e+06	666359	1.10606e+06	1.65986	0.731063	0.000131405	1.33206	up
NEG_q59	4-Hydroxyisoleucine	4-羟基-L-异亮氨酸	Amino acids	氨基酸	Other	其他	1	547849	552327	441699	883053	929211	910574	513959	907613	1.76593	0.820424	0.00396963	1.31496	up
NEG_q245	L-Ascorbic Acid	L-抗坏血酸	Amino acids	氨基酸	Peptides	肽	1	227546	283520	291842	484352	509596	466805	267636	486918	1.81933	0.863405	0.00174517	1.3097	up
NEG_q249	L-Glutamic Acid	L-谷氨酸	Amino acids	氨基酸	Other	其他	1	693848	631437	517660	1.12486e+06	1.1104e+06	1.19892e+06	614315	1.14473e+06	1.86342	0.897953	0.00265244	1.30858	up
NEG_t28	L-beta-Ethynylserine	3-ethynylserine	Amino acids	氨基酸	Other	其他	1	131.623	127.671	125.986	253.563	235.316	248.577	128.427	245.819	1.91408	0.936651	0.000986745	1.33368	up
NEG_q152	Dl-Asparagine	DL-天冬酰胺	Amino acids	氨基酸	Other	其他	1	916535	888932	1.05667e+06	1.92794e+06	1.95472e+06	1.9335e+06	954046	1.93872e+06	2.0321	1.02297	0.00226881	1.33237	up
NEG_t31	1-beta-D-Arabinofuranosyluracil	1-β-D-阿糖呋喃脲嘧啶	Nucleosides	核苷酸	Other	其他	2	691.329	644.024	623.018	1385.14	1274.94	1433.96	652.79	1364.68	2.09053	1.06387	0.00133454	1.3263	up
POS_q143	D-Phenylalanine	D-苯丙氨酸	Amino acids	氨基酸	Other	其他	1	533768	573925	496949	1.18056e+06	1.15617e+06	1.1599e+06	534881	1.16554e+06	2.17907	1.12371	0.000424793	1.33625	up
POS_q134	Dl-3-Phenylalanine	DL-苯丙氨酸	Amino acids	氨基酸	Peptides	肽	1	1.85112e+06	1.71101e+06	1.83269e+06	3.95644e+06	3.8837e+06	3.94605e+06	1.79827e+06	3.92873e+06	2.18472	1.12745	2.77915e-05	1.33851	up
POS_q250	L-Phenylalanine	L-苯丙氨酸	Amino acids	氨基酸	Other	其他	1	1.7336e+06	1.76451e+06	1.7217e+06	3.69614e+06	3.80937e+06	3.91979e+06	1.73993e+06	3.80843e+06	2.18884	1.13017	0.000656007	1.33724	up
POS_q139	Dl-Threonine	DL-苏氨酸	Amino acids	氨基酸	Other	其他	1	813463	793336	790401	1.74323e+06	1.74651e+06	1.77601e+06	799067	1.75525e+06	2.19663	1.13529	7.66002e-07	1.33948	up
POS_q41	4-Hydroxyphenylacetylglutamic Acid	4-羟基苯乙酰谷氨酸	Amino acids	氨基酸	Other	其他	1	41150	53645.8	53077.6	110094	108704	111579	49291.1	110126	2.23419	1.15975	0.00332306	1.3276	up
POS_q245	L-Leucine	L-亮氨酸	Amino acids	氨基酸	Other	其他	1	24426.7	27208.9	19684.8	65035.7	56708.6	56590.2	23773.5	59444.8	2.50047	1.3222	0.000726672	1.3141	up
POS_q268	Methionine Sulfoxide	DL-蛋氨酸亚砜	Amino acids	氨基酸	Other	其他	1	37999.6	41445.1	51014.5	116132	126145	105514	43486.4	115930	2.66589	1.41462	0.00108587	1.31482	up
POS_q235	L-Histidine	L-组氨酸	Amino acids	氨基酸	Other	其他	1	313541	265885	361515	849200	818013	912508	313647	859907	2.74164	1.45504	0.000153487	1.32637	up
POS_q355	S-Methyl-L-Cysteine	S-甲基-L-半胱氨酸	Amino acids	氨基酸	Other	其他	2	75004	69261.4	75915	219654	227049	249450	73393.5	232051	3.16174	1.66072	0.00209546	1.33103	up
NEG_t138	gamma-Glutamyl-beta-cyanoalanine	γ-谷氨酰β-氰基丙氨酸	Amino acids	氨基酸	Other	其他	1	102.351	10.0162	106.938	188.49	282.201	303.636	73.1018	258.109	3.53081	1.82	0.01792	1.19249	up
POS_q145	D-Serine	D-丝氨酸	Amino acids	氨基酸	Other	其他	1	19861.4	25938.9	6991.81	45605.2	78353.7	63521.4	17597.4	62493.5	3.55129	1.82834	0.0228419	1.20342	up
NEG_q151	Dl-Arginine	DL-精氨酸	Amino acids	氨基酸	Other	其他	1	83457.9	101656	254509	607243	495853	566640	146541	556578	3.7981	1.92528	0.00566972	1.28039	up
POS_q59	Aicar	5-氨基咪唑-4-甲酰胺-1-Β-D-呋喃核糖苷5-一磷酸盐	Nucleotides	核苷酸	Ribonucleotides	核糖核苷酸	3	1354.71	2601.47	1259.22	6965.24	7161.26	6214.69	1738.47	6780.4	3.90022	1.96355	0.0012102	1.31236	up
POS_q74	Asp-Phe Methyl Ester	Asp-Phe甲酯	Amino acids	氨基酸	Dipeptide	二肽	2	10.0162	10.0162	275.26	583.426	424.462	440.799	98.4309	482.896	4.90594	2.29453	0.0294041	1.18412	up
POS_q246	L-Lysine	L-赖氨酸	Amino acids	氨基酸	Other	其他	1	842108	801605	799220	4.58069e+06	4.57481e+06	4.56149e+06	814311	4.57233e+06	5.61497	2.48928	7.2442e-07	1.33991	up
POS_q234	L-Glutamine	L-谷氨酰胺	Amino acids	氨基酸	Other	其他	1	468329	476658	442525	2.5467e+06	2.58101e+06	2.67294e+06	462504	2.60022e+06	5.62204	2.49109	0.00012564	1.33905	up
NEG_q278	Miraxanthin-V	Miraxanthin-V	Amino acids	氨基酸	Alpha Amino Acids	α氨基酸	1	34327.7	31158	35024	217900	178479	202958	33503.2	199779	5.96298	2.57603	0.00439532	1.3272	up
POS_q237	L-Homoserine-1	同型丝氨酸	Amino acids	氨基酸	Alpha Amino Acids	α氨基酸	1	9923.64	5515.86	10.0162	34019	30271.8	30664.4	5149.84	31651.7	6.14616	2.61969	0.00520529	1.30463	up
POS_q227	L-Asparagine	L-(+)-无水天冬酰胺酸	Amino acids	氨基酸	Other	其他	1	54857.8	45332.5	66103.9	416922	354752	349858	55431.4	373844	6.74427	2.75366	0.00268767	1.32688	up
POS_q247	L-Lysine Hydrochloride	赖氨酸盐酸盐	Amino acids	氨基酸	Other	其他	1	538897	453084	532831	3.68181e+06	3.64811e+06	3.69578e+06	508270	3.67523e+06	7.23086	2.85417	2.23751e-06	1.33969	up
POS_q187	H-Hoarg-Oh	高精氨酸	Amino acids	氨基酸	Other	其他	1	14368.3	44991.6	61067.4	327749	578175	471802	40142.4	459242	11.4403	3.51606	0.0253328	1.26377	up
POS_q30	3'-Hydroxyropivacaine	3'-羟基哌卡因	Amino acids	氨基酸	Alpha Amino Acids	α氨基酸	1	10.0162	10.0162	6572.53	26844	23459.8	34976.8	2197.52	28426.9	12.9359	3.69331	0.00505826	1.28006	up
POS_q225	L-Arginine	L-精氨酸	Amino acids	氨基酸	Other	其他	1	212300	258302	167170	3.38552e+06	3.5222e+06	3.36356e+06	212591	3.42376e+06	16.1049	4.00943	1.0341e-05	1.33913	up
POS_q226	L-Arginine (Hydrochloride)	L-精氨酸盐酸盐	Amino acids	氨基酸	Other	其他	1	144487	215658	156159	3.12062e+06	3.51505e+06	3.19935e+06	172102	3.27834e+06	19.0489	4.25163	0.00110234	1.3358	up
NEG_t10	ALA-GLY	L-丙氨酰甘氨酸	Amino acids	氨基酸	Peptide	肽	3	10.0162	10.0162	10.0162	291.988	254.198	284.984	10.0162	277.057	27.6609	4.78978	0.00188382	1.33491	up
POS_q140	D-Ornithine (Hydrochloride)	D-鸟氨酸盐酸盐	Amino acids	氨基酸	Other	其他	1	10.0162	3919.49	10.0162	63916.1	61963	75402.7	1313.18	67094	51.0929	5.67505	0.00205448	1.32816	up
NEG_q97	Atp	腺苷三磷酸	Nucleotides	核苷酸	Other	其他	1	10.0162	10.0162	10.0162	3411.72	1623.78	2993.95	10.0162	2676.48	267.216	8.06186	0.0386488	1.24194	up
NEG_q76	Acetylvaline	N-乙酰-L-缬氨酸	Amino acids	氨基酸	Other	其他	1	10.0162	10.0162	10.0162	14830.6	19732.1	18112	10.0162	17558.2	1752.98	10.7756	0.00668289	1.32222	up
POS_q229	L-Canavanine Sulfate	L-刀豆氨酸硫酸盐	Amino acids	氨基酸	Other	其他	1	10.0162	10.0162	10.0162	50505	80794.3	83250.9	10.0162	71516.7	7140.11	12.8017	0.0210035	1.28536	up

## Sheet: 2023vs2024 proteins
ID	name	物质	Class I	物质一级分类	Class II	物质二级分类	Level	A2023-1	A2023-3	A2023-2	A2024-2	A2024-1	A2024-3	A2023_Mean	A2024_Mean	Fold_change	log2FC	Pvalue	VIP	regulated
NEG_q393	Uridine 5'-Monophosphate	尿苷一磷酸	Nucleotides	核苷酸	Pyrimidine Nucleosides	嘧啶核苷	1	97456.8	95725.6	127967	10.0162	10.0162	10.0162	107050	10.0162	9.35658e-05	-13.3837	0.0094332	1.32581	down
POS_q74	Asp-Phe Methyl Ester	Asp-Phe甲酯	Amino acids	氨基酸	Dipeptide	二肽	2	583.426	424.462	440.799	10.0162	10.0162	10.0162	482.896	10.0162	0.0207419	-5.59131	0.011207	1.32107	down
NEG_t67	Halovir B	哈洛韦B	Amino acids	氨基酸	Peptide	肽	1	179.639	182.066	193.491	10.0162	10.0162	10.0162	185.065	10.0162	0.0541225	-4.20763	0.00059468	1.34931	down
NEG_t31	1-beta-D-Arabinofuranosyluracil	1-β-D-阿糖呋喃脲嘧啶	Nucleosides	核苷酸	Other	其他	2	1385.14	1274.94	1433.96	499.951	462.533	458.715	1364.68	473.733	0.347139	-1.52642	0.00150504	1.34286	down
NEG_q399	Xanthine	黄嘌呤	Nucleotides	核苷酸	Purine Nucleosides	嘌呤核苷	1	129750	139063	148460	58602.8	45269.2	47058.7	139091	50310.2	0.361707	-1.46711	0.000289682	1.33522	down
NEG_q278	Miraxanthin-V	Miraxanthin-V	Amino acids	氨基酸	Alpha Amino Acids	α氨基酸	1	217900	178479	202958	64038.4	90691.1	98812.8	199779	84514.1	0.423037	-1.24114	0.00183125	1.30415	down
POS_q30	3'-Hydroxyropivacaine	3'-羟基哌卡因	Amino acids	氨基酸	Alpha Amino Acids	α氨基酸	1	26844	23459.8	34976.8	17998	13667.6	10161.8	28426.9	13942.5	0.490468	-1.02777	0.0304679	1.17561	down
POS_q118	Decitabine	地西他滨	Nucleotides	核苷酸	Glycosides	糖苷	1	20868	23499	24714.4	12736	15941.7	9140.32	23027.1	12606	0.547442	-0.869223	0.0168027	1.23865	down
NEG_q223	Inosine	肌苷	Nucleotides	核苷酸	Purine Nucleosides	嘌呤核苷	1	410144	424778	422355	262585	263163	252391	419093	259379	0.618907	-0.692205	1.68879e-05	1.34746	down
NEG_q292	N-((-)-Jasmonoyl)-S-Isoleucine	N-茉莉酸-异亮氨酸	Amino acids	氨基酸	Dipeptide	二肽	1	58388.1	59958.8	58057.1	31597.6	39101.4	39896.9	58801.3	36865.3	0.626947	-0.673585	0.011245	1.31152	down
NEG_q390	Uridine	尿嘧啶核苷	Nucleotides	核苷酸	Pyrimidine Nucleosides	嘧啶核苷	1	491465	489473	523782	339170	331938	328967	501573	333358	0.664625	-0.589387	0.00258943	1.33842	down
POS_q59	Aicar	5-氨基咪唑-4-甲酰胺-1-Β-D-呋喃核糖苷5-一磷酸盐	Nucleotides	核苷酸	Ribonucleotides	核糖核苷酸	3	6965.24	7161.26	6214.69	4011.98	5261.49	4332.6	6780.4	4535.35	0.668892	-0.580155	0.0104859	1.24493	down
POS_t46	13-hydroxy-6-(1-hydroxyethyl)-3-(hydroxymethyl)-12,14-dimethyl-15-nonyl-9-propan-2-yl-1-oxa-4,7,10-triazacyclopentadecane-2,5,8,11-tetrone	13-羟基-6-（1-羟乙基）-3-（羟甲基）-12,14-二甲基-15-壬基-9-丙-2-基-1-氧杂-4,7,10-三氮杂环十五烷-2,5,8,11-四酮	Amino acids	氨基酸	Peptide	肽	2	276.796	268.882	261.691	203.654	209.09	205.265	269.123	206.003	0.765461	-0.385599	0.00195839	1.33644	down
POS_t73	Enniatin B	恩镰孢菌素B	Amino acids	氨基酸	Other	其他	3	2271.06	2065.79	2182.3	1666.59	1751.57	1690.12	2173.05	1702.76	0.783581	-0.351846	0.00753163	1.3026	down
NEG_t27	(1R,6S)-6-Amino-5-oxocyclohex-2-ene-1-carboxylate	（1R，6S）-6-氨基-5-氧代环己-2-烯-1-羧酸盐	Amino acids	氨基酸	Other	其他	1	229.981	209.63	239.406	179.766	186.664	188.414	226.339	184.948	0.817128	-0.291365	0.0333926	1.23502	down
POS_q16	2-Chloro-Dl-Phenylalanine	2-氯苯丙氨酸	Amino acids	氨基酸	Other	其他	1	1.69585e+07	1.69466e+07	1.64032e+07	13317749	14489864	1.33572e+07	1.67694e+07	1.37216e+07	0.818251	-0.289385	0.00653665	1.30108	down
POS_t57	Surfactin A	表面活性素A	Amino acids	氨基酸	Peptide	肽	2	13754.9	12858.1	13015.1	10826.1	10983.9	10647.6	13209.4	10819.2	0.819053	-0.287971	0.00744093	1.31198	down
POS_q180	H-Ala-Ala-Oh	L-丙氨酰-L-丙氨酸	Amino acids	氨基酸	Dipeptide	二肽	1	1.47427e+06	1.63682e+06	1.6237e+06	1288208	1.34471e+06	1270246	1.57826e+06	1.30106e+06	0.824359	-0.278655	0.0206051	1.25023	down
NEG_t88	N-Methyltyrosine	N-甲基酪氨酸	Amino acids	氨基酸	Other	其他	1	2398.28	2511.1	2472.87	2051.1	2142.33	2228.59	2460.75	2140.67	0.869927	-0.201034	0.00961566	1.26229	down
POS_t55	Viequeamide A	Viequeamide A	Amino acids	氨基酸	Peptide	肽	3	17997.2	18268.8	17997.3	20396.2	19247.4	19975.3	18087.7	19873	1.0987	0.135797	0.0268392	1.25888	up
NEG_q152	Dl-Asparagine	DL-天冬酰胺	Amino acids	氨基酸	Other	其他	1	1.92794e+06	1.95472e+06	1.9335e+06	2.21989e+06	2.22949e+06	2.311e+06	1.93872e+06	2.25346e+06	1.16235	0.217039	0.00530275	1.32696	up
NEG_q96	(-)-Aspartic Acid	D-天冬氨酸	Amino acids	氨基酸	Other	其他	1	896179	919469	954733	1.14082e+06	1.08909e+06	1.02264e+06	923460	1.08418e+06	1.17404	0.231487	0.0256342	1.21999	up
POS_t59	Surfactin B	表面活性素B	Amino acids	氨基酸	Peptide	肽	3	16801.6	16494.8	16843.4	20833.7	20442.4	20049.4	16713.3	20441.9	1.22309	0.290532	0.000809609	1.33875	up
NEG_t28	L-beta-Ethynylserine	3-ethynylserine	Amino acids	氨基酸	Other	其他	1	253.563	235.316	248.577	312.914	304.162	306.732	245.819	307.936	1.25269	0.325034	0.00237852	1.32613	up
POS_q144	D-Proline	D-脯氨酸	Amino acids	氨基酸	Alpha Amino Acids	α氨基酸	1	2.29019e+07	2.29795e+07	2.21625e+07	3.17987e+07	3.02855e+07	3.07481e+07	2.26813e+07	3.09441e+07	1.3643	0.448163	0.000360465	1.34043	up
NEG_q253	L-Methionine Sulfoxide	L-蛋氨酸亚砜	Amino acids	氨基酸	Other	其他	1	136821	117674	111380	165011	179481	155513	121958	166669	1.3666	0.450592	0.0126789	1.22598	up
NEG_q246	L-Aspartic Acid	L-天冬氨酸	Amino acids	氨基酸	Other	其他	1	979449	1.04976e+06	980043	1.30948e+06	1.38441e+06	1.42159e+06	1.00308e+06	1.37183e+06	1.36761	0.451657	0.00128736	1.3196	up
POS_q252	L-Proline	L-脯氨酸	Amino acids	氨基酸	Other	其他	1	1.46686e+07	1.47084e+07	1.45863e+07	1.96544e+07	2.0367e+07	2.01138e+07	1.46544e+07	2.00451e+07	1.36785	0.451911	0.00113327	1.34675	up
NEG_q257	L-Serine	L-丝氨酸	Amino acids	氨基酸	Other	其他	1	116190	134775	129012	182010	190206	156394	126659	176203	1.39116	0.476289	0.0222918	1.22392	up
NEG_q76	Acetylvaline	N-乙酰-L-缬氨酸	Amino acids	氨基酸	Other	其他	1	14830.6	19732.1	18112	25436.8	24572.4	23273	17558.2	24427.4	1.39122	0.476352	0.0268127	1.22815	up
NEG_q296	O-Acetylserine	O-乙酰-L-丝氨酸	Amino acids	氨基酸	Other	其他	1	24565	26018.5	27936	37017.6	32262.2	41058.5	26173.2	36779.4	1.40524	0.490812	0.0392739	1.20172	up
POS_q227	L-Asparagine	L-(+)-无水天冬酰胺酸	Amino acids	氨基酸	Other	其他	1	416922	354752	349858	563092	623409	550621	373844	579041	1.54888	0.631227	0.00276971	1.29263	up
NEG_q249	L-Glutamic Acid	L-谷氨酸	Amino acids	氨基酸	Other	其他	1	1.12486e+06	1.1104e+06	1.19892e+06	1.84806e+06	1.86461e+06	1.86498e+06	1.14473e+06	1.85922e+06	1.62416	0.699691	0.00100142	1.34676	up
NEG_q42	3-(Carboxymethylamino)Propanoic Acid	3-(羧甲基氨基)丙酸	Amino acids	氨基酸	Alpha Amino Acids	α氨基酸	1	1.08237e+06	1.12869e+06	1.10713e+06	1.80928e+06	1.78194e+06	1.83023e+06	1.10606e+06	1.80715e+06	1.63386	0.708284	3.53322e-06	1.34884	up
NEG_q250	L-Glutamic Acid (Monosodium Salt)	L-谷氨酸单钠盐	Amino acids	氨基酸	Other	其他	1	779090	762753	779960	1.3841e+06	1.27021e+06	1.26214e+06	773934	1.30548e+06	1.68681	0.754301	0.00474912	1.33602	up
POS_t124	1-Amino-1-cyclobutane-carboxylic-acid	1-氨基-1-环丁烷羧酸	Amino acids	氨基酸	Other	其他	3	658.749	743.678	665.176	1284.86	1106.62	1221.4	689.201	1204.3	1.74738	0.805194	0.00306673	1.31694	up
POS_q247	L-Lysine Hydrochloride	赖氨酸盐酸盐	Amino acids	氨基酸	Other	其他	1	3.68181e+06	3.64811e+06	3.69578e+06	6.96955e+06	6.6401e+06	6.53422e+06	3.67523e+06	6.71463e+06	1.82699	0.869471	0.00167139	1.34584	up
NEG_q59	4-Hydroxyisoleucine	4-羟基-L-异亮氨酸	Amino acids	氨基酸	Other	其他	1	883053	929211	910574	1.72929e+06	1.71542e+06	1.7301e+06	907613	1.72494e+06	1.90052	0.926397	5.79412e-05	1.35008	up
POS_q390	Β-Alanine	β-丙氨酸	Amino acids	氨基酸	Other	其他	1	20190.5	51486.1	37334	76283.4	70059.4	61622.4	36336.9	69321.8	1.90775	0.931874	0.0494903	1.15521	up
NEG_q289	N-Carbamoyl-Dl-Aspartic Acid	脲基琥珀酸	Amino acids	氨基酸	Other	其他	1	27122.6	31550.3	34662.5	71185.3	63379.9	50799.6	31111.8	61788.3	1.98601	0.98987	0.0244912	1.24874	up
NEG_q259	L-Tyrosine	L-酪氨酸	Amino acids	氨基酸	Other	其他	1	130151	138942	159637	281355	294086	295975	142910	290472	2.03256	1.02329	0.000620534	1.33893	up
POS_q114	D-Alanine	D-丙氨酸	Amino acids	氨基酸	Other	其他	1	17291.3	26941.5	27084	48068.8	52236.9	46615.4	23772.3	48973.7	2.06012	1.04273	0.00618887	1.29742	up
POS_q246	L-Lysine	L-赖氨酸	Amino acids	氨基酸	Other	其他	1	4.58069e+06	4.57481e+06	4.56149e+06	9.57078e+06	9.80862e+06	9.73492e+06	4.57233e+06	9.70477e+06	2.1225	1.08576	0.00017169	1.35039	up
POS_q224	L-Alloisoleucine	L-别异亮氨酸	Amino acids	氨基酸	Other	其他	1	47606.4	57283.3	58314.9	134951	89085.6	127474	54401.6	117170	2.1538	1.10689	0.041192	1.2247	up
POS_q234	L-Glutamine	L-谷氨酰胺	Amino acids	氨基酸	Other	其他	1	2.5467e+06	2.58101e+06	2.67294e+06	5.75453e+06	5.77359e+06	5.32019e+06	2.60022e+06	5.6161e+06	2.15986	1.11094	0.00141423	1.34401	up
POS_q268	Methionine Sulfoxide	DL-蛋氨酸亚砜	Amino acids	氨基酸	Other	其他	1	116132	126145	105514	258337	279703	274262	115930	270767	2.33561	1.2238	6.22822e-05	1.34236	up
POS_q235	L-Histidine	L-组氨酸	Amino acids	氨基酸	Other	其他	1	849200	818013	912508	1.87781e+06	2.1373e+06	2.01514e+06	859907	2.01008e+06	2.33756	1.225	0.00167979	1.33802	up
POS_q244	L-Isoleucine	L-异亮氨酸	Amino acids	氨基酸	Other	其他	1	46983.9	59589.7	58116.3	138582	152486	136298	54896.6	142456	2.59498	1.37572	0.000234666	1.33651	up
POS_t20	N-Fructosyl tyrosine	N-果糖基酪氨酸	Amino acids	氨基酸	Other	其他	1	269.831	280.676	291.538	818.305	650.084	729.498	280.682	732.629	2.61017	1.38415	0.0103965	1.32024	up
POS_q40	4-Hydroxyhygric Acid	N-甲基-反式-4-羟基-L-脯氨酸	Amino acids	氨基酸	Other	其他	1	182706	128965	169718	619635	509319	551370	160463	560108	3.49058	1.80347	0.00168021	1.32952	up
NEG_q254	L-Ornithine	L-鸟氨酸	Amino acids	氨基酸	Other	其他	1	213635	226988	215284	950485	854916	888401	218636	897934	4.10699	2.03808	0.00138139	1.34623	up
NEG_t10	ALA-GLY	L-丙氨酰甘氨酸	Amino acids	氨基酸	Peptide	肽	3	291.988	254.198	284.984	1198.45	1152.97	1240.85	277.057	1197.42	4.32194	2.11168	0.000102677	1.34843	up
POS_q253	L-Tryptophan	L-色氨酸	Amino acids	氨基酸	Other	其他	1	40389	44732.5	60057.3	232685	171870	243034	48392.9	215863	4.46063	2.15725	0.0125358	1.30271	up
POS_q139	Dl-Threonine	DL-苏氨酸	Amino acids	氨基酸	Other	其他	1	1.74323e+06	1.74651e+06	1.77601e+06	8.9275e+06	7.68063e+06	8.68736e+06	1.75525e+06	8.43183e+06	4.80377	2.26417	0.00323763	1.34214	up
POS_q143	D-Phenylalanine	D-苯丙氨酸	Amino acids	氨基酸	Other	其他	1	1.18056e+06	1.15617e+06	1.1599e+06	5.73075e+06	6.07324e+06	5.36771e+06	1.16554e+06	5.7239e+06	4.91093	2.296	0.0019667	1.34552	up
POS_q250	L-Phenylalanine	L-苯丙氨酸	Amino acids	氨基酸	Other	其他	1	3.69614e+06	3.80937e+06	3.91979e+06	1.99585e+07	1.97043e+07	1.91032e+07	3.80843e+06	1.95887e+07	5.1435	2.36275	0.000114088	1.35015	up
POS_q134	Dl-3-Phenylalanine	DL-苯丙氨酸	Amino acids	氨基酸	Peptides	肽	1	3.95644e+06	3.8837e+06	3.94605e+06	1.984e+07	2.22961e+07	1.90038e+07	3.92873e+06	2.038e+07	5.18742	2.37502	0.00357285	1.34124	up
POS_q229	L-Canavanine Sulfate	L-刀豆氨酸硫酸盐	Amino acids	氨基酸	Other	其他	1	50505	80794.3	83250.9	485103	444262	452451	71516.7	460605	6.44052	2.68718	2.31407e-05	1.34616	up
POS_q56	Adenosine	腺苷	Nucleotides	核苷酸	Purine Nucleosides	嘌呤核苷	1	85107.5	76391	32711.8	492739	521451	499767	64736.8	504652	7.79545	2.96263	0.000141863	1.34623	up
POS_t39	Apratoxin F	再生素F	Amino acids	氨基酸	Peptide	肽	1	10.0162	10.0162	10.0162	525.717	559.241	492.815	10.0162	525.924	52.5074	5.71445	0.0013787	1.34718	up
NEG_q335	Pseudouridine	假尿苷	Nucleotides	核苷酸	Pyrimidine Nucleosides	嘧啶核苷	1	10.0162	10.0162	10.0162	520736	329749	652778	10.0162	501088	50027.8	15.6104	0.0332794	1.26522	up

## Sheet: 2022vs2024 proteins
ID	name	物质	Class I	物质一级分类	Class II	物质二级分类	Level	A2022-3	A2022-2	A2022-1	A2024-2	A2024-1	A2024-3	A2022_Mean	A2024_Mean	Fold_change	log2FC	Pvalue	VIP	regulated
NEG_q393	Uridine 5'-Monophosphate	尿苷一磷酸	Nucleotides	核苷酸	Pyrimidine Nucleosides	嘧啶核苷	1	93222	66227.8	124113	10.0162	10.0162	10.0162	94521.1	10.0162	0.000105968	-13.2041	0.0299101	1.22337	down
NEG_t67	Halovir B	哈洛韦B	Amino acids	氨基酸	Peptide	肽	1	149.171	169.725	163.52	10.0162	10.0162	10.0162	160.805	10.0162	0.0622877	-4.00491	0.0016255	1.29359	down
POS_q147	Dump	2'-脱氧胸苷-5'-三磷酸	Nucleotides	核苷酸	Ribonucleotides	核糖核苷酸	1	32139.8	51804.6	49161.9	11848.4	8066.8	7670.98	44368.8	9195.4	0.207249	-2.27056	0.0250226	1.22164	down
POS_q68	Anserine	L-鹅肌肽	Amino acids	氨基酸	Other	其他	1	106679	98448.3	91938.3	18714.2	23222.2	32392.2	99021.9	24776.2	0.250209	-1.99879	0.000228542	1.28197	down
POS_q56	Adenosine	腺苷	Nucleotides	核苷酸	Purine Nucleosides	嘌呤核苷	1	1.43948e+06	1.37247e+06	1.54939e+06	492739	521451	499767	1.45378e+06	504652	0.347131	-1.52645	0.00235164	1.28997	down
POS_q118	Decitabine	地西他滨	Nucleotides	核苷酸	Glycosides	糖苷	1	32047	32853.2	34421	12736	15941.7	9140.32	33107.1	12606	0.380765	-1.39303	0.00465672	1.27172	down
NEG_q217	Hypoxanthine	次黄嘌呤	Nucleotides	核苷酸	Purine Nucleosides	嘌呤核苷	1	80675.3	92850.1	80933.8	33613.5	32281	39303.6	84819.7	35066	0.413418	-1.27433	0.00149803	1.27661	down
NEG_q292	N-((-)-Jasmonoyl)-S-Isoleucine	N-茉莉酸-异亮氨酸	Amino acids	氨基酸	Dipeptide	二肽	1	93471.9	72579	85780.8	31597.6	39101.4	39896.9	83943.9	36865.3	0.439166	-1.18716	0.00788708	1.24894	down
NEG_q399	Xanthine	黄嘌呤	Nucleotides	核苷酸	Purine Nucleosides	嘌呤核苷	1	103853	108863	109258	58602.8	45269.2	47058.7	107325	50310.2	0.468766	-1.09306	0.00186492	1.28172	down
NEG_q390	Uridine	尿嘧啶核苷	Nucleotides	核苷酸	Pyrimidine Nucleosides	嘧啶核苷	1	529310	539785	557557	339170	331938	328967	542217	333358	0.614806	-0.701797	0.000483254	1.29321	down
NEG_q205	Glycylglycine	甘氨酰甘氨酸	Amino acids	氨基酸	Peptides	多肽	1	4.27709e+06	4.04169e+06	4.63323e+06	2.86626e+06	2.93705e+06	2.98601e+06	4.31734e+06	2.92977e+06	0.678607	-0.559352	0.0123899	1.25815	down
POS_t57	Surfactin A	表面活性素A	Amino acids	氨基酸	Peptide	肽	2	15310.2	16043.6	16215.5	10826.1	10983.9	10647.6	15856.4	10819.2	0.682324	-0.551471	0.00121745	1.28902	down
NEG_t31	1-beta-D-Arabinofuranosyluracil	1-β-D-阿糖呋喃脲嘧啶	Nucleosides	核苷酸	Other	其他	2	691.329	644.024	623.018	499.951	462.533	458.715	652.79	473.733	0.725705	-0.462546	0.00311715	1.2532	down
POS_t73	Enniatin B	恩镰孢菌素B	Amino acids	氨基酸	Other	其他	3	2239.16	2232.71	2431.92	1666.59	1751.57	1690.12	2301.26	1702.76	0.739924	-0.434552	0.00579601	1.26354	down
POS_t20	N-Fructosyl tyrosine	N-果糖基酪氨酸	Amino acids	氨基酸	Other	其他	1	966.963	910.064	1030.47	818.305	650.084	729.498	969.166	732.629	0.755937	-0.403661	0.0201997	1.15829	down
NEG_t27	(1R,6S)-6-Amino-5-oxocyclohex-2-ene-1-carboxylate	（1R，6S）-6-氨基-5-氧代环己-2-烯-1-羧酸盐	Amino acids	氨基酸	Other	其他	1	241.454	247.542	238.808	179.766	186.664	188.414	242.601	184.948	0.762353	-0.391468	9.88364e-05	1.28731	down
NEG_t122	N-Fructosyl pyroglutamate	N-果糖基焦谷氨酸	Amino acids	氨基酸	Other	其他	3	1054.53	1032.19	1011.05	882.858	871.105	871.27	1032.59	875.078	0.847459	-0.238784	0.0034928	1.28014	down
NEG_q223	Inosine	肌苷	Nucleotides	核苷酸	Purine Nucleosides	嘌呤核苷	1	303778	294233	308621	262585	263163	252391	302211	259379	0.858273	-0.220491	0.00167109	1.25712	down
POS_q16	2-Chloro-Dl-Phenylalanine	2-氯苯丙氨酸	Amino acids	氨基酸	Other	其他	1	1.59107e+07	1.67401e+07	1.5293e+07	13317749	14489864	1.33572e+07	1.59813e+07	1.37216e+07	0.858604	-0.219935	0.0167357	1.15929	down
NEG_t58	Aeruginosin 98-B	Aeruginosin 98-B	Amino acids	氨基酸	Peptide	肽	2	199.683	211.082	210.65	251.27	222.53	242.066	207.138	238.622	1.15199	0.204133	0.0484484	1.11871	up
POS_t59	Surfactin B	表面活性素B	Amino acids	氨基酸	Peptide	肽	3	16800.5	18478.5	17353.5	20833.7	20442.4	20049.4	17544.2	20441.9	1.16517	0.220536	0.015236	1.21524	up
NEG_t88	N-Methyltyrosine	N-甲基酪氨酸	Amino acids	氨基酸	Other	其他	1	1692.62	1680.42	1650.66	2051.1	2142.33	2228.59	1674.57	2140.67	1.27835	0.354278	0.00879689	1.26574	up
NEG_q246	L-Aspartic Acid	L-天冬氨酸	Amino acids	氨基酸	Other	其他	1	967521	1.02589e+06	1.0191e+06	1.30948e+06	1.38441e+06	1.42159e+06	1.00417e+06	1.37183e+06	1.36613	0.450099	0.001903	1.27123	up
POS_q252	L-Proline	L-脯氨酸	Amino acids	氨基酸	Other	其他	1	1.36161e+07	1.402e+07	1.42713e+07	1.96544e+07	2.0367e+07	2.01138e+07	1.39692e+07	2.00451e+07	1.43495	0.521003	2.94898e-05	1.29223	up
POS_q135	Dl-Alanine	DL-丙氨酸	Amino acids	氨基酸	Other	其他	1	38946	27556.1	42896.8	50921.3	58278.3	53039.5	36466.3	54079.7	1.48301	0.568524	0.0437746	1.12361	up
POS_q144	D-Proline	D-脯氨酸	Amino acids	氨基酸	Alpha Amino Acids	α氨基酸	1	2.01801e+07	2.02501e+07	2.07397e+07	3.17987e+07	3.02855e+07	3.07481e+07	2.039e+07	3.09441e+07	1.51761	0.601804	0.000500684	1.29246	up
POS_t124	1-Amino-1-cyclobutane-carboxylic-acid	1-氨基-1-环丁烷羧酸	Amino acids	氨基酸	Other	其他	3	795.672	783.763	785.053	1284.86	1106.62	1221.4	788.163	1204.3	1.52798	0.611625	0.0149704	1.25865	up
POS_q177	Guanosine	鸟嘌呤核苷	Nucleotides	核苷酸	Purine Nucleosides	嘌呤核苷	1	68803	56877.9	66372.3	126739	94706.7	101380	64017.7	107609	1.68092	0.74925	0.0340597	1.17107	up
POS_t39	Apratoxin F	再生素F	Amino acids	氨基酸	Peptide	肽	1	300.855	280.949	311.727	525.717	559.241	492.815	297.844	525.924	1.76577	0.8203	0.00217381	1.27602	up
NEG_q255	L-Ornithine (Hydrochloride)	L-鸟氨酸（盐酸盐）	Amino acids	氨基酸	Other	其他	1	2.04583e+06	1.74886e+06	1.94883e+06	3.50812e+06	3.91337e+06	3.46002e+06	1.91451e+06	3.62717e+06	1.89457	0.92187	0.00132276	1.27348	up
POS_q114	D-Alanine	D-丙氨酸	Amino acids	氨基酸	Other	其他	1	17603.3	23298.2	33878	48068.8	52236.9	46615.4	24926.5	48973.7	1.96472	0.974326	0.0265259	1.19642	up
NEG_q245	L-Ascorbic Acid	L-抗坏血酸	Amino acids	氨基酸	Peptides	肽	1	227546	283520	291842	516031	528502	545343	267636	529959	1.98015	0.985607	0.00208367	1.2801	up
NEG_q259	L-Tyrosine	L-酪氨酸	Amino acids	氨基酸	Other	其他	1	135354	142943	156718	281355	294086	295975	145005	290472	2.00319	1.0023	8.85007e-05	1.2905	up
POS_q41	4-Hydroxyphenylacetylglutamic Acid	4-羟基苯乙酰谷氨酸	Amino acids	氨基酸	Other	其他	1	41150	53645.8	53077.6	111366	101113	104183	49291.1	105554	2.14145	1.09858	0.000571894	1.27716	up
NEG_q152	Dl-Asparagine	DL-天冬酰胺	Amino acids	氨基酸	Other	其他	1	916535	888932	1.05667e+06	2.21989e+06	2.22949e+06	2.311e+06	954046	2.25346e+06	2.36201	1.24001	0.000157715	1.29242	up
NEG_t28	L-beta-Ethynylserine	3-ethynylserine	Amino acids	氨基酸	Other	其他	1	131.623	127.671	125.986	312.914	304.162	306.732	128.427	307.936	2.39775	1.26168	3.09777e-06	1.29704	up
NEG_q250	L-Glutamic Acid (Monosodium Salt)	L-谷氨酸单钠盐	Amino acids	氨基酸	Other	其他	1	552407	456338	580310	1.3841e+06	1.27021e+06	1.26214e+06	529685	1.30548e+06	2.46464	1.30138	0.00014257	1.28526	up
NEG_q278	Miraxanthin-V	Miraxanthin-V	Amino acids	氨基酸	Alpha Amino Acids	α氨基酸	1	34327.7	31158	35024	64038.4	90691.1	98812.8	33503.2	84514.1	2.52256	1.33489	0.0383775	1.19887	up
POS_q59	Aicar	5-氨基咪唑-4-甲酰胺-1-Β-D-呋喃核糖苷5-一磷酸盐	Nucleotides	核苷酸	Ribonucleotides	核糖核苷酸	3	1354.71	2601.47	1259.22	4011.98	5261.49	4332.6	1738.47	4535.35	2.60882	1.3834	0.00853421	1.20113	up
NEG_q42	3-(Carboxymethylamino)Propanoic Acid	3-(羧甲基氨基)丙酸	Amino acids	氨基酸	Alpha Amino Acids	α氨基酸	1	627072	691241	680763	1.80928e+06	1.78194e+06	1.83023e+06	666359	1.80715e+06	2.71198	1.43935	3.87968e-06	1.29663	up
NEG_t138	gamma-Glutamyl-beta-cyanoalanine	γ-谷氨酰β-氰基丙氨酸	Amino acids	氨基酸	Other	其他	1	102.351	10.0162	106.938	212.309	208.898	202.83	73.1018	208.012	2.84552	1.50869	0.0496422	1.1747	up
POS_q245	L-Leucine	L-亮氨酸	Amino acids	氨基酸	Other	其他	1	24426.7	27208.9	19684.8	75978.5	64450	66493.8	23773.5	68974.1	2.90131	1.5367	0.00103401	1.27619	up
NEG_q249	L-Glutamic Acid	L-谷氨酸	Amino acids	氨基酸	Other	其他	1	693848	631437	517660	1.84806e+06	1.86461e+06	1.86498e+06	614315	1.85922e+06	3.02649	1.59764	0.00153943	1.2933	up
NEG_q151	Dl-Arginine	DL-精氨酸	Amino acids	氨基酸	Other	其他	1	83457.9	101656	254509	555879	360267	501790	146541	472645	3.22534	1.68945	0.015078	1.16621	up
NEG_q254	L-Ornithine	L-鸟氨酸	Amino acids	氨基酸	Other	其他	1	287677	249555	274998	950485	854916	888401	270744	897934	3.31655	1.72968	0.000548881	1.29185	up
NEG_q59	4-Hydroxyisoleucine	4-羟基-L-异亮氨酸	Amino acids	氨基酸	Other	其他	1	547849	552327	441699	1.72929e+06	1.71542e+06	1.7301e+06	513959	1.72494e+06	3.35618	1.74682	0.000743336	1.29544	up
POS_q355	S-Methyl-L-Cysteine	S-甲基-L-半胱氨酸	Amino acids	氨基酸	Other	其他	2	75004	69261.4	75915	290890	241326	241895	73393.5	258037	3.51581	1.81386	0.00709616	1.27745	up
POS_q244	L-Isoleucine	L-异亮氨酸	Amino acids	氨基酸	Other	其他	1	41309	38007	42185.4	138582	152486	136298	40500.4	142456	3.51738	1.8145	0.00146592	1.29108	up
POS_q253	L-Tryptophan	L-色氨酸	Amino acids	氨基酸	Other	其他	1	42853	40593.4	76893.4	232685	171870	243034	53446.6	215863	4.03885	2.01394	0.00721801	1.23989	up
POS_q145	D-Serine	D-丝氨酸	Amino acids	氨基酸	Other	其他	1	19861.4	25938.9	6991.81	77272.8	103674	66398.8	17597.4	82448.4	4.68526	2.22813	0.0140922	1.21223	up
POS_q40	4-Hydroxyhygric Acid	N-甲基-反式-4-羟基-L-脯氨酸	Amino acids	氨基酸	Other	其他	1	104192	109682	114223	619635	509319	551370	109366	560108	5.12141	2.35654	0.00476927	1.28471	up
POS_q268	Methionine Sulfoxide	DL-蛋氨酸亚砜	Amino acids	氨基酸	Other	其他	1	37999.6	41445.1	51014.5	258337	279703	274262	43486.4	270767	6.22648	2.63842	3.76831e-05	1.29499	up
POS_q30	3'-Hydroxyropivacaine	3'-羟基哌卡因	Amino acids	氨基酸	Alpha Amino Acids	α氨基酸	1	10.0162	10.0162	6572.53	17998	13667.6	10161.8	2197.52	13942.5	6.34463	2.66554	0.0203639	1.14385	up
POS_q235	L-Histidine	L-组氨酸	Amino acids	氨基酸	Other	其他	1	313541	265885	361515	1.87781e+06	2.1373e+06	2.01514e+06	313647	2.01008e+06	6.40874	2.68004	0.000639017	1.29209	up
POS_q237	L-Homoserine-1	同型丝氨酸	Amino acids	氨基酸	Alpha Amino Acids	α氨基酸	1	9923.64	5515.86	10.0162	43224.3	24962.2	37128.6	5149.84	35105	6.81671	2.76908	0.0153898	1.20228	up
POS_q187	H-Hoarg-Oh	高精氨酸	Amino acids	氨基酸	Other	其他	1	14368.3	44991.6	61067.4	308549	468030	465825	40142.4	414135	10.3166	3.3669	0.0146808	1.24587	up
POS_q227	L-Asparagine	L-(+)-无水天冬酰胺酸	Amino acids	氨基酸	Other	其他	1	54857.8	45332.5	66103.9	563092	623409	550621	55431.4	579041	10.4461	3.38489	0.000989828	1.29273	up
POS_q139	Dl-Threonine	DL-苏氨酸	Amino acids	氨基酸	Other	其他	1	813463	793336	790401	8.9275e+06	7.68063e+06	8.68736e+06	799067	8.43183e+06	10.5521	3.39946	0.00248713	1.29135	up
POS_q143	D-Phenylalanine	D-苯丙氨酸	Amino acids	氨基酸	Other	其他	1	533768	573925	496949	5.73075e+06	6.07324e+06	5.36771e+06	534881	5.7239e+06	10.7013	3.41971	0.00137626	1.29379	up
POS_q250	L-Phenylalanine	L-苯丙氨酸	Amino acids	氨基酸	Other	其他	1	1.7336e+06	1.76451e+06	1.7217e+06	1.99585e+07	1.97043e+07	1.91032e+07	1.73993e+06	1.95887e+07	11.2583	3.49292	0.000195095	1.29729	up
POS_q134	Dl-3-Phenylalanine	DL-苯丙氨酸	Amino acids	氨基酸	Peptides	肽	1	1.85112e+06	1.71101e+06	1.83269e+06	1.984e+07	2.22961e+07	1.90038e+07	1.79827e+06	2.038e+07	11.3331	3.50247	0.00277019	1.29053	up
POS_q246	L-Lysine	L-赖氨酸	Amino acids	氨基酸	Other	其他	1	842108	801605	799220	9.57078e+06	9.80862e+06	9.73492e+06	814311	9.70477e+06	11.9178	3.57504	3.39657e-05	1.29764	up
POS_q234	L-Glutamine	L-谷氨酰胺	Amino acids	氨基酸	Other	其他	1	468329	476658	442525	5.75453e+06	5.77359e+06	5.32019e+06	462504	5.6161e+06	12.1428	3.60203	0.000783431	1.29567	up
POS_q247	L-Lysine Hydrochloride	赖氨酸盐酸盐	Amino acids	氨基酸	Other	其他	1	538897	453084	532831	6.96955e+06	6.6401e+06	6.53422e+06	508270	6.71463e+06	13.2107	3.72364	0.000265796	1.29661	up
POS_q225	L-Arginine	L-精氨酸	Amino acids	氨基酸	Other	其他	1	212300	258302	167170	4.41052e+06	3.46557e+06	3.25787e+06	212591	3.71132e+06	17.4576	4.12578	0.00981515	1.27181	up
POS_q226	L-Arginine (Hydrochloride)	L-精氨酸盐酸盐	Amino acids	氨基酸	Other	其他	1	144487	215658	156159	3.31919e+06	3.34719e+06	3.17391e+06	172102	3.2801e+06	19.0591	4.25241	4.19653e-05	1.29691	up
POS_q284	Nad+	烟酰胺腺嘌呤二核苷酸	Nucleotides	核苷酸	Purine Nucleosides	嘌呤核苷	1	1149.55	577.046	416.878	19514	19025.4	20140	714.493	19559.8	27.3758	4.77483	3.97701e-06	1.29667	up
POS_q140	D-Ornithine (Hydrochloride)	D-鸟氨酸盐酸盐	Amino acids	氨基酸	Other	其他	1	10.0162	3919.49	10.0162	51891.3	75273.8	97412.4	1313.18	74859.2	57.0062	5.83305	0.0294543	1.22134	up
NEG_t10	ALA-GLY	L-丙氨酰甘氨酸	Amino acids	氨基酸	Peptide	肽	3	10.0162	10.0162	10.0162	1198.45	1152.97	1240.85	10.0162	1197.42	119.549	6.90146	0.000456257	1.29661	up
NEG_q76	Acetylvaline	N-乙酰-L-缬氨酸	Amino acids	氨基酸	Other	其他	1	10.0162	10.0162	10.0162	25436.8	24572.4	23273	10.0162	24427.4	2438.79	11.2519	0.000662547	1.2961	up
POS_q298	Ng,Ng-Dimethylarginine Dihydrochloride	NG，NG二甲基精氨酸盐酸盐	Amino acids	氨基酸	Other	其他	1	10.0162	10.0162	10.0162	158392	178867	160671	10.0162	165976	16570.8	14.0164	0.00152034	1.29387	up
POS_q229	L-Canavanine Sulfate	L-刀豆氨酸硫酸盐	Amino acids	氨基酸	Other	其他	1	10.0162	10.0162	10.0162	485103	444262	452451	10.0162	460605	45986.1	15.4889	0.000732736	1.29591	up
