# Supplementary material for: Changes in Biochemical Composition and Nutrient Materials in Apocynum pictum Honey During Storage
Source: Foods. 2024 Nov 25;13(23):3790. doi: 10.3390/foods13233790 (PMC11640498; doi:10.3390/foods13233790)
Supplement: Supplementary file 1 [file foods-13-03790-s001.zip › Table S4.xlsx]

## Sheet: 2022vs2023 flavonoids
ID	name	物质	Class I	物质一级分类	Class II	物质二级分类	Level	A2022-3	A2022-2	A2022-1	A2023-1	A2023-3	A2023-2	A2022_Mean	A2023_Mean	Fold_change	log2FC	Pvalue	VIP	regulated
POS_q343	Robinin	刺槐素	Flavonoids	黄酮	Flavonols	黄酮醇	1	4564.1	7049.82	5332.68	10.0162	10.0162	10.0162	5648.87	10.0162	0.00177313	-9.13948	0.0165591	1.29663	down
NEG_t26	Camellianin A	山茶黄酮苷 A	Flavonoids	黄酮	Other	其他	2	1558.64	1504.52	1533.69	10.0162	10.0162	10.0162	1532.28	10.0162	0.00653677	-7.25721	0.000105512	1.33967	down
POS_q44	5,7-Dihydroxyisoflavone	5,7-二羟基异黄酮	Flavonoids	黄酮	Isoflavones	异黄酮	1	95327.4	87285.3	60294.9	10.0162	8806.7	10.0162	80969.2	2942.24	0.0363378	-4.78238	0.0129976	1.28972	down
POS_q26	3,8'-Biapigenin	3,8''-联芹菜甙元	Flavonoids	黄酮	Other	其他	1	160306	225927	243403	33397	41363.9	11480.7	209879	28747.2	0.136971	-2.86806	0.0116447	1.28477	down
NEG_q118	Clitorin	碟豆素	Flavonoids	黄酮	Flavonols	黄酮醇	1	3446.45	2478.16	2107.65	10.0162	891.186	502.76	2677.42	467.987	0.17479	-2.5163	0.014015	1.23155	down
NEG_q80	Afzelin	阿福豆苷	Flavonoids	黄酮	Flavonoid Glycosides	黄酮苷	1	18402	18927.7	17797	10.0162	7487.5	8075.75	18375.6	5191.09	0.282499	-1.82368	0.0348848	1.24544	down
POS_q57	(+)-Afzelechin	(+)-阿夫儿茶精	Flavonoids	黄酮	Polyphenols	多酚	1	90684.6	91755	95838	26102	28942.4	30396	92759.2	28480.1	0.307033	-1.70353	8.8e-06	1.33733	down
NEG_t128	Formononetin-7-O-glycoside (Ononin)	芒柄花素-7-O-葡萄糖苷(芒柄花苷)	Flavonoids	黄酮	Isoflavones	异黄酮	1	4241.28	4067.25	3869.55	1319.18	1206.05	1317.48	4059.36	1280.9	0.315543	-1.66409	0.000510866	1.33548	down
NEG_t25	Didymin (Isosakuranetin-7-O-rutinoside)	香蜂草苷	Flavonoids	黄酮	Other	其他	1	886.945	799.291	800.285	334.411	345.11	396.184	828.84	358.568	0.432615	-1.20885	0.000410349	1.32556	down
NEG_t125	Pinocembrin-7-O-rutinoside	乔松素-7-O-芸香糖苷	Flavonoids	黄酮	Other	其他	1	438.803	349.473	375.298	261.4	247.106	262.706	387.858	257.071	0.662796	-0.593363	0.0349494	1.23849	down
NEG_q338	Quercetin-1	槲皮素	Flavonoids	黄酮	Flavonols	黄酮醇	1	921751	897184	933926	771170	827134	784931	917621	794412	0.86573	-0.20801	0.00587228	1.27443	down
POS_q51	7-Hydroxy-4H-Chromen-4-One	7-羟基色原酮	Flavonoids	黄酮	Monophenols	单酚	1	1.26298e+06	1.41622e+06	1.59445e+06	1.85959e+06	1.87782e+06	1.68794e+06	1.42455e+06	1.80845e+06	1.26949	0.34425	0.0357739	1.154	up
NEG_q236	Isoquercitrin	异槲皮苷	Flavonoids	黄酮	Flavonols	黄酮醇	1	39308	36825.4	47339.7	73216.2	76373.6	54259.4	41157.7	67949.7	1.65096	0.723304	0.0430212	1.16549	up
NEG_t4	Sideroxylin	4',5-二羟基-7-甲氧基-6,8-二甲基黄酮	Flavonoids	黄酮	Other	其他	3	197.408	198.236	201.606	369.235	303.364	343.137	199.083	338.579	1.70069	0.76612	0.0179682	1.29192	up
NEG_q216	Hyperoside	金丝桃甙	Flavonoids	黄酮	Polyphenols	多酚	1	19344.9	20390.2	28497.7	45810.4	42770.4	58536.5	22744.3	49039.1	2.15611	1.10843	0.0152444	1.23177	up
NEG_q146	Dihydrokaempferol	香橙素	Flavonoids	黄酮	Polyphenols	多酚	1	38308.7	45197.9	44798.6	105090	84991	103141	42768.4	97740.8	2.28535	1.19242	0.00760787	1.30097	up
NEG_q349	Rutin (Trihydrate)	芦丁三水合物	Flavonoids	黄酮	Other	其他	1	70878.3	88486.2	72394.7	178638	171681	197875	77253.1	182731	2.36536	1.24206	0.000657017	1.31807	up
NEG_q348	Rutin (Hydrate)	芸香苷水合物	Flavonoids	黄酮	Flavonols	黄酮醇	1	131864	116191	116478	287512	297854	283520	121511	289629	2.38356	1.25312	2.04e-05	1.3357	up
NEG_q144	Dihydrobaicalein	二氢黄芩素	Flavonoids	黄酮	Other	其他	1	87549.1	98528.8	93234.7	242098	247273	255302	93104.2	248225	2.66609	1.41473	8.8e-06	1.33719	up
NEG_q329	Pratensein	红车轴草素	Flavonoids	黄酮	Isoflavones	异黄酮	1	57312.2	54131.6	52883.1	158831	125715	161815	54775.6	148787	2.7163	1.44164	0.0139046	1.30064	up
NEG_q377	Thunberginol C	藤本酚 C	Flavonoids	黄酮	Other	其他	1	147532	115697	124739	394924	338461	321325	129322	351570	2.71855	1.44284	0.0040862	1.30935	up
NEG_q240	Kaempferol 3-Glucorhamnoside	百蕊草素I	Flavonoids	黄酮	Other	其他	1	374495	346409	406224	973659	1.2474e+06	1.05241e+06	375710	1.09116e+06	2.90426	1.53817	0.010126	1.30513	up
NEG_q28	2'-Hydroxygenistein	2'-羟基染料木素*	Flavonoids	黄酮	Isoflavones	异黄酮	1	25933.3	13479	36697.9	77383.2	90692.6	54289.6	25370.1	74121.8	2.92162	1.54677	0.0245466	1.19087	up
NEG_q287	Naringenin Chalcone	柚皮素查耳酮	Flavonoids	黄酮	Chalcones	查耳酮	1	118093	124423	114907	375761	367520	339563	119141	360948	3.02959	1.59912	0.00117649	1.33414	up
NEG_q286	(±)-Naringenin	(±)-柚皮素	Flavonoids	黄酮	Flavonones	二氢黄酮	1	127398	126273	148204	431506	398485	435057	133958	421683	3.14787	1.65437	0.000120098	1.33395	up
NEG_t119	(2R,3S,4S,5R,6S)-2-(hydroxymethyl)-6-[[(2R,3S,4S)-3,4,5-trihydroxy-5-(hydroxymethyl)oxolan-2-yl]methoxy]oxane-3,4,5-triol	（2R、3S、4S、5R、6S）-2-（羟甲基）-6-[[（2R，3S，4S）-3,4,5-三羟基-5-（羟基甲基）氧代烷-2-基]甲氧基]氧杂-3,4,5三醇	Flavonoids	黄酮	Flavanone	黄烷酮	1	3636.52	3714.44	3449.81	12053.4	11201.4	12534.8	3600.26	11929.8	3.31361	1.7284	0.00154824	1.33388	up
NEG_q344	Rhamnetin	鼠李素	Flavonoids	黄酮	Flavonols	黄酮醇	1	22239.5	24943.5	11802.6	59270.7	72545.5	71380.9	19661.9	67732.4	3.44486	1.78444	0.00120198	1.30211	up
NEG_q115	Chrysin	柯因	Flavonoids	黄酮	Other	其他	1	109903	134913	148622	458150	434500	479744	131146	457464	3.4882	1.80248	5.38e-05	1.33248	up
NEG_q321	Pinocembrin Chalcone	2',4',6'-三羟基查耳酮	Flavonoids	黄酮	Chalcones	查耳酮	1	110551	100438	126726	414590	378846	388954	112572	394130	3.50114	1.80782	5.82e-05	1.33418	up
NEG_q320	Pinocembrin	松属素	Flavonoids	黄酮	Flavonones	二氢黄酮	1	44957.9	66648.7	52084.5	186734	204951	196878	54563.7	196188	3.59557	1.84622	8.76e-05	1.33089	up
POS_q49	7,3'-Dihydroxy-5'-Methoxyisoflavone	7,3'-二羟基-5'-甲氧基异黄酮	Flavonoids	黄酮	Isoflavones	异黄酮	1	2918.16	2289	7008.52	10128	15959	19029.1	4071.89	15038.7	3.69329	1.88491	0.0323464	1.17545	up
NEG_q178	Eriodictyol	圣草酚	Flavonoids	黄酮	Flavonones	二氢黄酮	1	15365.5	15730.3	17395.2	69730.8	57519.1	59651.2	16163.7	62300.4	3.85434	1.94649	0.00553938	1.32197	up
NEG_q285	Narcissin	水仙苷	Flavonoids	黄酮	Flavonols	黄酮醇	1	57696	59418.1	52497.7	264606	263983	230415	56537.3	253002	4.47495	2.16187	0.00253351	1.33089	up
NEG_q373	Taxifolin	花旗松素	Flavonoids	黄酮	Polyphenols	多酚	1	26745	32347.1	19968.7	128724	100635	127761	26353.6	119040	4.51703	2.17538	0.00454735	1.31051	up
POS_q342	Rhodiosin	红景天素	Flavonoids	黄酮	Flavonols	黄酮醇	1	872.664	3323	10.0162	8380.77	7117	4426.58	1401.89	6641.45	4.73749	2.24412	0.0278087	1.1569	up
NEG_q198	Genistein	染料木素	Flavonoids	黄酮	Isoflavones	异黄酮	1	5038.07	6080.29	3321.76	19730.3	23110.5	28395.9	4813.37	23745.6	4.93325	2.30254	0.0113049	1.29044	up
POS_q108	Cyanidin 3-Rutinoside	山奈酚3-O-洋槐糖苷	Flavonoids	黄酮	Anthocyanins	花青素	1	6478.23	17046.2	7447.29	56673	42701.1	54171	10323.9	51181.7	4.95759	2.30964	0.00212545	1.29442	up
POS_q367	Tectorigenin	鸢尾黄素	Flavonoids	黄酮	Isoflavones	异黄酮	1	11005.9	10.0162	5475.18	34113.8	19407	30479.5	5497.03	28000.1	5.09368	2.34871	0.0176342	1.20617	up
NEG_q48	3-O-Methylquercetin	3-邻甲基槲皮素	Flavonoids	黄酮	Polyphenols	多酚	1	119706	155098	153187	800008	817660	816759	142663	811475	5.68804	2.50793	1.88e-05	1.33896	up
NEG_t49	Ethyllucidone	乙基赤芝酮	Flavonoids	黄酮	Chalcones	查耳酮	1	128.876	108.588	122.558	741.446	734.909	752.739	120.008	743.031	6.19153	2.6303	2.03e-07	1.33951	up
NEG_t93	Pinobanksin	短叶松素	Flavonoids	黄酮	Flavanonols	二氢黄酮醇	1	818.114	846.299	866.31	6510.94	6303.46	6524.46	843.574	6446.29	7.64164	2.93388	9.67e-05	1.3395	up
NEG_q328	Poriol	去甲杜鹃素	Flavonoids	黄酮	Other	其他	1	10.0162	678.198	1375.81	5823.29	7845.07	5720.29	688.008	6462.88	9.39362	3.23168	0.00445513	1.29174	up
NEG_q354	Sakuranetin	樱花亭	Flavonoids	黄酮	Flavonones	二氢黄酮	1	5446.28	6898.63	4535.97	73244.9	63000.4	61224	5626.96	65823.1	11.6978	3.54817	0.00300181	1.32935	up
NEG_t50	3-O-Acetylpinobanksin	3-O-乙酰短叶松黄烷酮	Flavonoids	黄酮	Flavanonols	二氢黄酮醇	1	10.0162	10.0162	10.0162	371.204	372.137	364.238	10.0162	369.193	36.8596	5.20397	4.81e-05	1.33982	up
NEG_q145	Dihydrodaidzein	二氢7-羟基-3-(4-羟苯基)-4-苯并吡喃酮	Flavonoids	黄酮	Isoflavones	异黄酮	1	1578.92	10.0162	10.0162	41211.7	20589.8	27477	532.985	29759.5	55.8355	5.80311	0.039537	1.23703	up

## Sheet: 2023vs2024 flavonoids
ID	name	物质	Class I	物质一级分类	Class II	物质二级分类	Level	A2023-1	A2023-3	A2023-2	A2024-2	A2024-1	A2024-3	A2023_Mean	A2024_Mean	Fold_change	log2FC	Pvalue	VIP	regulated
NEG_q145	Dihydrodaidzein	二氢7-羟基-3-(4-羟苯基)-4-苯并吡喃酮	Flavonoids	黄酮	Isoflavones	异黄酮	1	41211.7	20589.8	27477	10.0162	10.0162	10.0162	29759.5	10.0162	0.000336571	-11.5368	0.0390956	1.25095	down
NEG_q198	Genistein	染料木素	Flavonoids	黄酮	Isoflavones	异黄酮	1	19730.3	23110.5	28395.9	3900.5	4265.98	6709.8	23745.6	4958.76	0.208829	-2.25961	0.0106826	1.29944	down
NEG_q285	Narcissin	水仙苷	Flavonoids	黄酮	Flavonols	黄酮醇	1	264606	263983	230415	58164.1	68813	83100.4	253002	70025.8	0.27678	-1.85319	0.000433421	1.33659	down
NEG_q240	Kaempferol 3-Glucorhamnoside	百蕊草素I	Flavonoids	黄酮	Other	其他	1	973659	1.2474e+06	1.05241e+06	346190	301490	331109	1.09116e+06	326263	0.299007	-1.74175	0.00968379	1.3206	down
NEG_q348	Rutin (Hydrate)	芸香苷水合物	Flavonoids	黄酮	Flavonols	黄酮醇	1	287512	297854	283520	89212.6	100705	91827.7	289629	93915.1	0.324261	-1.62477	5.55635e-06	1.34876	down
NEG_q349	Rutin (Trihydrate)	芦丁三水合物	Flavonoids	黄酮	Other	其他	1	178638	171681	197875	75209.3	84214.6	39013.7	182731	66145.9	0.361984	-1.466	0.00433922	1.30344	down
POS_q108	Cyanidin 3-Rutinoside	山奈酚3-O-洋槐糖苷	Flavonoids	黄酮	Anthocyanins	花青素	1	56673	42701.1	54171	30974.6	13325.8	16952.5	51181.7	20417.6	0.398925	-1.32581	0.0123724	1.23287	down
NEG_t4	Sideroxylin	4',5-二羟基-7-甲氧基-6,8-二甲基黄酮	Flavonoids	黄酮	Other	其他	3	369.235	303.364	343.137	160.847	156.428	157.185	338.579	158.153	0.467109	-1.09817	0.0107787	1.32128	down
NEG_q354	Sakuranetin	樱花亭	Flavonoids	黄酮	Flavonones	二氢黄酮	1	73244.9	63000.4	61224	33719	33429.9	34937.8	65823.1	34028.9	0.516975	-0.951833	0.0126061	1.3143	down
NEG_q146	Dihydrokaempferol	香橙素	Flavonoids	黄酮	Polyphenols	多酚	1	105090	84991	103141	56461.2	62696.8	47949.7	97740.8	55702.5	0.5699	-0.811218	0.00804353	1.26856	down
NEG_q279	Morin	桑黄素	Flavonoids	黄酮	Polyphenols	多酚	1	866255	787424	889663	548184	524095	591845	847781	554708	0.654306	-0.611964	0.0025538	1.31035	down
NEG_t130	Hydrangenol 8-O-glucoside	绣球酚8-O-葡萄糖甙	Flavonoids	黄酮	Other	其他	1	825.907	712.115	781.484	555.317	561.537	592.007	773.169	569.62	0.736735	-0.440783	0.0170981	1.27744	down
NEG_q338	Quercetin-1	槲皮素	Flavonoids	黄酮	Flavonols	黄酮醇	1	771170	827134	784931	594190	595002	583339	794412	590844	0.74375	-0.42711	0.00497031	1.33192	down
NEG_t93	Pinobanksin	短叶松素	Flavonoids	黄酮	Flavanonols	二氢黄酮醇	1	6510.94	6303.46	6524.46	5136.59	4987.77	5139.27	6446.29	5087.88	0.789273	-0.341405	0.000203911	1.33987	down
NEG_q115	Chrysin	柯因	Flavonoids	黄酮	Other	其他	1	458150	434500	479744	737753	641621	743494	457464	707622	1.54684	0.62932	0.00914814	1.29949	up
NEG_q321	Pinocembrin Chalcone	2',4',6'-三羟基查耳酮	Flavonoids	黄酮	Chalcones	查耳酮	1	414590	378846	388954	639402	629314	620671	394130	629796	1.59794	0.676213	0.000301895	1.34404	up
NEG_q320	Pinocembrin	松属素	Flavonoids	黄酮	Flavonones	二氢黄酮	1	186734	204951	196878	296233	321089	353425	196188	323582	1.64935	0.721898	0.010696	1.30327	up
NEG_t49	Ethyllucidone	乙基赤芝酮	Flavonoids	黄酮	Chalcones	查耳酮	1	741.446	734.909	752.739	1272.4	1283.67	1337.39	743.031	1297.82	1.74666	0.804598	0.000692992	1.34715	up
NEG_q236	Isoquercitrin	异槲皮苷	Flavonoids	黄酮	Flavonols	黄酮醇	1	73216.2	76373.6	54259.4	118249	112009	129231	67949.7	119830	1.7635	0.818446	0.00494487	1.28313	up
NEG_q194	(-)-Gallocatechin Gallate	没食子儿茶素没食子酸酯	Flavonoids	黄酮	Flavanols	黄烷醇	1	14425.4	13874.1	17443.2	29842.2	27020.2	28060.1	15247.6	28307.5	1.85653	0.892607	0.00101897	1.3216	up
NEG_t128	Formononetin-7-O-glycoside (Ononin)	芒柄花素-7-O-葡萄糖苷(芒柄花苷)	Flavonoids	黄酮	Isoflavones	异黄酮	1	1319.18	1206.05	1317.48	2391.43	2429.11	2420.62	1280.9	2413.72	1.88439	0.914095	0.000447213	1.34769	up
NEG_q178	Eriodictyol	圣草酚	Flavonoids	黄酮	Flavonones	二氢黄酮	1	69730.8	57519.1	59651.2	101651	141416	126019	62300.4	123029	1.97477	0.981681	0.0253669	1.25388	up
NEG_q195	Gallocatechin Gallate	没食子儿茶素没食子酸酯	Flavonoids	黄酮	Other	其他	1	19693.7	20360	9093.79	36493.2	33855.3	40405.7	16382.5	36918.1	2.25351	1.17217	0.0153269	1.254	up
NEG_q344	Rhamnetin	鼠李素	Flavonoids	黄酮	Flavonols	黄酮醇	1	59270.7	72545.5	71380.9	193429	158034	162093	67732.4	171185	2.52738	1.33764	0.00579477	1.31616	up
NEG_q239	Kaempferol	山奈酚	Flavonoids	黄酮	Polyphenols	多酚	1	12681.3	17090.9	18608.9	39526	59615.6	36756.6	16127	45299.4	2.80891	1.49001	0.0488123	1.20404	up
NEG_q113	(-)-Catechin Gallate	儿茶素没食子酸酯	Flavonoids	黄酮	Flavanols	黄烷醇	1	1690.07	4935.62	1681.93	9655.02	6517.47	8173.49	2769.2	8115.32	2.93056	1.55118	0.0204563	1.19446	up
NEG_t50	3-O-Acetylpinobanksin	3-O-乙酰短叶松黄烷酮	Flavonoids	黄酮	Flavanonols	二氢黄酮醇	1	371.204	372.137	364.238	1109.67	1112.41	1125.04	369.193	1115.71	3.02201	1.59551	7.19167e-07	1.35076	up
NEG_t125	Pinocembrin-7-O-rutinoside	乔松素-7-O-芸香糖苷	Flavonoids	黄酮	Other	其他	1	261.4	247.106	262.706	877.053	838.555	935.855	257.071	883.821	3.43805	1.78159	0.00155043	1.34526	up
NEG_q72	8-Prenylnaringenin	8-异戊烯基柚皮素	Flavonoids	黄酮	Other	其他	3	2574.1	10.0162	472.716	4935.52	3054.51	4327.61	1018.94	4105.88	4.02954	2.01062	0.0383263	1.14584	up
NEG_q187	Flavanomarein	黄诺马苷	Flavonoids	黄酮	Polyphenols	多酚	1	12945	13698.8	13233.2	62901.7	52682.4	58651	13292.3	58078.4	4.36932	2.12741	0.00418121	1.33916	up
NEG_q92	Apigenin	芹菜素	Flavonoids	黄酮	Polyphenols	多酚	1	32837.7	35813.1	33625.2	229204	218311	204181	34092	217232	6.37193	2.67173	0.00135718	1.34663	up
NEG_q288	Narirutin	芸香柚皮苷	Flavonoids	黄酮	Flavonones	二氢黄酮	1	10.0162	671.154	1357.15	6116.7	3911.21	4810.69	679.44	4946.2	7.27982	2.8639	0.00824897	1.27457	up
NEG_q380	Toringin	三叶海棠素	Flavonoids	黄酮	Monophenols	单酚	1	10.0162	6683.28	5065.07	38318.2	27809.3	23965	3919.46	30030.8	7.66199	2.93772	0.0135905	1.26986	up
POS_q366	Tectoridin	鸢尾素	Flavonoids	黄酮	Polyphenols	多酚	1	7740.56	1110.34	10.0162	24822.1	23535	24719	2953.64	24358.7	8.24701	3.04387	0.0107561	1.31691	up
NEG_q358	Schaftoside	夏佛塔苷	Flavonoids	黄酮	Other	其他	1	10675	3833.17	11235.8	78475.3	66454.8	74340.5	8581.31	73090.2	8.51737	3.09041	0.000252568	1.33931	up
NEG_t25	Didymin (Isosakuranetin-7-O-rutinoside)	香蜂草苷	Flavonoids	黄酮	Other	其他	1	334.411	345.11	396.184	4540.16	4347.23	4776.93	358.568	4554.77	12.7027	3.66706	0.000686133	1.34848	up
NEG_q80	Afzelin	阿福豆苷	Flavonoids	黄酮	Flavonoid Glycosides	黄酮苷	1	10.0162	7487.5	8075.75	74457.9	72614	58761.6	5191.09	68611.1	13.2171	3.72433	0.00142283	1.33034	up
NEG_t26	Camellianin A	山茶黄酮苷 A	Flavonoids	黄酮	Other	其他	2	10.0162	10.0162	10.0162	155.023	169.398	182.472	10.0162	168.964	16.8691	4.07631	0.00247765	1.34423	up
POS_q293	Nepitrin	泽兰黄酮-7-O-葡萄糖苷	Flavonoids	黄酮	Other	其他	1	3106.17	758.214	10.0162	30114.3	66457.4	50339	1291.47	48970.2	37.9183	5.24482	0.0443653	1.23523	up
POS_q343	Robinin	刺槐素	Flavonoids	黄酮	Flavonols	黄酮醇	1	10.0162	10.0162	10.0162	860.235	1777.59	1777.53	10.0162	1471.79	146.941	7.19909	0.0410796	1.24622	up

## Sheet: 2022vs2024 flavonoids
ID	name	物质	Class I	物质一级分类	Class II	物质二级分类	Level	A2022-3	A2022-2	A2022-1	A2024-2	A2024-1	A2024-3	A2022_Mean	A2024_Mean	Fold_change	log2FC	Pvalue	VIP	regulated
POS_q335	Quercetagitrin	万寿菊苷	Flavonoids	黄酮	Flavonols	黄酮醇	2	3968.73	6701.43	4824.57	1049.02	10.0162	10.0162	5164.91	356.352	0.0689947	-3.85737	0.0155051	1.21903	down
NEG_t26	Camellianin A	山茶黄酮苷 A	Flavonoids	黄酮	Other	其他	2	1558.64	1504.52	1533.69	155.023	169.398	182.472	1532.28	168.964	0.11027	-3.18089	5.31e-06	1.29738	down
POS_q44	5,7-Dihydroxyisoflavone	5,7-二羟基异黄酮	Flavonoids	黄酮	Isoflavones	异黄酮	1	95327.4	87285.3	60294.9	14165.1	9433.36	20362.4	80969.2	14653.6	0.180978	-2.46611	0.0178785	1.23126	down
POS_q57	(+)-Afzelechin	(+)-阿夫儿茶精	Flavonoids	黄酮	Polyphenols	多酚	1	90684.6	91755	95838	24896.1	11624.8	25797	92759.2	20772.7	0.223942	-2.1588	0.00179181	1.28622	down
POS_q343	Robinin	刺槐素	Flavonoids	黄酮	Flavonols	黄酮醇	1	4564.1	7049.82	5332.68	860.235	1777.59	1777.53	5648.87	1471.79	0.260545	-1.94039	0.0178847	1.21278	down
POS_q26	3,8'-Biapigenin	3,8''-联芹菜甙元	Flavonoids	黄酮	Other	其他	1	160306	225927	243403	38113.7	62450.4	90076.7	209879	63546.9	0.302779	-1.72366	0.0128389	1.20412	down
NEG_q279	Morin	桑黄素	Flavonoids	黄酮	Polyphenols	多酚	1	975750	977961	952767	548184	524095	591845	968826	554708	0.572557	-0.804509	0.00063825	1.29096	down
NEG_t128	Formononetin-7-O-glycoside (Ononin)	芒柄花素-7-O-葡萄糖苷(芒柄花苷)	Flavonoids	黄酮	Isoflavones	异黄酮	1	4241.28	4067.25	3869.55	2391.43	2429.11	2420.62	4059.36	2413.72	0.594605	-0.749996	0.00389667	1.28681	down
NEG_q338	Quercetin-1	槲皮素	Flavonoids	黄酮	Flavonols	黄酮醇	1	921751	897184	933926	594190	595002	583339	917621	590844	0.643887	-0.635121	0.000348756	1.29462	down
NEG_q260	Luteolin	木犀草素	Flavonoids	黄酮	Polyphenols	多酚	1	81629.3	100286	84781.7	73496.3	65783.4	49674.8	88899	62984.8	0.708499	-0.497163	0.0482973	1.06266	down
POS_q307	Oroxylin A	千层纸素A	Flavonoids	黄酮	Other	其他	1	14800	13832	14324.1	10032	10935	10632.8	14318.7	10533.3	0.73563	-0.442948	0.0006103	1.27172	down
NEG_q348	Rutin (Hydrate)	芸香苷水合物	Flavonoids	黄酮	Flavonols	黄酮醇	1	131864	116191	116478	89212.6	100705	91827.7	121511	93915.1	0.772893	-0.371659	0.0154248	1.18265	down
NEG_t4	Sideroxylin	4',5-二羟基-7-甲氧基-6,8-二甲基黄酮	Flavonoids	黄酮	Other	其他	3	197.408	198.236	201.606	160.847	156.428	157.185	199.083	158.153	0.794407	-0.332051	2.68e-05	1.29238	down
NEG_t130	Hydrangenol 8-O-glucoside	绣球酚8-O-葡萄糖甙	Flavonoids	黄酮	Other	其他	1	695.182	668.803	644.975	555.317	561.537	592.007	669.653	569.62	0.85062	-0.233413	0.00653485	1.21808	down
NEG_q195	Gallocatechin Gallate	没食子儿茶素没食子酸酯	Flavonoids	黄酮	Other	其他	1	29881	25676.8	28369.4	36493.2	33855.3	40405.7	27975.7	36918.1	1.31965	0.400151	0.022708	1.15761	up
NEG_t125	Pinocembrin-7-O-rutinoside	乔松素-7-O-芸香糖苷	Flavonoids	黄酮	Other	其他	1	438.803	349.473	375.298	877.053	838.555	935.855	387.858	883.821	2.27872	1.18823	0.000220943	1.28218	up
NEG_q329	Pratensein	红车轴草素	Flavonoids	黄酮	Isoflavones	异黄酮	1	57312.2	54131.6	52883.1	169156	144847	144010	54775.6	152671	2.78721	1.47882	0.00598605	1.27934	up
NEG_q236	Isoquercitrin	异槲皮苷	Flavonoids	黄酮	Flavonols	黄酮醇	1	39308	36825.4	47339.7	118249	112009	129231	41157.7	119830	2.91147	1.54175	0.000505394	1.2832	up
NEG_q144	Dihydrobaicalein	二氢黄芩素	Flavonoids	黄酮	Other	其他	1	87549.1	98528.8	93234.7	316944	262153	251464	93104.2	276854	2.97359	1.57221	0.0105369	1.26661	up
NEG_q377	Thunberginol C	藤本酚 C	Flavonoids	黄酮	Other	其他	1	147532	115697	124739	409043	413013	334990	129322	385682	2.98233	1.57644	0.00474305	1.26981	up
NEG_q287	Naringenin Chalcone	柚皮素查耳酮	Flavonoids	黄酮	Chalcones	查耳酮	1	118093	124423	114907	355566	387182	419140	119141	387296	3.25074	1.70077	0.00394845	1.28551	up
NEG_t119	(2R,3S,4S,5R,6S)-2-(hydroxymethyl)-6-[[(2R,3S,4S)-3,4,5-trihydroxy-5-(hydroxymethyl)oxolan-2-yl]methoxy]oxane-3,4,5-triol	（2R、3S、4S、5R、6S）-2-（羟甲基）-6-[[（2R，3S，4S）-3,4,5-三羟基-5-（羟基甲基）氧代烷-2-基]甲氧基]氧杂-3,4,5三醇	Flavonoids	黄酮	Flavanone	黄烷酮	1	3636.52	3714.44	3449.81	11979.4	10833.4	12313.5	3600.26	11708.8	3.2522	1.70142	0.00238932	1.28969	up
POS_q152	Ermanin	堪非醇3,4'-二-O-甲醚	Flavonoids	黄酮	Hydroxyflavone	羟基黄酮	1	10.0162	3454.03	7626.02	8438.68	12597	16075.2	3696.69	12370.3	3.34632	1.74257	0.0497204	1.05378	up
NEG_q286	(±)-Naringenin	(±)-柚皮素	Flavonoids	黄酮	Flavonones	二氢黄酮	1	127398	126273	148204	428149	448948	472062	133958	449720	3.35716	1.74724	0.000155057	1.29233	up
NEG_q113	(-)-Catechin Gallate	儿茶素没食子酸酯	Flavonoids	黄酮	Flavanols	黄烷醇	1	1614.83	3496.43	1853.76	9655.02	6517.47	8173.49	2321.67	8115.32	3.49546	1.80548	0.0088864	1.21574	up
POS_q49	7,3'-Dihydroxy-5'-Methoxyisoflavone	7,3'-二羟基-5'-甲氧基异黄酮	Flavonoids	黄酮	Isoflavones	异黄酮	1	2918.16	2289	7008.52	14683	15957.7	14949	4071.89	15196.6	3.73206	1.89997	0.0128001	1.25143	up
NEG_q80	Afzelin	阿福豆苷	Flavonoids	黄酮	Flavonoid Glycosides	黄酮苷	1	18402	18927.7	17797	74457.9	72614	58761.6	18375.6	68611.1	3.73382	1.90065	0.00934816	1.27322	up
NEG_q28	2'-Hydroxygenistein	2'-羟基染料木素*	Flavonoids	黄酮	Isoflavones	异黄酮	1	25933.3	13479	36697.9	108577	87035.7	110815	25370.1	102143	4.02611	2.00939	0.00171924	1.25492	up
POS_q342	Rhodiosin	红景天素	Flavonoids	黄酮	Flavonols	黄酮醇	1	872.664	3323	10.0162	7716.07	7221.14	5539.06	1401.89	6825.43	4.86872	2.28354	0.0143382	1.18822	up
NEG_q187	Flavanomarein	黄诺马苷	Flavonoids	黄酮	Polyphenols	多酚	1	8777.83	17166.7	9410.12	62901.7	52682.4	58651	11784.9	58078.4	4.92821	2.30106	0.000336777	1.27877	up
NEG_q72	8-Prenylnaringenin	8-异戊烯基柚皮素	Flavonoids	黄酮	Other	其他	3	1037.35	362.518	1012.49	4935.52	3054.51	4327.61	804.12	4105.88	5.10605	2.35221	0.0164716	1.22056	up
NEG_q373	Taxifolin	花旗松素	Flavonoids	黄酮	Polyphenols	多酚	1	26745	32347.1	19968.7	147309	138787	129772	26353.6	138623	5.2601	2.39509	0.00011502	1.28996	up
NEG_q374	(+)-Taxifolin	(+)-花旗松素	Flavonoids	黄酮	Flavonols	黄酮醇	1	13964	13041.9	13181	66269.3	78038.5	67103.5	13395.6	70470.4	5.26071	2.39526	0.0042062	1.28644	up
NEG_q48	3-O-Methylquercetin	3-邻甲基槲皮素	Flavonoids	黄酮	Polyphenols	多酚	1	119706	155098	153187	711753	813513	768995	142663	764754	5.36054	2.42238	0.000676554	1.29115	up
NEG_q115	Chrysin	柯因	Flavonoids	黄酮	Other	其他	1	109903	134913	148622	737753	641621	743494	131146	707622	5.39568	2.4318	0.00138535	1.28838	up
NEG_t25	Didymin (Isosakuranetin-7-O-rutinoside)	香蜂草苷	Flavonoids	黄酮	Other	其他	1	886.945	799.291	800.285	4540.16	4347.23	4776.93	828.84	4554.77	5.49536	2.45821	0.000651541	1.29476	up
NEG_q239	Kaempferol	山奈酚	Flavonoids	黄酮	Polyphenols	多酚	1	8456.37	4153.7	11799.5	39526	59615.6	36756.6	8136.51	45299.4	5.56742	2.47701	0.0270896	1.20275	up
NEG_q321	Pinocembrin Chalcone	2',4',6'-三羟基查耳酮	Flavonoids	黄酮	Chalcones	查耳酮	1	110551	100438	126726	639402	629314	620671	112572	629796	5.59461	2.48404	2.11e-06	1.29697	up
NEG_q320	Pinocembrin	松属素	Flavonoids	黄酮	Flavonones	二氢黄酮	1	44957.9	66648.7	52084.5	296233	321089	353425	54563.7	323582	5.93036	2.56812	0.00135973	1.28663	up
NEG_t93	Pinobanksin	短叶松素	Flavonoids	黄酮	Flavanonols	二氢黄酮醇	1	818.114	846.299	866.31	5136.59	4987.77	5139.27	843.574	5087.88	6.03133	2.59248	4.76e-05	1.29742	up
NEG_q354	Sakuranetin	樱花亭	Flavonoids	黄酮	Flavonones	二氢黄酮	1	5446.28	6898.63	4535.97	33719	33429.9	34937.8	5626.96	34028.9	6.04747	2.59633	1.51e-05	1.29558	up
POS_q365	Tectochrysin	柚木柯因	Flavonoids	黄酮	Other	其他	1	9058.87	10221.7	8343.55	58930.6	77709.9	46638	9208.03	61092.8	6.63474	2.73004	0.0286273	1.22542	up
NEG_q178	Eriodictyol	圣草酚	Flavonoids	黄酮	Flavonones	二氢黄酮	1	15365.5	15730.3	17395.2	101651	141416	126019	16163.7	123029	7.61143	2.92817	0.0113537	1.26829	up
NEG_q358	Schaftoside	夏佛塔苷	Flavonoids	黄酮	Other	其他	1	11367.8	7005.92	10353.2	78475.3	66454.8	74340.5	9575.64	73090.2	7.63293	2.93224	0.0011062	1.28879	up
NEG_q344	Rhamnetin	鼠李素	Flavonoids	黄酮	Flavonols	黄酮醇	1	22239.5	24943.5	11802.6	193429	158034	162093	19661.9	171185	8.70646	3.12209	0.00241785	1.28214	up
NEG_t49	Ethyllucidone	乙基赤芝酮	Flavonoids	黄酮	Chalcones	查耳酮	1	128.876	108.588	122.558	1272.4	1283.67	1337.39	120.008	1297.82	10.8145	3.43489	9.71e-05	1.29698	up
NEG_q92	Apigenin	芹菜素	Flavonoids	黄酮	Polyphenols	多酚	1	24002.7	10367	7886.98	229204	218311	204181	14085.6	217232	15.4223	3.94694	5.3e-05	1.29296	up
POS_q366	Tectoridin	鸢尾素	Flavonoids	黄酮	Polyphenols	多酚	1	10.0162	3334.22	1034.84	24822.1	23535	24719	1459.69	24358.7	16.6875	4.0607	0.000441398	1.29221	up
POS_q293	Nepitrin	泽兰黄酮-7-O-葡萄糖苷	Flavonoids	黄酮	Other	其他	1	4020.37	1002.14	1035.64	30114.3	66457.4	50339	2019.38	48970.2	24.2501	4.59992	0.045529	1.18353	up
NEG_t50	3-O-Acetylpinobanksin	3-O-乙酰短叶松黄烷酮	Flavonoids	黄酮	Flavanonols	二氢黄酮醇	1	10.0162	10.0162	10.0162	1109.67	1112.41	1125.04	10.0162	1115.71	111.39	6.79948	1.83e-05	1.29776	up
NEG_q380	Toringin	三叶海棠素	Flavonoids	黄酮	Monophenols	单酚	1	10.0162	10.0162	10.0162	38318.2	27809.3	23965	10.0162	30030.8	2998.23	11.5499	0.0198133	1.2479	up
