# Supplementary material for: Changes in Biochemical Composition and Nutrient Materials in Apocynum pictum Honey During Storage
Source: Foods. 2024 Nov 25;13(23):3790. doi: 10.3390/foods13233790 (PMC11640498; doi:10.3390/foods13233790)
Supplement: Supplementary file 1 [file foods-13-03790-s001.zip › Table S5.xlsx]

## Sheet: 2022vs2023 organic acids
ID	name	物质	Class I	物质一级分类	Class II	物质二级分类	Level	A2022-3	A2022-2	A2022-1	A2023-1	A2023-3	A2023-2	A2022_Mean	A2023_Mean	Fold_change	log2FC	Pvalue	VIP	regulated
NEG_q77	Aconitic Acid	丙烯-1,2,3-三羧酸	Organic acid	有机酸	Carboxylic Acids	羧酸	1	78118	75698.9	75970.2	10.0162	10.0162	10.0162	76595.7	10.0162	0.000130767	-12.9007	9.98e-05	1.33968	down
POS_q176	Guanidinosuccinic Acid	胍基琥珀酸	Organic acid	有机酸	Carboxylic Acids	羧酸	1	56450.9	49659.7	49129	10.0162	10.0162	10.0162	51746.5	10.0162	0.000193562	-12.3349	0.00206935	1.33442	down
NEG_q304	O-Toluic Acid	邻甲基苯甲酸	Organic acid	有机酸	Carboxylic Acids	羧酸	1	457861	596791	530215	20339	18227	19318.1	528289	19294.7	0.036523	-4.77505	0.0061454	1.3236	down
NEG_q89	Anacardic Acid	漆树酸	Organic acid	有机酸	Carboxylic Acids	羧酸	3	26519.4	28223	36285.1	1014.14	2142.25	1256.8	30342.5	1471.06	0.0484819	-4.36641	0.00997564	1.31136	down
NEG_q270	Meglutol	美格鲁托	Organic acid	有机酸	Carboxylic Acids	羧酸	1	844952	828650	822304	51422.2	57490	65633.5	831968	58181.9	0.0699328	-3.83789	7.63e-07	1.33967	down
NEG_q262	Malic Acid	苹果酸	Organic acid	有机酸	Carboxylic Acids	羧酸	1	4.07571e+08	3.92319e+08	4.0511e+08	3.5136e+07	3.65694e+07	3.68893e+07	4.01667e+08	3.61983e+07	0.0901202	-3.47201	0.000139929	1.3395	down
NEG_q275	Methylmalonic Acid	甲基丙二酸	Organic acid	有机酸	Carboxylic Acids	羧酸	1	2.63167e+07	2.6258e+07	2.67277e+07	3.62642e+06	3.65876e+06	3.87165e+06	2.64341e+07	3.71894e+06	0.140687	-2.82944	8.36e-07	1.33981	down
NEG_q367	Succinic Acid	琥珀酸	Organic acid	有机酸	Carboxylic Acids	羧酸	1	2.59789e+07	2.60884e+07	2.68653e+07	3.78545e+06	3.814e+06	3.8591e+06	2.63109e+07	3.81952e+06	0.145169	-2.7842	0.000141742	1.33954	down
NEG_q12	2,2-Dimethylsuccinic Acid	2,2-二甲基琥珀酸	Organic acid	有机酸	Carboxylic Acids	羧酸	1	460171	418527	433614	56202.3	71775.5	83365.1	437437	70447.6	0.161046	-2.63445	5.14e-05	1.33579	down
NEG_q73	Abscisic Acid	(+)-脱落酸	Organic acid	有机酸	Carboxylic Acids	羧酸	1	1.33544e+07	1.30172e+07	1.41137e+07	2.48125e+06	2.20812e+06	2.26781e+06	1.34951e+07	2.31906e+06	0.171845	-2.54082	0.00043017	1.33755	down
NEG_q364	(S)-Malic Acid	L-苹果酸	Organic acid	有机酸	Carboxylic Acids	羧酸	1	1.93851e+08	2.03323e+08	2.04131e+08	4.31636e+07	4.16081e+07	2.6872e+07	2.00435e+08	3.72146e+07	0.185669	-2.42919	4.73e-05	1.33616	down
NEG_q157	D-(+)-Malic Acid	D-(+)-苹果酸	Organic acid	有机酸	Carboxylic Acids	羧酸	1	110795876	1.08207e+08	1.06067e+08	2.2244e+07	2.14182e+07	2.22955e+07	1.08357e+08	2.19859e+07	0.202903	-2.30114	0.000144155	1.33925	down
NEG_q79	Adipic Acid	己二酸	Organic acid	有机酸	Carboxylic Acids	羧酸	1	337152	418155	444916	116991	85946.8	55500.2	400074	86145.9	0.215325	-2.21541	0.00301156	1.30431	down
NEG_t120	D-Erythronolactone	D-赤酮酸内酯	Organic Acid	有机酸	Other	其他	1	1023.23	1007.86	988.774	242.117	230.638	233.876	1006.62	235.543	0.233994	-2.09546	3.56e-05	1.33945	down
NEG_q29	2-Methylpentanedioic Acid	2-甲基戊二酸	Organic acid	有机酸	Carboxylic Acids	羧酸	2	594876	518958	507143	146204	133880	135457	540326	138514	0.256352	-1.9638	0.00403888	1.32734	down
NEG_q167	D-(+)-Phenyllactic Acid	D-(+)-3-苯基乳酸	Organic acid	有机酸	Carboxylic Acids	羧酸	1	20563.9	18368	14018.8	7267.42	10.0162	6629.54	17650.2	4635.66	0.26264	-1.92884	0.0134119	1.2159	down
NEG_q356	Salicylic Acid	水杨酸	Organic acid	有机酸	Other	其他	1	6.19844e+06	5.75692e+06	6.13755e+06	1.96417e+06	2.09695e+06	2.17342e+06	6.03097e+06	2.07818e+06	0.344585	-1.53707	0.000220032	1.33606	down
POS_t19	Propoxycarbazone	丙氧基咔唑酮	Organic Acid	有机酸	Carboxylic Acids	羧酸	1	1548.87	1673.68	1716.06	569.982	602.406	631.602	1646.2	601.33	0.365282	-1.45292	0.000846698	1.33305	down
NEG_q186	Ferulic Acid	阿魏酸	Organic acid	有机酸	Carboxylic Acids	羧酸	1	1.51118e+06	1.38308e+06	1.39915e+06	553109	545358	497239	1.43114e+06	531902	0.371664	-1.42793	0.000457589	1.3336	down
NEG_q384	Tricarballylic Acid	丙三酸	Organic acid	有机酸	Carboxylic Acids	羧酸	1	47966.6	52402.5	53145.6	16800.9	18300.3	22057.7	51171.6	19053	0.372335	-1.42533	0.000140665	1.327	down
NEG_q395	Vanillic Acid	香草酸	Organic acid	有机酸	Other	其他	1	51567.4	48721.9	59794.6	24557	21638.3	15738.5	53361.3	20644.6	0.386883	-1.37003	0.00186453	1.2976	down
NEG_t39	2,3-Dihydroxybenzoic Acid	2,3-二羟基苯甲酸	Organic Acid	有机酸	Other	其他	1	4474.26	4724.79	4558.59	2086.54	2012.74	2060.74	4585.88	2053.34	0.447753	-1.15922	0.000351776	1.3375	down
NEG_t116	4-(Dimethylamino)cinnamic acid	4-二甲基氨基肉桂酸	Organic Acid	有机酸	Carboxylic Acids	羧酸	1	1217.78	1263.28	1177	629.339	701.147	601.579	1219.35	644.022	0.528167	-0.920934	0.000144744	1.32795	down
NEG_q332	Protocatechuic Acid	原儿茶酸	Organic acid	有机酸	Other	其他	1	607629	523936	483512	307480	289194	269540	538359	288738	0.53633	-0.898807	0.0146586	1.2814	down
NEG_q318	Pimelic Acid	庚二酸	Organic acid	有机酸	Carboxylic Acids	羧酸	1	154486	143879	171944	89595.4	75283.6	89830.3	156770	84903.1	0.541579	-0.884757	0.00365663	1.29553	down
NEG_q314	Phthalic Acid	邻苯二甲酸	Organic acid	有机酸	Carboxylic Acids	羧酸	1	310229	312139	342581	210356	199748	202440	321650	204181	0.634795	-0.655638	0.00464146	1.31724	down
NEG_q150	Dl-3-Phenyllactic Acid	DL-3-苯基-2-羟丙酸	Organic acid	有机酸	Carboxylic Acids	羧酸	1	497720	516106	490636	364691	419890	379507	501487	388029	0.773756	-0.370049	0.0100002	1.27617	down
NEG_t18	(5E)-4-[(E)-3-(4-hydroxyphenyl)prop-2-enoyl]oxy-2-methyl-5-[2-[(2R,3R,4S,5S,6R)-3,4,5-trihydroxy-6-(hydroxymethyl)oxan-2-yl]oxyethylidene]cyclopentene-1-carboxylic acid	（5E）-4-[（E）-3-（4-羟基苯基）丙-2-烯基]氧基-2-甲基-5-[2-[（2R，3R，4S，5S，6R）-3,4,5-三羟基-6-（羟甲基）恶烷-2-基]氧亚乙基]环戊烯-1-羧酸	Organic Acid	有机酸	Carboxylic Acids	羧酸	1	11816.6	11922.1	11688.8	10074	8677.41	9194.06	11809.2	9315.16	0.788807	-0.342256	0.0231994	1.27193	down
NEG_q129	Decanedioic Acid	癸二酸	Organic acid	有机酸	Carboxylic Acids	羧酸	1	4.7145e+06	4.16093e+06	4.35724e+06	3.64219e+06	3.61046e+06	3.5239e+06	4.41089e+06	3.59218e+06	0.81439	-0.296209	0.0321022	1.2419	down
POS_t23	Ethyl 3,4-dicaffeoylquinate	3,4-二咖啡酰奎宁酸乙酯	Organic Acid	有机酸	Carboxylic Acids	羧酸	1	480.762	471.499	505.456	536.739	562.958	561.333	485.906	553.677	1.13947	0.188368	0.0074317	1.24836	up
NEG_q2	12,13-Dihome	12,13-DiHOME	Organic acid	有机酸	Carboxylic Acids	羧酸	1	203523	184061	183218	215387	218202	225636	190267	219742	1.15491	0.207782	0.0308419	1.20061	up
NEG_q401	(Z)-Aconitic Acid	顺乌头酸	Organic acid	有机酸	Carboxylic Acids	羧酸	1	1.91113e+06	1.77944e+06	1.82305e+06	2.0652e+06	2.18935e+06	2.19342e+06	1.83787e+06	2.14933e+06	1.16946	0.225846	0.00563133	1.2578	up
NEG_q109	Caffeic Acid	咖啡酸	Organic acid	有机酸	Carboxylic Acids	羧酸	1	839196	870627	744408	1.12755e+06	1.27443e+06	1.05442e+06	818077	1.15214e+06	1.40835	0.494002	0.0179893	1.22242	up
NEG_t63	2-Hydroxyhexadecanoic acid	2-羟基十六烷酸	Organic Acid	有机酸	Other	其他	2	122.976	136.6	135.545	178.768	186.416	193.192	131.707	186.125	1.41318	0.498943	0.000850984	1.30808	up
POS_q200	Imidazoleacetic Acid (Hydrochloride)	1H-咪唑-5-乙酸盐酸盐	Organic acid	有机酸	Carboxylic Acids	羧酸	1	5.91232e+06	6.26451e+06	6.98964e+06	9.27326e+06	9.32745e+06	8.58089e+06	6.38883e+06	9.06053e+06	1.41818	0.504045	0.00328605	1.28419	up
POS_q199	Imidazol-1-Yl-Acetic Acid	1-咪唑乙酸	Organic acid	有机酸	Carboxylic Acids	羧酸	1	923194	983422	1.07887e+06	1.31537e+06	1.47947e+06	1.44697e+06	995160	1.41394e+06	1.42081	0.506717	0.00357197	1.27512	up
POS_q372	Tiglic Acid	惕格酸	Organic acid	有机酸	Carboxylic Acids	羧酸	1	3.76827e+06	3.88628e+06	3.43812e+06	5.50113e+06	4.7965e+06	5.65804e+06	3.69756e+06	5.31856e+06	1.4384	0.524462	0.0124865	1.25816	up
NEG_q214	Hydroxypyruvic Acid	羟基丙酮酸	Organic acid	有机酸	Carboxylic Acids	羧酸	1	468999	504509	451507	685899	719993	647464	475005	684452	1.44094	0.527008	0.00181792	1.30015	up
NEG_t20	2-Hydroxy-2-methyl-3-oxobutanoic acid	2-羟基-2-甲基-3-氧代丁酸	Organic Acid	有机酸	Other	其他	3	172.943	179.887	179.38	319.768	277.915	309.955	177.403	302.546	1.70541	0.770121	0.00845356	1.31262	up
POS_q15	(2-Aminoethyl)Phosphonic Acid	2-氨基乙基膦酸	Organic acid	有机酸	Other	其他	1	23641.4	67710.8	61486.2	134348	83652.4	116472	50946.1	111491	2.18841	1.12988	0.0406215	1.11377	up
POS_q80	Benzocaine	苯佐卡因	Organic acid	有机酸	Benzoates	苯甲酸酯	3	441962	408231	444700	1.10062e+06	919956	912592	431631	977724	2.26518	1.17963	0.0103442	1.30607	up
NEG_q371	Taurine	牛磺酸	Organic acid	有机酸	Other	其他	1	873666	893502	842075	2.20685e+06	2.44753e+06	2.10159e+06	869748	2.25199e+06	2.58924	1.37253	0.00470972	1.32519	up
NEG_q154	Dl-Isocitric Acid (Trisodium Salt)	异柠檬酸三钠盐	Organic acid	有机酸	Carboxylic Acids	羧酸	1	1.38875e+08	1.38748e+08	1.36198e+08	374334623	3.69491e+08	3.6785e+08	1.37941e+08	3.70559e+08	2.68636	1.42565	4.06e-06	1.33973	up
NEG_q313	Phosphonoacetic Acid	膦酰乙酸	Organic acid	有机酸	Carboxylic Acids	羧酸	1	34065.1	42633.2	39245.9	107132	101574	106787	38648.1	105164	2.72107	1.44418	5.6e-05	1.33427	up
NEG_q84	Allantoin	尿囊素	Organic acid	有机酸	Other	其他	1	26489.4	28904.5	15038.4	74610.3	79240.9	103567	23477.4	85806.1	3.65483	1.8698	0.00941199	1.27649	up
POS_q316	Phosphorylcholine	磷酸胆碱	Organic acid	有机酸	Other	其他	1	30549.5	34211.7	70224.7	228592	149503	190687	44995.3	189594	4.21364	2.07507	0.0104278	1.26027	up
NEG_q319	Pinobanksin 3-Acetate	醋酸品醇	Organic acid	有机酸	Other	其他	1	23046.2	31237	22478.5	392764	381798	382103	25587.3	385555	15.0682	3.91344	3.19e-07	1.33952	up
NEG_q311	Phenylpyruvic Acid	苯丙酮酸	Organic acid	有机酸	Carboxylic Acids	羧酸	1	10.0162	10.0162	10.0162	53764.6	34980.6	65616.1	10.0162	51453.7	5137.06	12.3267	0.0287669	1.26599	up

## Sheet: 2023vs2024 organic acids
ID	name	物质	Class I	物质一级分类	Class II	物质二级分类	Level	A2023-1	A2023-3	A2023-2	A2024-2	A2024-1	A2024-3	A2023_Mean	A2024_Mean	Fold_change	log2FC	Pvalue	VIP	regulated
NEG_q154	Dl-Isocitric Acid (Trisodium Salt)	异柠檬酸三钠盐	Organic acid	有机酸	Carboxylic Acids	羧酸	1	3.74335e+08	3.69491e+08	3.6785e+08	2.0433e+08	2.00368e+08	1.98706e+08	3.70559e+08	2.01135e+08	0.542788	-0.881539	4.17947e-07	1.35028	down
NEG_t20	2-Hydroxy-2-methyl-3-oxobutanoic acid	2-羟基-2-甲基-3-氧代丁酸	Organic Acid	有机酸	Other	其他	3	319.768	277.915	309.955	196.47	187.193	181.35	302.546	188.338	0.622509	-0.683833	0.00674096	1.31526	down
NEG_q109	Caffeic Acid	咖啡酸	Organic acid	有机酸	Carboxylic Acids	羧酸	1	1.12755e+06	1.27443e+06	1.05442e+06	737037	751240	719550	1.15214e+06	735942	0.638764	-0.646646	0.0215435	1.28884	down
NEG_t63	2-Hydroxyhexadecanoic acid	2-羟基十六烷酸	Organic Acid	有机酸	Other	其他	2	178.768	186.416	193.192	131.457	131.976	140.589	186.125	134.674	0.723567	-0.466801	0.000905647	1.32503	down
NEG_q2	12,13-Dihome	12,13-DiHOME	Organic acid	有机酸	Carboxylic Acids	羧酸	1	215387	218202	225636	188354	188964	178951	219742	185423	0.843822	-0.244989	0.00154949	1.3076	down
POS_q42	4-Sulfobenzoate	4-磺基苯甲酸酯	Organic acid	有机酸	Benzoic Acids	苯甲酸	1	764936	698792	773588	628871	618154	667513	745772	638179	0.85573	-0.224773	0.0249698	1.19851	down
NEG_q356	Salicylic Acid	水杨酸	Organic acid	有机酸	Other	其他	1	1.96417e+06	2.09695e+06	2.17342e+06	1.84971e+06	1.88007e+06	1.77965e+06	2.07818e+06	1.83648e+06	0.883695	-0.17838	0.0401381	1.17754	down
POS_t113	2-Oxo-9-methylthiononanoic acid	2-Oxo-9-methylthiononanoic acid	Organic Acid	有机酸	Carboxylic Acids	羧酸	3	194.464	190.116	193.441	220.069	204.832	215.016	192.674	213.306	1.10708	0.146762	0.0354332	1.23074	up
NEG_t39	2,3-Dihydroxybenzoic Acid	2,3-二羟基苯甲酸	Organic Acid	有机酸	Other	其他	1	2086.54	2012.74	2060.74	2514.19	2668.7	2373.03	2053.34	2518.64	1.22661	0.294673	0.0261362	1.26337	up
NEG_t116	4-(Dimethylamino)cinnamic acid	4-二甲基氨基肉桂酸	Organic Acid	有机酸	Carboxylic Acids	羧酸	1	629.339	701.147	601.579	819.137	943.345	758.165	644.022	840.216	1.30464	0.38365	0.0487572	1.14172	up
NEG_q129	Decanedioic Acid	癸二酸	Organic acid	有机酸	Carboxylic Acids	羧酸	1	3.64219e+06	3.61046e+06	3.5239e+06	4.93461e+06	5.11782e+06	5.02376e+06	3.59218e+06	5.0254e+06	1.39898	0.484377	6.64119e-05	1.34561	up
NEG_q157	D-(+)-Malic Acid	D-(+)-苹果酸	Organic acid	有机酸	Carboxylic Acids	羧酸	1	2.2244e+07	2.14182e+07	2.22955e+07	3.22274e+07	3.32136e+07	3.26594e+07	2.19859e+07	3.27001e+07	1.48732	0.572719	1.18745e-05	1.34709	up
NEG_q191	(-)-Fucose	(2S,3R,4R,5S)-2,3,4,5-四羟基己醛	Organic acid	有机酸	Other	其他	1	565539	573830	708945	941889	1.00683e+06	896261	616105	948328	1.53923	0.62221	0.00600338	1.27892	up
NEG_q73	Abscisic Acid	(+)-脱落酸	Organic acid	有机酸	Carboxylic Acids	羧酸	1	2.48125e+06	2.20812e+06	2.26781e+06	3.56596e+06	3.50244e+06	3.66259e+06	2.31906e+06	3.577e+06	1.54243	0.625208	0.00072904	1.33575	up
NEG_q364	(S)-Malic Acid	L-苹果酸	Organic acid	有机酸	Carboxylic Acids	羧酸	1	4.31636e+07	4.16081e+07	2.6872e+07	6.23623e+07	6.45124e+07	6.12345e+07	3.72146e+07	6.27031e+07	1.68491	0.752668	0.0353105	1.24815	up
NEG_q367	Succinic Acid	琥珀酸	Organic acid	有机酸	Carboxylic Acids	羧酸	1	3.78545e+06	3.814e+06	3.8591e+06	8.48586e+06	8.16169e+06	7.87768e+06	3.81952e+06	8.17508e+06	2.14034	1.09784	0.00141575	1.34646	up
NEG_q275	Methylmalonic Acid	甲基丙二酸	Organic acid	有机酸	Carboxylic Acids	羧酸	1	3.62642e+06	3.65876e+06	3.87165e+06	8.19396e+06	8.04545e+06	8.09578e+06	3.71894e+06	8.11173e+06	2.18119	1.12512	1.09798e-05	1.3498	up
POS_q320	Pipecolic Acid	六氢吡啶-alpha-羧酸	Organic acid	有机酸	Carboxylic Acids	羧酸	1	1.05589e+06	2.7166e+06	2.52478e+06	5.43165e+06	4.09717e+06	4.9755e+06	2.09909e+06	4.83477e+06	2.30327	1.20369	0.0163619	1.2185	up
NEG_t120	D-Erythronolactone	D-赤酮酸内酯	Organic Acid	有机酸	Other	其他	1	242.117	230.638	233.876	561.814	531.697	560.961	235.543	551.49	2.34135	1.22734	0.000310636	1.34795	up
NEG_q395	Vanillic Acid	香草酸	Organic acid	有机酸	Other	其他	1	24557	21638.3	15738.5	49617.4	53783.6	50549.1	20644.6	51316.7	2.48572	1.31366	0.00207117	1.32765	up
POS_q228	L-Azetidine-2-Carboxylic Acid	L-氮杂环丁烷-2-羧酸	Organic acid	有机酸	Carboxylic Acids	羧酸	1	54572.6	14270.3	31412.7	113864	71426	71071.3	33418.5	85453.8	2.55708	1.3545	0.049422	1.10323	up
NEG_q12	2,2-Dimethylsuccinic Acid	2,2-二甲基琥珀酸	Organic acid	有机酸	Carboxylic Acids	羧酸	1	56202.3	71775.5	83365.1	192189	182798	192578	70447.6	189188	2.68552	1.4252	0.00149655	1.33725	up
NEG_q319	Pinobanksin 3-Acetate	醋酸品醇	Organic acid	有机酸	Other	其他	1	392764	381798	382103	1.11151e+06	1.05511e+06	1.0549e+06	385555	1.07384e+06	2.78517	1.47777	0.000506807	1.34881	up
NEG_q150	Dl-3-Phenyllactic Acid	DL-3-苯基-2-羟丙酸	Organic acid	有机酸	Carboxylic Acids	羧酸	1	364691	419890	379507	1.23126e+06	1.27299e+06	1.15034e+06	388029	1.2182e+06	3.13945	1.65051	0.000362484	1.34478	up
POS_q63	Allysine(6-Oxo Dl-Norleucine)	烯丙酯	Organic acid	有机酸	Carboxylic Acids	羧酸	1	312411	409264	327829	1.13727e+06	1.08231e+06	1.11954e+06	349834	1.11304e+06	3.18162	1.66976	0.000167389	1.34553	up
POS_t23	Ethyl 3,4-dicaffeoylquinate	3,4-二咖啡酰奎宁酸乙酯	Organic Acid	有机酸	Carboxylic Acids	羧酸	1	536.739	562.958	561.333	1881.96	1794.53	1743	553.677	1806.5	3.26273	1.70608	0.000678003	1.34795	up
POS_q196	Hygric Acid	古液酸	Organic acid	有机酸	Carboxylic Acids	羧酸	1	495379	1.4702e+06	493301	2.96101e+06	2.96057e+06	2.65414e+06	819626	2.85857e+06	3.48765	1.80226	0.0172904	1.28114	up
NEG_q13	2-(2-Methylbenzamido)Acetic Acid	2-甲基马尿酸	Organic acid	有机酸	Carboxylic Acids	羧酸	1	15552.2	23041.4	13161.8	64828.3	60774.2	58469.6	17251.8	61357.4	3.55657	1.83049	0.000614851	1.33413	up
NEG_q270	Meglutol	美格鲁托	Organic acid	有机酸	Carboxylic Acids	羧酸	1	51422.2	57490	65633.5	227577	236352	180040	58181.9	214656	3.6894	1.88339	0.00928853	1.31659	up
NEG_q9	1H-Indole-5-Carboxylic Acid	1H-吲哚-5-羧酸	Organic acid	有机酸	Other	其他	1	24994.9	14664.1	31482.2	84066.8	89919.7	100843	23713.7	91609.9	3.86315	1.94978	0.000611395	1.32352	up
NEG_q29	2-Methylpentanedioic Acid	2-甲基戊二酸	Organic acid	有机酸	Carboxylic Acids	羧酸	2	146204	133880	135457	553776	522688	563086	138514	546517	3.94558	1.98024	0.00032968	1.34825	up
POS_q80	Benzocaine	苯佐卡因	Organic acid	有机酸	Benzoates	苯甲酸酯	3	1.10062e+06	919956	912592	4.77686e+06	3.80606e+06	5.11587e+06	977724	4.56626e+06	4.6703	2.22351	0.0103359	1.31898	up
NEG_t33	Cinnamic acid	肉桂酸	Organic Acid	有机酸	Carboxylic Acids	羧酸	1	134.659	141.864	119.523	593.197	656.295	612.087	132.016	620.527	4.7004	2.23278	0.000488768	1.34647	up
NEG_t106	3-(3-Hydroxyphenyl)-propionic acid	3-(3-羟基苯基)丙酸	Organic Acid	有机酸	Other	其他	3	121.553	134.189	115.285	568.984	675.434	546.947	123.676	597.122	4.82812	2.27146	0.00614133	1.33195	up
NEG_q363	(S)-Leucic Acid	(S)-2-羟基-4-甲基戊酸	Organic acid	有机酸	Carboxylic Acids	羧酸	1	124684	124228	121860	586755	683250	618951	123591	629652	5.09466	2.34899	0.0031034	1.34248	up
NEG_q79	Adipic Acid	己二酸	Organic acid	有机酸	Carboxylic Acids	羧酸	1	116991	85946.8	55500.2	658798	611864	611051	86145.9	627237	7.2811	2.86416	2.45774e-05	1.34574	up
NEG_q311	Phenylpyruvic Acid	苯丙酮酸	Organic acid	有机酸	Carboxylic Acids	羧酸	1	53764.6	34980.6	65616.1	444382	380986	395743	51453.7	407037	7.91074	2.98381	0.000637153	1.34146	up
NEG_q167	D-(+)-Phenyllactic Acid	D-(+)-3-苯基乳酸	Organic acid	有机酸	Carboxylic Acids	羧酸	1	7267.42	10.0162	6629.54	43147.2	30939.7	44233.8	4635.66	39440.2	8.50802	3.08882	0.00505742	1.30128	up
NEG_q14	2,3-Dihydroxy-3-Methylbutanoic Acid	2,3-二羟基-3-甲基丁酸	Organic acid	有机酸	Carboxylic Acids	羧酸	1	10.0162	10.0162	10.0162	30018.4	33567.5	30993.4	10.0162	31526.5	3147.55	11.62	0.00112639	1.34786	up
POS_q176	Guanidinosuccinic Acid	胍基琥珀酸	Organic acid	有机酸	Carboxylic Acids	羧酸	1	10.0162	10.0162	10.0162	30872	28503.1	38894.8	10.0162	32756.7	3270.37	11.6752	0.00909438	1.32667	up
NEG_q77	Aconitic Acid	丙烯-1,2,3-三羧酸	Organic acid	有机酸	Carboxylic Acids	羧酸	1	10.0162	10.0162	10.0162	61934.5	51020.7	54100.2	10.0162	55685.1	5559.51	12.4407	0.00338751	1.3418	up

## Sheet: 2022vs2024  organic acids
ID	name	物质	Class I	物质一级分类	Class II	物质二级分类	Level	A2022-3	A2022-2	A2022-1	A2024-2	A2024-1	A2024-3	A2022_Mean	A2024_Mean	Fold_change	log2FC	Pvalue	VIP	regulated
NEG_q89	Anacardic Acid	漆树酸	Organic acid	有机酸	Carboxylic Acids	羧酸	3	26519.4	28223	36285.1	967.835	753.309	10.0162	30342.5	577.053	0.019018	-5.71649	0.00957292	1.27173	down
NEG_q304	O-Toluic Acid	邻甲基苯甲酸	Organic acid	有机酸	Carboxylic Acids	羧酸	1	457861	596791	530215	45098.7	43808	81699	528289	56868.5	0.107647	-3.21562	0.00407752	1.27769	down
NEG_q63	5-Hydroxyferulic Acid	5-羟基阿魏酸	Organic acid	有机酸	Other	其他	1	991.119	875.086	1029.94	10.0162	10.0162	440.885	965.38	153.639	0.159149	-2.65155	0.0214838	1.21644	down
NEG_q228	Isethionic Acid Sodium Salt	羟乙基磺酸钠(SHES)	Organic acid	有机酸	Other	其他	1	413786	365917	350216	76228	42465.5	69220.4	376640	62638	0.166307	-2.58808	0.00063477	1.2856	down
NEG_q262	Malic Acid	苹果酸	Organic acid	有机酸	Carboxylic Acids	羧酸	1	4.07571e+08	3.92319e+08	4.0511e+08	1.19003e+08	119500403	5.56585e+07	4.01667e+08	9.80539e+07	0.244118	-2.03435	0.00344062	1.28469	down
NEG_q270	Meglutol	美格鲁托	Organic acid	有机酸	Carboxylic Acids	羧酸	1	844952	828650	822304	227577	236352	180040	831968	214656	0.25801	-1.9545	0.000185085	1.29541	down
NEG_q73	Abscisic Acid	(+)-脱落酸	Organic acid	有机酸	Carboxylic Acids	羧酸	1	1.33544e+07	1.30172e+07	1.41137e+07	3.56596e+06	3.50244e+06	3.66259e+06	1.34951e+07	3.577e+06	0.26506	-1.91561	0.00086848	1.29497	down
NEG_q384	Tricarballylic Acid	丙三酸	Organic acid	有机酸	Carboxylic Acids	羧酸	1	47966.6	52402.5	53145.6	14654.2	14695	13844.2	51171.6	14397.8	0.281364	-1.82949	0.00148959	1.29265	down
NEG_q157	D-(+)-Malic Acid	D-(+)-苹果酸	Organic acid	有机酸	Carboxylic Acids	羧酸	1	110795876	1.08207e+08	1.06067e+08	3.22274e+07	33213579	3.26594e+07	1.08357e+08	3.27001e+07	0.301782	-1.72842	0.000191364	1.29693	down
NEG_q356	Salicylic Acid	水杨酸	Organic acid	有机酸	Other	其他	1	6.19844e+06	5.75692e+06	6.13755e+06	1.84971e+06	1.88007e+06	1.77965e+06	6.03097e+06	1.83648e+06	0.304508	-1.71545	0.000686443	1.29486	down
NEG_q275	Methylmalonic Acid	甲基丙二酸	Organic acid	有机酸	Carboxylic Acids	羧酸	1	2.63167e+07	2.6258e+07	2.67277e+07	8.19396e+06	8.04545e+06	8.09578e+06	2.64341e+07	8.11173e+06	0.306866	-1.70432	1.73e-05	1.29762	down
NEG_q367	Succinic Acid	琥珀酸	Organic acid	有机酸	Carboxylic Acids	羧酸	1	2.59789e+07	2.60884e+07	2.68653e+07	8.48586e+06	8.16169e+06	7.87768e+06	2.63109e+07	8.17508e+06	0.310711	-1.68635	4.26e-06	1.29694	down
NEG_q364	(S)-Malic Acid	L-苹果酸	Organic acid	有机酸	Carboxylic Acids	羧酸	1	1.93851e+08	2.03323e+08	2.04131e+08	6.23623e+07	6.45124e+07	6.12345e+07	2.00435e+08	6.27031e+07	0.312835	-1.67652	0.000227403	1.29618	down
NEG_q332	Protocatechuic Acid	原儿茶酸	Organic acid	有机酸	Other	其他	1	607629	523936	483512	140395	175355	279148	538359	198300	0.368341	-1.44089	0.00377848	1.23401	down
NEG_q186	Ferulic Acid	阿魏酸	Organic acid	有机酸	Carboxylic Acids	羧酸	1	1.51118e+06	1.38308e+06	1.39915e+06	577885	605447	559051	1.43114e+06	580794	0.405827	-1.30106	0.000907552	1.29138	down
NEG_q12	2,2-Dimethylsuccinic Acid	2,2-二甲基琥珀酸	Organic acid	有机酸	Carboxylic Acids	羧酸	1	460171	418527	433614	192189	182798	192578	437437	189188	0.432492	-1.20925	0.00136488	1.29119	down
POS_t19	Propoxycarbazone	丙氧基咔唑酮	Organic Acid	有机酸	Carboxylic Acids	羧酸	1	1548.87	1673.68	1716.06	1044.85	825.418	817.615	1646.2	895.96	0.544258	-0.877637	0.00195649	1.26208	down
NEG_t120	D-Erythronolactone	D-赤酮酸内酯	Organic Acid	有机酸	Other	其他	1	1023.23	1007.86	988.774	561.814	531.697	560.961	1006.62	551.49	0.547862	-0.868115	5.41e-06	1.29536	down
NEG_t39	2,3-Dihydroxybenzoic Acid	2,3-二羟基苯甲酸	Organic Acid	有机酸	Other	其他	1	4474.26	4724.79	4558.59	2514.19	2668.7	2373.03	4585.88	2518.64	0.549217	-0.864551	6.08e-05	1.29014	down
NEG_q314	Phthalic Acid	邻苯二甲酸	Organic acid	有机酸	Carboxylic Acids	羧酸	1	310229	312139	342581	140298	251724	147402	321650	179808	0.559017	-0.839035	0.0494242	1.14715	down
NEG_q318	Pimelic Acid	庚二酸	Organic acid	有机酸	Carboxylic Acids	羧酸	1	154486	143879	171944	84598.6	94576.4	98506.2	156770	92560.4	0.590423	-0.760179	0.00623979	1.24786	down
POS_q176	Guanidinosuccinic Acid	胍基琥珀酸	Organic acid	有机酸	Carboxylic Acids	羧酸	1	56450.9	49659.7	49129	30872	28503.1	38894.8	51746.5	32756.7	0.633021	-0.659674	0.0101964	1.19926	down
NEG_t116	4-(Dimethylamino)cinnamic acid	4-二甲基氨基肉桂酸	Organic Acid	有机酸	Carboxylic Acids	羧酸	1	1217.78	1263.28	1177	819.137	943.345	758.165	1219.35	840.216	0.689067	-0.537284	0.00976035	1.23746	down
NEG_q77	Aconitic Acid	丙烯-1,2,3-三羧酸	Organic acid	有机酸	Carboxylic Acids	羧酸	1	78118	75698.9	75970.2	61934.5	51020.7	54100.2	76595.7	55685.1	0.727001	-0.459971	0.0188628	1.23632	down
NEG_q383	Traumatic Acid	反式-2-十二碳烯二酸	Organic acid	有机酸	Carboxylic Acids	羧酸	1	186343	229708	225603	164792	144413	169622	213885	159609	0.746239	-0.422291	0.0388233	1.12092	down
POS_q42	4-Sulfobenzoate	4-磺基苯甲酸酯	Organic acid	有机酸	Benzoic Acids	苯甲酸	1	749158	747999	690256	628871	618154	667513	729138	638179	0.875252	-0.192229	0.0231714	1.14221	down
NEG_q401	(Z)-Aconitic Acid	顺乌头酸	Organic acid	有机酸	Carboxylic Acids	羧酸	1	1.91113e+06	1.77944e+06	1.82305e+06	2.26816e+06	2.18198e+06	2.28908e+06	1.83787e+06	2.24641e+06	1.22229	0.289583	0.00144655	1.2595	up
NEG_q212	(-)-Hydroxycitric Acid Lactone	(-)-羟基柠檬酸内酯	Organic acid	有机酸	Carboxylic Acids	羧酸	1	205077	189252	222282	274273	254000	262339	205537	263537	1.28219	0.358611	0.0107658	1.21066	up
POS_t113	2-Oxo-9-methylthiononanoic acid	2-Oxo-9-methylthiononanoic acid	Organic Acid	有机酸	Carboxylic Acids	羧酸	3	177.414	152.084	163.486	220.069	204.832	215.016	164.328	213.306	1.29805	0.376346	0.00811194	1.2247	up
POS_q200	Imidazoleacetic Acid (Hydrochloride)	1H-咪唑-5-乙酸盐酸盐	Organic acid	有机酸	Carboxylic Acids	羧酸	1	5.91232e+06	6.26451e+06	6.98964e+06	8.79863e+06	8.83595e+06	8.25911e+06	6.38883e+06	8.63123e+06	1.35099	0.434015	0.00710962	1.23325	up
POS_q372	Tiglic Acid	惕格酸	Organic acid	有机酸	Carboxylic Acids	羧酸	1	3.76827e+06	3.88628e+06	3.43812e+06	5.2969e+06	5.19434e+06	5.15729e+06	3.69756e+06	5.21618e+06	1.41071	0.49642	0.00442284	1.27611	up
POS_q199	Imidazol-1-Yl-Acetic Acid	1-咪唑乙酸	Organic acid	有机酸	Carboxylic Acids	羧酸	1	923194	983422	1.07887e+06	1.51561e+06	1.40179e+06	1.32824e+06	995160	1.41521e+06	1.4221	0.50802	0.00450322	1.22977	up
NEG_q214	Hydroxypyruvic Acid	羟基丙酮酸	Organic acid	有机酸	Carboxylic Acids	羧酸	1	468999	504509	451507	704713	635265	710663	475005	683547	1.43903	0.525099	0.00346055	1.25094	up
NEG_q264	Malonic Acid	丙二酸	Organic acid	有机酸	Carboxylic Acids	羧酸	1	684229	481180	625254	821207	879001	878446	596888	859551	1.44006	0.526124	0.0386931	1.16917	up
NEG_q154	Dl-Isocitric Acid (Trisodium Salt)	异柠檬酸三钠盐	Organic acid	有机酸	Carboxylic Acids	羧酸	1	1.38875e+08	1.38748e+08	1.36198e+08	2.0433e+08	2.00368e+08	198706249	1.37941e+08	2.01135e+08	1.45813	0.544116	5.56e-05	1.29551	up
NEG_q79	Adipic Acid	己二酸	Organic acid	有机酸	Carboxylic Acids	羧酸	1	337152	418155	444916	658798	611864	611051	400074	627237	1.5678	0.648743	0.00892825	1.23712	up
NEG_q191	(-)-Fucose	(2S,3R,4R,5S)-2,3,4,5-四羟基己醛	Organic acid	有机酸	Other	其他	1	448437	544689	388677	941889	1.00683e+06	896261	460601	948328	2.05889	1.04187	0.00149009	1.26528	up
NEG_q167	D-(+)-Phenyllactic Acid	D-(+)-3-苯基乳酸	Organic acid	有机酸	Carboxylic Acids	羧酸	1	20563.9	18368	14018.8	43147.2	30939.7	44233.8	17650.2	39440.2	2.23455	1.15998	0.0219891	1.19253	up
NEG_q313	Phosphonoacetic Acid	膦酰乙酸	Organic acid	有机酸	Carboxylic Acids	羧酸	1	34065.1	42633.2	39245.9	103903	90159	83325.3	38648.1	92462.5	2.39242	1.25847	0.00580094	1.26109	up
NEG_q150	Dl-3-Phenyllactic Acid	DL-3-苯基-2-羟丙酸	Organic acid	有机酸	Carboxylic Acids	羧酸	1	497720	516106	490636	1.23126e+06	1.27299e+06	1.15034e+06	501487	1.2182e+06	2.42917	1.28046	0.00174792	1.29103	up
NEG_q84	Allantoin	尿囊素	Organic acid	有机酸	Other	其他	1	26489.4	28904.5	15038.4	72540.5	53607	57812.4	23477.4	61320	2.61187	1.38508	0.007629	1.21381	up
NEG_q371	Taurine	牛磺酸	Organic acid	有机酸	Other	其他	1	873666	893502	842075	2.48269e+06	2.48711e+06	2.70721e+06	869748	2.559e+06	2.94224	1.55691	0.00134402	1.29261	up
NEG_q13	2-(2-Methylbenzamido)Acetic Acid	2-甲基马尿酸	Organic acid	有机酸	Carboxylic Acids	羧酸	1	28148.9	22717.5	8741.09	64828.3	60774.2	58469.6	19869.2	61357.4	3.08807	1.6267	0.0124746	1.24548	up
NEG_q9	1H-Indole-5-Carboxylic Acid	1H-吲哚-5-羧酸	Organic acid	有机酸	Other	其他	1	41822.8	12895	25702	84066.8	89919.7	100843	26806.6	91609.9	3.41744	1.77291	0.00539551	1.24319	up
NEG_q363	(S)-Leucic Acid	(S)-2-羟基-4-甲基戊酸	Organic acid	有机酸	Carboxylic Acids	羧酸	1	183606	114958	215030	586755	683250	618951	171198	629652	3.67792	1.87889	0.000366022	1.2776	up
POS_t23	Ethyl 3,4-dicaffeoylquinate	3,4-二咖啡酰奎宁酸乙酯	Organic Acid	有机酸	Carboxylic Acids	羧酸	1	480.762	471.499	505.456	1881.96	1794.53	1743	485.906	1806.5	3.71779	1.89445	0.000503238	1.29523	up
POS_q316	Phosphorylcholine	磷酸胆碱	Organic acid	有机酸	Other	其他	1	30549.5	34211.7	70224.7	167331	198153	192507	44995.3	185997	4.1337	2.04743	0.00123339	1.26639	up
POS_q63	Allysine(6-Oxo Dl-Norleucine)	烯丙酯	Organic acid	有机酸	Carboxylic Acids	羧酸	1	224089	295881	239028	1.13727e+06	1.08231e+06	1.11954e+06	252999	1.11304e+06	4.39938	2.1373	1.27e-05	1.29521	up
NEG_t33	Cinnamic acid	肉桂酸	Organic Acid	有机酸	Carboxylic Acids	羧酸	1	135.92	135.839	119.37	593.197	656.295	612.087	130.376	620.527	4.7595	2.25081	0.000662525	1.29372	up
NEG_t106	3-(3-Hydroxyphenyl)-propionic acid	3-(3-羟基苯基)丙酸	Organic Acid	有机酸	Other	其他	3	121.33	125.466	127.917	568.984	675.434	546.947	124.904	597.122	4.78064	2.2572	0.00688008	1.27985	up
POS_q80	Benzocaine	苯佐卡因	Organic acid	有机酸	Benzoates	苯甲酸酯	3	441962	408231	444700	4.77686e+06	3.80606e+06	5.11587e+06	431631	4.56626e+06	10.5791	3.40314	0.00884508	1.27498	up
POS_q320	Pipecolic Acid	六氢吡啶-alpha-羧酸	Organic acid	有机酸	Carboxylic Acids	羧酸	1	200182	182921	215187	5.43165e+06	4.09717e+06	4.9755e+06	199430	4.83477e+06	24.243	4.59949	0.00703645	1.27966	up
NEG_q319	Pinobanksin 3-Acetate	醋酸品醇	Organic acid	有机酸	Other	其他	1	23046.2	31237	22478.5	1.11151e+06	1.05511e+06	1.0549e+06	25587.3	1.07384e+06	41.9676	5.3912	0.000244112	1.29695	up
NEG_q14	2,3-Dihydroxy-3-Methylbutanoic Acid	2,3-二羟基-3-甲基丁酸	Organic acid	有机酸	Carboxylic Acids	羧酸	1	10.0162	10.0162	10.0162	30018.4	33567.5	30993.4	10.0162	31526.5	3147.55	11.62	0.00112639	1.29489	up
POS_q228	L-Azetidine-2-Carboxylic Acid	L-氮杂环丁烷-2-羧酸	Organic acid	有机酸	Carboxylic Acids	羧酸	1	10.0162	10.0162	10.0162	113864	71426	71071.3	10.0162	85453.8	8531.57	13.0586	0.0265455	1.23155	up
NEG_q311	Phenylpyruvic Acid	苯丙酮酸	Organic acid	有机酸	Carboxylic Acids	羧酸	1	10.0162	10.0162	10.0162	444382	380986	395743	10.0162	407037	40637.9	15.3105	0.00220674	1.29211	up
POS_q196	Hygric Acid	古液酸	Organic acid	有机酸	Carboxylic Acids	羧酸	1	10.0162	10.0162	10.0162	2.96101e+06	2.96057e+06	2.65414e+06	10.0162	2.85857e+06	285395	18.1226	0.00127621	1.29452	up
