# Supplementary material for: Changes in Biochemical Composition and Nutrient Materials in Apocynum pictum Honey During Storage
Source: Foods. 2024 Nov 25;13(23):3790. doi: 10.3390/foods13233790 (PMC11640498; doi:10.3390/foods13233790)
Supplement: Supplementary file 1 [file foods-13-03790-s001.zip › Table S6.xlsx]

## Sheet: 2022vs2023 alkaloids
ID	name	物质	Class I	物质一级分类	Class II	物质二级分类	Level	A2022-3	A2022-2	A2022-1	A2023-1	A2023-3	A2023-2	A2022_Mean	A2023_Mean	Fold_change	log2FC	Pvalue	VIP	regulated
NEG_t30	KOPSINE	科普辛	Alkaloids	生物碱	Indole Alkaloids	吲哚类生物碱	1	1024.45	1020.03	999.361	10.0162	10.0162	10.0162	1014.62	10.0162	0.00987191	-6.66246	5.92e-05	1.33979	down
NEG_t85	Ochrolifuanine A	赭曲霉毒素A	Alkaloids	生物碱	Indole Alkaloids	吲哚类生物碱	3	389.121	447.607	482.88	10.0162	10.0162	10.0162	439.869	10.0162	0.0227708	-5.45667	0.0040212	1.32924	down
POS_q271	Mianserin (Hydrochloride)	盐酸米安色林	Alkaloids	生物碱	Other	其他	1	13727.3	13085	13085	10.0162	10.0162	1500.18	13299.1	506.739	0.0381032	-4.71394	0.000315593	1.33519	down
POS_t104	Aburatubolactam A	Aburatubolactam A	Alkaloids	生物碱	Other	其他	3	185.533	191.466	206.458	10.0162	10.0162	10.0162	194.486	10.0162	0.0515009	-4.27926	0.0011373	1.33691	down
POS_t115	Dicrotaline	二猪屎豆碱	Alkaloids	生物碱	Other	其他	3	176.612	155.821	163.794	10.0162	10.0162	10.0162	165.409	10.0162	0.0605542	-4.04563	0.00151539	1.3359	down
POS_t85	Parsonsine	Parsonsine	Alkaloids	生物碱	Ornithine Alkaloids	鸟氨酸生物碱	2	2150.85	2047.21	2024.72	191.293	191.616	191.262	2074.26	191.39	0.0922691	-3.43801	0.000425216	1.33881	down
POS_q376	Trans-Zeatin	反-玉米素	Alkaloids	生物碱	Other	其他	1	19970	20740.5	22160	10.0162	5283.71	2163.36	20956.8	2485.7	0.11861	-3.0757	0.00255188	1.31882	down
POS_t119	1-Hydroxymethyl-beta-carboline glucoside	1-羟甲基-beta-咔啉葡萄糖苷	Alkaloids	生物碱	Other	其他	1	242.271	251.242	252.864	10.0162	106.2	10.0162	248.792	42.0774	0.169127	-2.56382	0.022264	1.27919	down
POS_q251	L-Praziquanamine	（S）-2,3,6,7-四氢-1H-吡嗪并[2,1-α]异喹啉-4-（11BH） - 酮	Alkaloids	生物碱	Other	其他	1	1522.21	2297.35	3059.64	669.491	10.0162	970.144	2293.07	549.884	0.239803	-2.06008	0.0377779	1.14686	down
POS_q380	Trimethylvinylammonium(1+)	三甲基乙烯基铵(1+)	Alkaloids	生物碱	Other	其他	1	1.3559e+06	1.43057e+06	1.35952e+06	418680	518106	225648	1.382e+06	387478	0.280375	-1.83457	0.00459322	1.31887	down
POS_q215	Knightinol	奈提诺	Alkaloids	生物碱	Tropane Alkaloids	莨菪烷类生物碱	1	98028.1	116369	148868	29131	46737.6	46476.6	121088	40781.7	0.336793	-1.57007	0.0211599	1.24514	down
POS_q163	Fulvine	富尔文碱	Alkaloids	生物碱	Pyrrole Alkaloids	吡咯类生物碱	1	2.55039e+06	2.42083e+06	2.29808e+06	959666	897969	1.00756e+06	2.4231e+06	955066	0.394151	-1.34318	0.000597891	1.33217	down
POS_q198	Hypaphorine	刺桐碱	Alkaloids	生物碱	Indole Alkaloids	吲哚类生物碱	1	141219	107114	91972.2	63075.1	66552.3	42841.3	113435	57489.6	0.506806	-0.980493	0.042397	1.15714	down
POS_t17	Triptersinine C	Triptersinine C	Alkaloids	生物碱	Terpenoid Alkaloids	萜类生物碱	2	520.597	534.61	511.328	287.278	303.218	293.29	522.178	294.596	0.564166	-0.825807	2.85e-05	1.33647	down
POS_q383	Tropine Acetate-1	乙酰托品醇	Alkaloids	生物碱	Ornithine Alkaloids	鸟氨酸生物碱	1	942395	914426	995258	573464	552632	553363	950693	559820	0.588854	-0.764017	0.00200324	1.32941	down
POS_t122	Discadenine	Discadenine	Alkaloids	生物碱	Pseudoalkaloids	伪生物碱	1	1928.4	1962.83	2045.27	1321.47	1451.28	1356.59	1978.83	1376.45	0.695586	-0.523699	0.000339875	1.32041	down
POS_q322	Pipermethystine	麻醉椒碱	Alkaloids	生物碱	Pyridine Alkaloids	吡啶类生物碱	1	134852	160935	161697	100112	108736	109762	152495	106203	0.69644	-0.521928	0.0244861	1.2426	down
POS_q332	Pyridoxine (Hydrochloride)	吡哆醇盐酸盐	Alkaloids	生物碱	Pyridine Alkaloids	吡啶类生物碱	1	308943	287319	305068	223267	227615	233216	300443	228033	0.758986	-0.397854	0.00319044	1.31385	down
POS_t125	Hydroxy-N-Methylcytisine	羟基-N-甲基金雀花碱	Alkaloids	生物碱	Piperidine Alkaloids	哌啶类生物碱	2	659.111	703.007	712.819	573.591	629.454	586.353	691.646	596.466	0.862387	-0.213593	0.0157723	1.20017	down
POS_q265	Melamine	三聚氰胺	Alkaloids	生物碱	Other	其他	1	629088	520240	591010	778809	780352	810563	580113	789908	1.36165	0.445351	0.0151683	1.27634	up
POS_q60	Aicar (Phosphate)	阿卡地新磷酸盐	Alkaloids	生物碱	Other	其他	1	96307.4	124121	88857.8	171066	174977	176883	103096	174309	1.69075	0.757662	0.0198167	1.2816	up
NEG_t37	Evocarpine	吴茱萸新碱	Alkaloids	生物碱	Tryptophan Alkaloids	色氨酸生物碱	2	6858.34	7339.18	7212.71	14965.5	14780.2	15081.3	7136.74	14942.3	2.09372	1.06607	9.16e-06	1.3387	up
NEG_q402	Zarzissine	扎齐辛	Alkaloids	生物碱	Other	其他	1	348091	181882	367667	634431	768987	656498	299213	686639	2.29481	1.19838	0.00780614	1.25562	up
POS_q28	3-Hydroxy-2-Phenyl-Propanamide	3-羟基-2-苯基-丙酰胺	Alkaloids	生物碱	Other	其他	1	1.92472e+06	1.8763e+06	1.80263e+06	4.3354e+06	4.36302e+06	4.44617e+06	1.86789e+06	4.38153e+06	2.34572	1.23003	8.81e-07	1.33895	up
NEG_q282	N-Acetylnorloline	N-乙酰诺洛啉	Alkaloids	生物碱	Ornithine Alkaloids	鸟氨酸生物碱	1	65122.8	80233.3	62300.7	194636	207165	198266	69218.9	200022	2.88971	1.53092	0.000108758	1.33298	up
POS_q378	Trigonelline (Chloride)	盐酸葫芦巴碱	Alkaloids	生物碱	Pyridine Alkaloids	吡啶类生物碱	1	469781	118771	166540	1.04407e+06	1.04585e+06	960571	251697	1.01683e+06	4.03989	2.01432	0.0153531	1.28465	up
POS_q55	Acetylcholine (Chloride)	氯化乙酰胆碱	Alkaloids	生物碱	Other	其他	1	380868	317353	299237	1.4888e+06	1.41104e+06	1.47225e+06	332486	1.45737e+06	4.38325	2.132	5.22e-06	1.33747	up
POS_q377	Trigonelline	胡芦巴碱	Alkaloids	生物碱	Pyridine Alkaloids	吡啶类生物碱	1	216343	194616	216023	1.33632e+06	1.41637e+06	1.29481e+06	208994	1.34916e+06	6.45552	2.69053	0.00064936	1.33723	up
POS_q254	Lumichrome	光色素	Alkaloids	生物碱	Other	其他	1	4708.25	19924.5	11384.4	149937	184070	163383	12005.7	165797	13.8098	3.78762	0.00117384	1.32679	up
POS_q150	Ergothioneine-1	麦角硫因	Alkaloids	生物碱	Histidine Alkaloids	组氨酸生物碱	1	10.0162	4428.65	10.0162	20799	20476	20375	1482.89	20550	13.8581	3.79265	0.00562526	1.32413	up
NEG_t101	Tubocurarine	氯化南美防己碱	Alkaloids	生物碱	Isoquinoline Alkaloid	异喹啉生物碱	3	10.0162	10.0162	10.0162	645.15	565.03	648.681	10.0162	619.62	61.8619	5.95098	0.00200161	1.3346	up

## Sheet: 2023vs2024 alkaloids
ID	name	物质	Class I	物质一级分类	Class II	物质二级分类	Level	A2023-1	A2023-3	A2023-2	A2024-2	A2024-1	A2024-3	A2023_Mean	A2024_Mean	Fold_change	log2FC	Pvalue	VIP	regulated
POS_q85	Betaine Hydrochloride	盐酸甜菜碱	Alkaloids	生物碱	Other	其他	3	10723906	11271707	1.107e+07	10.0162	10.0162	10.0162	1.10219e+07	10.0162	9.08755e-07	-20.0696	0.000210556	1.35034	down
POS_q150	Ergothioneine-1	麦角硫因	Alkaloids	生物碱	Histidine Alkaloids	组氨酸生物碱	1	20799	20476	20375	10.0162	10.0162	10.0162	20550	10.0162	0.000487406	-11.0026	3.87508e-05	1.35079	down
POS_q323	Pirmenol (Hydrochloride)	盐酸吡美诺	Alkaloids	生物碱	Piperidine Alkaloids	哌啶类生物碱	3	10336.5	9508	10494	3344.2	2419.5	10.0162	10112.8	1924.57	0.19031	-2.39358	0.00937232	1.30934	down
POS_q378	Trigonelline (Chloride)	盐酸葫芦巴碱	Alkaloids	生物碱	Pyridine Alkaloids	吡啶类生物碱	1	1.04407e+06	1.04585e+06	960571	236211	192722	163888	1.01683e+06	197607	0.194336	-2.36337	3.73446e-05	1.34595	down
POS_q369	Tetrahydroepiberberine	四氢表小檗碱	Alkaloids	生物碱	Other	其他	2	90987.9	107352	91021	25430	23321	24964.3	96453.6	24571.8	0.254752	-1.97283	0.00519546	1.33543	down
POS_q194	Hydrastinine	羟氨苄青霉素	Alkaloids	生物碱	Isoquinoline Alkaloids	异喹啉类生物碱	2	604.226	399.101	634.075	251.973	194.039	10.0162	545.8	152.009	0.278507	-1.84421	0.0192129	1.19503	down
POS_t37	Equisetin	伊快霉素	Alkaloids	生物碱	Other	其他	1	3902.15	3953.26	3914.99	1631.34	1585.93	1446.95	3923.47	1554.74	0.396267	-1.33546	0.00023514	1.34931	down
NEG_t101	Tubocurarine	氯化南美防己碱	Alkaloids	生物碱	Isoquinoline Alkaloid	异喹啉生物碱	3	645.15	565.03	648.681	294.693	296.981	302.315	619.62	297.996	0.480933	-1.05609	0.00683558	1.3317	down
NEG_t22	cadambine	卡丹宾	Alkaloids	生物碱	Indole Alkaloids	吲哚类生物碱	2	307.939	261.832	314.996	156.788	176.121	178.704	294.922	170.538	0.578246	-0.790244	0.0090286	1.29739	down
POS_t99	Kuramerine	枯美任	Alkaloids	生物碱	Other	其他	3	765.97	749.762	748.506	510.734	534.286	523.489	754.746	522.836	0.692731	-0.529632	1.68967e-05	1.34699	down
POS_q321	Piperlongumine	荜茇酰胺	Alkaloids	生物碱	Pyridine Alkaloids	吡啶类生物碱	1	4.58856e+06	5.20704e+06	4.68342e+06	3.62424e+06	3.93808e+06	3.54185e+06	4.82634e+06	3.70139e+06	0.766914	-0.382864	0.0119733	1.25271	down
POS_t26	Securinol A	一叶萩醇A	Alkaloids	生物碱	Other	其他	2	168.224	166.628	165.144	189.257	176.956	185.119	166.665	183.777	1.10268	0.141008	0.0354519	1.23885	up
POS_q330	Pterolactam	蕨内酰胺	Alkaloids	生物碱	Ornithine Alkaloids	鸟氨酸生物碱	1	1.73526e+07	1.73949e+07	1.78054e+07	2.39532e+07	2.45457e+07	2.35747e+07	1.75176e+07	2.40246e+07	1.37145	0.455702	0.000265745	1.3445	up
NEG_t37	Evocarpine	吴茱萸新碱	Alkaloids	生物碱	Tryptophan Alkaloids	色氨酸生物碱	2	14965.5	14780.2	15081.3	25387.9	25862.9	24167.3	14942.3	25139.4	1.68243	0.750544	0.00190294	1.34412	up
POS_q358	Songorine	宋果灵	Alkaloids	生物碱	Other	其他	1	27053.9	33083.7	22973	49696	53479.4	50528	27703.5	51234.5	1.84939	0.887046	0.00803189	1.30487	up
POS_t122	Discadenine	Discadenine	Alkaloids	生物碱	Pseudoalkaloids	伪生物碱	1	1321.47	1451.28	1356.59	3103.38	2594.29	2822.33	1376.45	2840	2.06328	1.04494	0.00687323	1.32259	up
POS_q303	O-Acetylethanolamine	邻乙酰乙醇胺	Alkaloids	生物碱	Other	其他	1	12255.1	23666.3	17145	42416.1	36975.4	33940.5	17688.8	37777.4	2.13567	1.09469	0.00998669	1.24929	up
POS_t17	Triptersinine C	Triptersinine C	Alkaloids	生物碱	Terpenoid Alkaloids	萜类生物碱	2	287.278	303.218	293.29	676.023	571.709	674.436	294.596	640.723	2.17492	1.12096	0.00884657	1.32437	up
POS_q269	Methoxatin Disodium Salt	吡咯喹啉醌酸	Alkaloids	生物碱	Other	其他	1	45901.6	46102.6	20593.7	97523	94150	100765	37532.7	97479.5	2.59719	1.37695	0.0156808	1.29762	up
NEG_q222	Indole-3-Carboxaldehyde	吲哚-3-甲醛	Alkaloids	生物碱	Indole Alkaloids	吲哚类生物碱	1	15156.8	15904.9	22348.1	59848.7	40738.4	46890.8	17803.3	49159.3	2.76125	1.46532	0.0192078	1.25957	up
NEG_q305	Oxohydrastinine	氧代肼	Alkaloids	生物碱	Isoquinoline Alkaloids	异喹啉类生物碱	1	3864.88	9038.67	3795.2	13905.8	21101.8	13958.3	5566.25	16322	2.93231	1.55204	0.0256654	1.184	up
POS_t85	Parsonsine	Parsonsine	Alkaloids	生物碱	Ornithine Alkaloids	鸟氨酸生物碱	2	191.293	191.616	191.262	669.47	598.6	618.751	191.39	628.94	3.28617	1.71641	0.00231315	1.34467	up
NEG_t57	Isotetrandrine	异汉防己甲素	Alkaloids	生物碱	Other	其他	3	10.0162	10.0162	111.22	172.06	152.69	197.983	43.7508	174.244	3.98265	1.99373	0.0463705	1.18121	up
POS_t88	Daphnezomine B	交让木胺B	Alkaloids	生物碱	Other	其他	1	161.993	143.296	155.872	793.072	681.368	708.211	153.72	727.55	4.73295	2.24274	0.00279138	1.34146	up
POS_q28	3-Hydroxy-2-Phenyl-Propanamide	3-羟基-2-苯基-丙酰胺	Alkaloids	生物碱	Other	其他	1	4.3354e+06	4.36302e+06	4.44617e+06	2.17072e+07	2.10765e+07	2.1443e+07	4.38153e+06	2.14089e+07	4.88617	2.2887	7.16088e-05	1.35058	up
POS_q385	Vasicinol	鸭嘴花酚碱	Alkaloids	生物碱	Other	其他	1	113207	127873	113635	799646	753236	723113	118238	758665	6.41641	2.68177	0.000768066	1.3475	up
POS_q254	Lumichrome	光色素	Alkaloids	生物碱	Other	其他	1	149937	184070	163383	1.75837e+06	1.28697e+06	1.69756e+06	165797	1.58097e+06	9.53559	3.25332	0.0105047	1.32216	up
POS_t119	1-Hydroxymethyl-beta-carboline glucoside	1-羟甲基-beta-咔啉葡萄糖苷	Alkaloids	生物碱	Other	其他	1	10.0162	106.2	10.0162	536.103	458.768	489.906	42.0774	494.926	11.7623	3.55609	0.000577678	1.33115	up
POS_q217	Kynurenic Acid	犬尿喹啉酸	Alkaloids	生物碱	Quinoline Alkaloids	喹啉类生物碱	1	12519.7	22446	17049	335086	243959	348698	17338.2	309247	17.8362	4.15673	0.0119683	1.31765	up
POS_t104	Aburatubolactam A	Aburatubolactam A	Alkaloids	生物碱	Other	其他	3	10.0162	10.0162	10.0162	190.288	175.052	212.689	10.0162	192.677	19.2365	4.26578	0.00356167	1.34134	up
POS_q297	N-Formylcytisine	N-甲酰金雀花碱	Alkaloids	生物碱	Piperidine Alkaloids	哌啶类生物碱	1	2178.9	1341.95	2893.76	32540.3	58180.8	65239	2138.2	51986.7	24.3132	4.60367	0.037259	1.25471	up
POS_q388	Yohimbic Acid Monohydrate	育亨酸一水化合物	Alkaloids	生物碱	Tryptophan Alkaloids	色氨酸生物碱	1	2572.54	10.0162	10.0162	41156.2	37508	25973.5	864.191	34879.2	40.3606	5.33488	0.0151067	1.30298	up
POS_q128	Dicentrine	荷苞牡丹碱	Alkaloids	生物碱	Isoquinoline Alkaloids	异喹啉类生物碱	1	10954.7	7246.44	1791.73	411159	253790	281112	6664.28	315354	47.32	5.56438	0.0235699	1.2885	up
POS_t27	Benzoyltropein	Benzoyltropein	Alkaloids	生物碱	Ornithine Alkaloids	鸟氨酸生物碱	1	10.0162	10.0162	10.0162	843.667	782.584	773.23	10.0162	799.827	79.8534	6.31928	0.000781037	1.34879	up
POS_q104	Crebanine	克班宁	Alkaloids	生物碱	Quinoline Alkaloids	喹啉类生物碱	3	10.0162	10.0162	10.0162	86518.9	82657	81209.8	10.0162	83461.9	8332.7	13.0246	0.000360341	1.34993	up

## Sheet: 2022vs2024   alkaloids
ID	name	物质	Class I	物质一级分类	Class II	物质二级分类	Level	A2022-3	A2022-2	A2022-1	A2024-2	A2024-1	A2024-3	A2022_Mean	A2024_Mean	Fold_change	log2FC	Pvalue	VIP	regulated
POS_q85	Betaine Hydrochloride	盐酸甜菜碱	Alkaloids	生物碱	Other	其他	3	1.27577e+07	1.187e+07	1.17075e+07	10.0162	10.0162	10.0162	1.21117e+07	10.0162	8.27e-07	-20.2056	0.000725286	1.29594	down
NEG_t30	KOPSINE	科普辛	Alkaloids	生物碱	Indole Alkaloids	吲哚类生物碱	1	1024.45	1020.03	999.361	10.0162	10.0162	10.0162	1014.62	10.0162	0.00987191	-6.66246	5.92e-05	1.29766	down
NEG_t85	Ochrolifuanine A	赭曲霉毒素A	Alkaloids	生物碱	Indole Alkaloids	吲哚类生物碱	3	389.121	447.607	482.88	10.0162	10.0162	10.0162	439.869	10.0162	0.0227708	-5.45667	0.0040212	1.2874	down
POS_q376	Trans-Zeatin	反-玉米素	Alkaloids	生物碱	Other	其他	1	19970	20740.5	22160	2790.83	10.0162	10.0162	20956.8	936.954	0.0447088	-4.4833	0.00013308	1.28962	down
POS_q380	Trimethylvinylammonium(1+)	三甲基乙烯基铵(1+)	Alkaloids	生物碱	Other	其他	1	1.3559e+06	1.43057e+06	1.35952e+06	245820	417699	280562	1.382e+06	314694	0.227709	-2.13474	0.000499557	1.29025	down
POS_q369	Tetrahydroepiberberine	四氢表小檗碱	Alkaloids	生物碱	Other	其他	2	80825	88606	83973.6	25430	23321	24964.3	84468.2	24571.8	0.2909	-1.78141	0.000683199	1.29384	down
POS_t85	Parsonsine	Parsonsine	Alkaloids	生物碱	Ornithine Alkaloids	鸟氨酸生物碱	2	2150.85	2047.21	2024.72	669.47	598.6	618.751	2074.26	628.94	0.303212	-1.7216	5.06e-05	1.29539	down
POS_t37	Equisetin	伊快霉素	Alkaloids	生物碱	Other	其他	1	4212.02	4128.41	4469.9	1631.34	1585.93	1446.95	4270.11	1554.74	0.364098	-1.4576	0.000147685	1.293	down
POS_q215	Knightinol	奈提诺	Alkaloids	生物碱	Tropane Alkaloids	莨菪烷类生物碱	1	98028.1	116369	148868	57950.2	26088	54094.8	121088	46044.3	0.380254	-1.39496	0.0181743	1.1708	down
POS_q163	Fulvine	富尔文碱	Alkaloids	生物碱	Pyrrole Alkaloids	吡咯类生物碱	1	2.55039e+06	2.42083e+06	2.29808e+06	1.01125e+06	987633	1.08126e+06	2.4231e+06	1.02672e+06	0.423721	-1.23882	0.000888183	1.2898	down
NEG_t22	cadambine	卡丹宾	Alkaloids	生物碱	Indole Alkaloids	吲哚类生物碱	2	329.286	365.549	338.88	156.788	176.121	178.704	344.572	170.538	0.494927	-1.01471	0.000451267	1.28387	down
POS_q383	Tropine Acetate-1	乙酰托品醇	Alkaloids	生物碱	Ornithine Alkaloids	鸟氨酸生物碱	1	942395	914426	995258	608383	630859	584074	950693	607772	0.639294	-0.645449	0.000816637	1.28163	down
POS_q332	Pyridoxine (Hydrochloride)	吡哆醇盐酸盐	Alkaloids	生物碱	Pyridine Alkaloids	吡啶类生物碱	1	308943	287319	305068	201944	218497	213346	300443	211263	0.703169	-0.508057	0.000649919	1.27609	down
POS_t99	Kuramerine	枯美任	Alkaloids	生物碱	Other	其他	3	723.289	694.92	778.856	510.734	534.286	523.489	732.355	522.836	0.713911	-0.486183	0.0094478	1.26072	down
POS_q265	Melamine	三聚氰胺	Alkaloids	生物碱	Other	其他	1	629088	520240	591010	762702	677959	751546	580113	730736	1.25964	0.333016	0.0234468	1.13654	up
POS_q330	Pterolactam	蕨内酰胺	Alkaloids	生物碱	Ornithine Alkaloids	鸟氨酸生物碱	1	1.75509e+07	1.7029e+07	1.76085e+07	2.39532e+07	2.45457e+07	2.35747e+07	1.73961e+07	2.40246e+07	1.38103	0.465745	0.000117425	1.29116	up
POS_t122	Discadenine	Discadenine	Alkaloids	生物碱	Pseudoalkaloids	伪生物碱	1	1928.4	1962.83	2045.27	3103.38	2594.29	2822.33	1978.83	2840	1.43519	0.521241	0.0231074	1.22449	up
POS_q60	Aicar (Phosphate)	阿卡地新磷酸盐	Alkaloids	生物碱	Other	其他	1	96307.4	124121	88857.8	174053	137998	156406	103096	156152	1.51464	0.598974	0.0238564	1.13057	up
POS_q358	Songorine	宋果灵	Alkaloids	生物碱	Other	其他	1	29972.1	26699	22905.3	49696	53479.4	50528	26525.5	51234.5	1.93152	0.949736	0.00146421	1.27505	up
POS_t119	1-Hydroxymethyl-beta-carboline glucoside	1-羟甲基-beta-咔啉葡萄糖苷	Alkaloids	生物碱	Other	其他	1	242.271	251.242	252.864	536.103	458.768	489.906	248.792	494.926	1.98931	0.992271	0.00724161	1.27628	up
NEG_q222	Indole-3-Carboxaldehyde	吲哚-3-甲醛	Alkaloids	生物碱	Indole Alkaloids	吲哚类生物碱	1	22490.3	22322	26393.5	59848.7	40738.4	46890.8	23735.3	49159.3	2.07115	1.05043	0.0395917	1.18123	up
NEG_q282	N-Acetylnorloline	N-乙酰诺洛啉	Alkaloids	生物碱	Ornithine Alkaloids	鸟氨酸生物碱	1	65122.8	80233.3	62300.7	186551	162994	213911	69218.9	187819	2.7134	1.4401	0.0081858	1.25436	up
POS_q55	Acetylcholine (Chloride)	氯化乙酰胆碱	Alkaloids	生物碱	Other	其他	1	380868	317353	299237	1.17421e+06	1.44192e+06	834988	332486	1.15037e+06	3.45991	1.79073	0.0407933	1.19073	up
NEG_t37	Evocarpine	吴茱萸新碱	Alkaloids	生物碱	Tryptophan Alkaloids	色氨酸生物碱	2	6858.34	7339.18	7212.71	25387.9	25862.9	24167.3	7136.74	25139.4	3.52253	1.81661	0.000340536	1.29562	up
POS_q303	O-Acetylethanolamine	邻乙酰乙醇胺	Alkaloids	生物碱	Other	其他	1	6399.05	15789.7	8271.91	42416.1	36975.4	33940.5	10153.5	37777.4	3.72061	1.89554	0.00204505	1.25151	up
POS_q269	Methoxatin Disodium Salt	吡咯喹啉醌酸	Alkaloids	生物碱	Other	其他	1	23961	11961.2	32217	97523	94150	100765	22713.1	97479.5	4.29178	2.10158	0.00320899	1.28044	up
POS_t88	Daphnezomine B	交让木胺B	Alkaloids	生物碱	Other	其他	1	167.376	176.779	161.987	793.072	681.368	708.211	168.714	727.55	4.31234	2.10847	0.00318517	1.28834	up
POS_q385	Vasicinol	鸭嘴花酚碱	Alkaloids	生物碱	Other	其他	1	164438	86370.3	160710	799646	753236	723113	137173	758665	5.53073	2.46747	5.84e-05	1.29022	up
POS_q217	Kynurenic Acid	犬尿喹啉酸	Alkaloids	生物碱	Quinoline Alkaloids	喹啉类生物碱	1	29094.6	79070.2	49644	335086	243959	348698	52602.9	309247	5.8789	2.55555	0.00749883	1.24969	up
POS_q377	Trigonelline	胡芦巴碱	Alkaloids	生物碱	Pyridine Alkaloids	吡啶类生物碱	1	216343	194616	216023	1.19598e+06	1306867	1.27812e+06	208994	1.26032e+06	6.03042	2.59226	0.000624271	1.2951	up
POS_q379	Trimethyl[3-(Methylthio)Propyl]Ammonium(1+)	三甲基[3-(甲硫基)丙基]铵(1+)	Alkaloids	生物碱	Other	其他	1	4.31678e+06	2784910	776767	1.84058e+07	1.65823e+07	1.7355e+07	2.62615e+06	1.74477e+07	6.64383	2.73202	0.0010283	1.28234	up
POS_q28	3-Hydroxy-2-Phenyl-Propanamide	3-羟基-2-苯基-丙酰胺	Alkaloids	生物碱	Other	其他	1	1.92472e+06	1.8763e+06	1.80263e+06	2.17072e+07	2.10765e+07	2.1443e+07	1.86789e+06	2.14089e+07	11.4616	3.51873	4.99e-05	1.29757	up
POS_q388	Yohimbic Acid Monohydrate	育亨酸一水化合物	Alkaloids	生物碱	Tryptophan Alkaloids	色氨酸生物碱	1	6145.38	2635.32	10.0162	41156.2	37508	25973.5	2930.24	34879.2	11.9032	3.57328	0.0113868	1.24059	up
NEG_t101	Tubocurarine	氯化南美防己碱	Alkaloids	生物碱	Isoquinoline Alkaloid	异喹啉生物碱	3	10.0162	10.0162	10.0162	294.693	296.981	302.315	10.0162	297.996	29.7514	4.89489	6.15e-05	1.29764	up
POS_q297	N-Formylcytisine	N-甲酰金雀花碱	Alkaloids	生物碱	Piperidine Alkaloids	哌啶类生物碱	1	773.366	348.05	1400.16	32540.3	58180.8	65239	840.526	51986.7	61.8502	5.95071	0.0356095	1.2096	up
POS_t27	Benzoyltropein	Benzoyltropein	Alkaloids	生物碱	Ornithine Alkaloids	鸟氨酸生物碱	1	10.0162	10.0162	10.0162	843.667	782.584	773.23	10.0162	799.827	79.8534	6.31928	0.000781037	1.29579	up
POS_q254	Lumichrome	光色素	Alkaloids	生物碱	Other	其他	1	4708.25	19924.5	11384.4	1.75837e+06	1.28697e+06	1.69756e+06	12005.7	1.58097e+06	131.685	7.04094	0.00874035	1.27526	up
POS_q104	Crebanine	克班宁	Alkaloids	生物碱	Quinoline Alkaloids	喹啉类生物碱	3	768.896	10.0162	10.0162	86518.9	82657	81209.8	262.976	83461.9	317.374	8.31004	0.000266183	1.29685	up
POS_q128	Dicentrine	荷苞牡丹碱	Alkaloids	生物碱	Isoquinoline Alkaloids	异喹啉类生物碱	1	10.0162	1279.81	10.0162	411159	253790	281112	433.279	315354	727.83	9.50746	0.0229427	1.24023	up
